# Supplementary material for: PARKIN is not required to sustain OXPHOS function in adult mammalian tissues
Source: NPJ Parkinsons Dis. 2024 Apr 29;10:93. doi: 10.1038/s41531-024-00707-0 (PMC11058849; doi:10.1038/s41531-024-00707-0)
Supplement: Supplementary file 3 — Supplementary Dataset 1 [file 41531_2024_707_MOESM3_ESM.txt]

Column1	Control_P_rpkm	Parkin_P_rpkm	Parkin_N_rpkm	ratio	log2FoldChange	pvalue	padj	X.description.	in_mitocarta	Symbol	Synonyms
Pdgfra	0	0,252968115	2,198003803	83,11915596	6,377109099	5,97022E-10	1,26587E-05	"platelet derived growth factor receptor, alpha polypeptide [Source:MGI Symbol;Acc:MGI:97530]"	NA	NA	NA
9030025P20Rik	8,35052771	27,92221166	21,54588144	3,091421522	1,628270382	4,16711E-07	0,004417766	"RIKEN cDNA 9030025P20 gene [Source:MGI Symbol;Acc:MGI:3583895]"	NA	NA	NA
Gpr37l1	0,200825072	1,29542817	122,9522037	9,462616103	3,242239097	5,7044E-06	0,036416488	"G protein-coupled receptor 37-like 1 [Source:MGI Symbol;Acc:MGI:1928503]"	NA	NA	NA
Slamf8	0,234536133	3,829574819	14,90609542	19,74257564	4,303238313	6,87006E-06	0,036416488	"SLAM family member 8 [Source:MGI Symbol;Acc:MGI:1921998]"	NA	NA	NA
Hk3	0,397042683	1,183415672	7,67780938	4,38867305	2,133784796	1,29451E-05	0,037914491	"hexokinase 3 [Source:MGI Symbol;Acc:MGI:2670962]"	NA	NA	NA
Tagap	0,716490551	2,916560109	2,090380111	3,816777018	1,932354905	1,41348E-05	0,037914491	"T cell activation Rho GTPase activating protein [Source:MGI Symbol;Acc:MGI:3615484]"	NA	NA	NA
Fam198a	0,121891458	0,548867036	1,083344488	4,425750546	2,145922137	1,41079E-05	0,037914491	"family with sequence similarity 198, member A [Source:MGI Symbol;Acc:MGI:3041196]"	NA	NA	NA
Zfp945	23,11167958	4,375407644	3,904766625	0,51753406	-0,950274282	1,60935E-05	0,037914491	"zinc finger protein 945 [Source:MGI Symbol;Acc:MGI:2445132]"	NA	NA	NA
Gas2l3	0,047504054	0,330693483	1,614986945	6,438398492	2,686701872	1,44508E-05	0,037914491	"growth arrest-specific 2 like 3 [Source:MGI Symbol;Acc:MGI:1918780]"	NA	NA	NA
Myo1b	0,224203006	0,509616057	2,876617341	3,872508249	1,953268312	1,80105E-05	0,038056957	"myosin IB [Source:MGI Symbol;Acc:MGI:107752]"	NA	NA	NA
Emp1	0,034857573	0,48237318	11,84657969	16,06018684	4,005416771	1,97437E-05	0,038056957	"epithelial membrane protein 1 [Source:MGI Symbol;Acc:MGI:107941]"	NA	NA	NA
Gdf15	2,623246174	18,53013128	73,51317974	8,758689893	3,130715091	2,90415E-05	0,051313825	"growth differentiation factor 15 [Source:MGI Symbol;Acc:MGI:1346047]"	NA	NA	NA
Lgals3	3,706890179	14,07587855	106,1172177	3,569494707	1,835719863	4,29602E-05	0,070068089	"lectin, galactose binding, soluble 3 [Source:MGI Symbol;Acc:MGI:96778]"	NA	NA	NA
1700010I14Rik	3,209367379	1,598965497	0,946608781	0,495939884	-1,011762841	5,2805E-05	0,079973115	"RIKEN cDNA 1700010I14 gene [Source:MGI Symbol;Acc:MGI:1914181]"	NA	NA	NA
Neu4	0	0,110203935	4,178444883	27,79529072	4,796768567	7,39928E-05	0,098351477	"sialidase 4 [Source:MGI Symbol;Acc:MGI:2661364]"	YES	NEU4	Q8WWR8
S100a1	1,035644602	5,305140837	479,5519332	7,644172893	2,934360409	7,91258E-05	0,098351477	"S100 calcium binding protein A1 [Source:MGI Symbol;Acc:MGI:1338917]"	NA	NA	NA
Fpr2	0,986193341	3,838157669	1,795627022	3,464344303	1,792582319	8,34942E-05	0,098351477	"formyl peptide receptor 2 [Source:MGI Symbol;Acc:MGI:1278319]"	NA	NA	NA
Gm20531	0,274434318	0,008631412	0,154509756	0,020746099	-5,591016075	8,31469E-05	0,098351477	"predicted gene 20531 [Source:MGI Symbol;Acc:MGI:5141996]"	NA	NA	NA
Hk2	0,644788935	1,737644421	7,968705617	3,304580136	1,724466981	9,10028E-05	0,099681079	"hexokinase 2 [Source:MGI Symbol;Acc:MGI:1315197]"	YES	HK2	HKII|HXK2|P52789
H2-M3	9,591772966	5,626438889	3,013594615	0,577871546	-0,79117926	9,87267E-05	0,099681079	"histocompatibility 2, M region locus 3 [Source:MGI Symbol;Acc:MGI:95915]"	NA	NA	NA
Igsf6	0,739244701	3,341160382	14,31614864	4,997045467	2,321075345	9,7082E-05	0,099681079	"immunoglobulin superfamily, member 6 [Source:MGI Symbol;Acc:MGI:1891393]"	NA	NA	NA
Mpeg1	0,340455639	1,582027223	11,67323854	5,65939978	2,500649053	0,000141305	0,136186053	"macrophage expressed gene 1 [Source:MGI Symbol;Acc:MGI:1333743]"	NA	NA	NA
Milr1	0,517255454	1,913878426	9,771809934	5,385229231	2,429007757	0,000157204	0,144922001	"mast cell immunoglobulin like receptor 1 [Source:MGI Symbol;Acc:MGI:2685731]"	NA	NA	NA
Tagln2	2,801355311	7,295777838	53,84349713	3,312524638	1,727931185	0,000172286	0,152207523	"transgelin 2 [Source:MGI Symbol;Acc:MGI:1312985]"	NA	NA	NA
Rlbp1	0,027209871	0,280409242	1,457821454	15,02977069	3,909751093	0,000190414	0,161493947	"retinaldehyde binding protein 1 [Source:MGI Symbol;Acc:MGI:97930]"	NA	NA	NA
Cd63	17,28929511	31,71262236	213,8419694	1,947711784	0,961780208	0,000198616	0,161970947	"CD63 antigen [Source:MGI Symbol;Acc:MGI:99529]"	NA	NA	NA
Pxdc1	0,230303764	1,254470296	12,2670576	7,31338964	2,870540227	0,000230385	0,180920854	"PX domain containing 1 [Source:MGI Symbol;Acc:MGI:1914145]"	NA	NA	NA
Gm15895	0,42562813	0	0,500383059	0,036099448	-4,791879424	0,000242205	0,183409523	"predicted gene 15895 [Source:MGI Symbol;Acc:MGI:3802071]"	NA	NA	NA
Il1rn	0,276346515	5,742211025	22,74407747	31,69741557	4,986293311	0,000280126	0,197983852	"interleukin 1 receptor antagonist [Source:MGI Symbol;Acc:MGI:96547]"	NA	NA	NA
Fzd7	0,022723194	0,223592369	2,521129725	7,22193001	2,852384439	0,000277484	0,197983852	"frizzled homolog 7 (Drosophila) [Source:MGI Symbol;Acc:MGI:108570]"	NA	NA	NA
Unc5b	0,075539497	0,306045345	32,87257897	4,945433025	2,30609685	0,000295043	0,201799865	"unc-5 homolog B (C. elegans) [Source:MGI Symbol;Acc:MGI:894703]"	NA	NA	NA
Gpr17	0,001174653	0,114585088	3,389966667	23,48868183	4,553893847	0,00033544	0,222260439	"G protein-coupled receptor 17 [Source:MGI Symbol;Acc:MGI:3584514]"	NA	NA	NA
Cd68	5,56096525	24,23116531	174,9096176	5,911991709	2,563644246	0,000377476	0,228674904	"CD68 antigen [Source:MGI Symbol;Acc:MGI:88342]"	NA	NA	NA
Pla2g7	4,806742408	1,808758184	91,2293198	0,388180511	-1,365200409	0,000367042	0,228674904	"phospholipase A2, group VII (platelet-activating factor acetylhydrolase, plasma) [Source:MGI Symbol;Acc:MGI:1351327]"	NA	NA	NA
Cebpb	3,319077896	7,513101786	38,95365027	2,251582417	1,170939287	0,000370184	0,228674904	"CCAAT/enhancer binding protein (C/EBP), beta [Source:MGI Symbol;Acc:MGI:88373]"	NA	NA	NA
Kif21b	2,782928918	4,364525844	5,782899733	1,70318974	0,768239164	0,000464199	0,273400315	"kinesin family member 21B [Source:MGI Symbol;Acc:MGI:109234]"	NA	NA	NA
Cd63-ps	14,69327067	27,55689603	178,3332383	1,966811543	0,975858727	0,000486412	0,278740611	"CD63 antigen, pseudogene [Source:MGI Symbol;Acc:MGI:105972]"	NA	NA	NA
Ak8	6,813129746	3,730332613	0,345642348	0,501410934	-0,99593464	0,000502117	0,280168182	"adenylate kinase 8 [Source:MGI Symbol;Acc:MGI:1916120]"	NA	NA	NA
Cyba	4,380837685	12,32641258	82,6286554	4,208519528	2,073312812	0,000547173	0,29004249	"cytochrome b-245, alpha polypeptide [Source:MGI Symbol;Acc:MGI:1316658]"	NA	NA	NA
Tcte2	5,971682278	3,557074004	1,202196666	0,621343267	-0,686537575	0,000533712	0,29004249	"t-complex-associated testis expressed 2 [Source:MGI Symbol;Acc:MGI:98641]"	NA	NA	NA
Hck	0,525596704	1,787473001	8,817894141	4,623333942	2,208933572	0,000684879	0,300630191	"hemopoietic cell kinase [Source:MGI Symbol;Acc:MGI:96052]"	NA	NA	NA
Cav1	0,187776321	0,849767569	18,12246013	7,686710072	2,942366254	0,000674486	0,300630191	"caveolin 1, caveolae protein [Source:MGI Symbol;Acc:MGI:102709]"	NA	NA	NA
Bcas1	0,374310889	1,633505326	462,7540261	4,481048215	2,16383625	0,000694754	0,300630191	"breast carcinoma amplified sequence 1 [Source:MGI Symbol;Acc:MGI:1924210]"	NA	NA	NA
Prss57	1,132537963	0,434167847	0,491278832	0,14230676	-2,812923894	0,000667384	0,300630191	"protease, serine 57 [Source:MGI Symbol;Acc:MGI:1920356]"	NA	NA	NA
Irf4	0,091737232	0,493513172	1,051428603	6,357561183	2,668473441	0,000629294	0,300630191	"interferon regulatory factor 4 [Source:MGI Symbol;Acc:MGI:1096873]"	NA	NA	NA
Ankrd33b	0,171206314	0,888075919	6,070769913	5,934756892	2,569188933	0,000619737	0,300630191	"ankyrin repeat domain 33B [Source:MGI Symbol;Acc:MGI:1917904]"	NA	NA	NA
Tjp2	0,357944401	0,798681897	15,91691109	2,519845025	1,333335008	0,000582073	0,300630191	"tight junction protein 2 [Source:MGI Symbol;Acc:MGI:1341872]"	NA	NA	NA
Arap1	0,44252054	1,122824467	11,63606541	2,906933449	1,539498043	0,000595708	0,300630191	"ArfGAP with RhoGAP domain, ankyrin repeat and PH domain 1 [Source:MGI Symbol;Acc:MGI:1916960]"	NA	NA	NA
Cd300lb	0,094838329	0,686933119	2,623493411	10,58961375	3,404578064	0,000681896	0,300630191	"CD300 antigen like family member B [Source:MGI Symbol;Acc:MGI:2685099]"	NA	NA	NA
Tuba1c	1,979968556	5,629018286	41,66817437	2,86747021	1,519778498	0,000834073	0,353696978	"tubulin, alpha 1C [Source:MGI Symbol;Acc:MGI:1095409]"	NA	NA	NA
Nos1	0,387697431	0,760313995	1,556564231	2,711142398	1,43890089	0,000881852	0,361777525	"nitric oxide synthase 1, neuronal [Source:MGI Symbol;Acc:MGI:97360]"	NA	NA	NA
Pon3	0,200016925	1,094420174	4,984686757	6,743304122	2,753455664	0,000887253	0,361777525	"paraoxonase 3 [Source:MGI Symbol;Acc:MGI:106686]"	NA	NA	NA
Tcirg1	5,177877728	9,980152197	49,51241878	2,384142543	1,253470494	0,001025027	0,384361994	"T cell, immune regulator 1, ATPase, H+ transporting, lysosomal V0 protein A3 [Source:MGI Symbol;Acc:MGI:1350931]"	YES	TCIRG1	ATP6N1C|ATP6V0A3|Atp6i|OC-116kDa|OC116|OPTB1|RP11-802E16.3|Stv1|TIRC7|Vph1|a3|Q13488
Ocstamp	0,024111405	0,249046918	0,18551215	10,51563835	3,394464526	0,001008981	0,384361994	"osteoclast stimulatory transmembrane protein [Source:MGI Symbol;Acc:MGI:1921864]"	NA	NA	NA
Mfsd2a	0,424497244	0,903246996	20,11396503	2,800684115	1,485779273	0,001096156	0,384361994	"major facilitator superfamily domain containing 2A [Source:MGI Symbol;Acc:MGI:1923824]"	NA	NA	NA
Hpgds	1,144643178	2,471018529	11,73190796	3,449461574	1,786371189	0,001035298	0,384361994	"hematopoietic prostaglandin D synthase [Source:MGI Symbol;Acc:MGI:1859384]"	NA	NA	NA
Itpr2	0,247320399	0,399741233	1,969164063	1,972682805	0,980158998	0,001086795	0,384361994	"inositol 1,4,5-triphosphate receptor 2 [Source:MGI Symbol;Acc:MGI:99418]"	NA	NA	NA
Zfp36	2,793281088	10,49221435	475,2368805	4,945707639	2,306176959	0,001008145	0,384361994	"zinc finger protein 36 [Source:MGI Symbol;Acc:MGI:99180]"	NA	NA	NA
Phldb1	2,779735631	4,789834351	122,6623813	1,787094339	0,837615795	0,001075903	0,384361994	"pleckstrin homology-like domain, family B, member 1 [Source:MGI Symbol;Acc:MGI:2143230]"	NA	NA	NA
Cdc42ep1	0,099873059	0,72884016	91,70116278	9,618225563	3,26577076	0,001142046	0,384361994	"CDC42 effector protein (Rho GTPase binding) 1 [Source:MGI Symbol;Acc:MGI:1929763]"	NA	NA	NA
Zcchc24	0,035987747	0,199052671	24,51326266	6,672294319	2,738182928	0,001052014	0,384361994	"zinc finger, CCHC domain containing 24 [Source:MGI Symbol;Acc:MGI:1919168]"	NA	NA	NA
Ier5	1,383200131	3,110466653	24,22414549	2,533656795	1,341221113	0,001112848	0,384361994	"immediate early response 5 [Source:MGI Symbol;Acc:MGI:1337072]"	NA	NA	NA
Rnf223	0,204915166	0,616377089	0,472500398	3,429738174	1,778098445	0,001125295	0,384361994	"ring finger 223 [Source:MGI Symbol;Acc:MGI:3588193]"	NA	NA	NA
Fyb	1,038294153	2,136396115	13,1766859	4,09595244	2,034198964	0,001213783	0,402122518	"FYN binding protein [Source:MGI Symbol;Acc:MGI:1346327]"	NA	NA	NA
Dhrs3	18,72226577	13,84061672	19,79930116	0,66225898	-0,594532594	0,001245299	0,406216465	"dehydrogenase/reductase (SDR family) member 3 [Source:MGI Symbol;Acc:MGI:1315215]"	NA	NA	NA
1700017B05Rik	0,087650305	0,473089926	3,071259603	5,556787819	2,474251153	0,001297595	0,415576754	"RIKEN cDNA 1700017B05 gene [Source:MGI Symbol;Acc:MGI:1921461]"	NA	NA	NA
Tlr7	0,267512999	1,112726923	9,966622397	7,185837262	2,845156263	0,001313194	0,415576754	"toll-like receptor 7 [Source:MGI Symbol;Acc:MGI:2176882]"	NA	NA	NA
Fbxl19	0,80194258	1,552754901	1,256982093	1,972231727	0,979829071	0,001379732	0,423977794	"F-box and leucine-rich repeat protein 19 [Source:MGI Symbol;Acc:MGI:3039600]"	NA	NA	NA
Hip1	0,418553088	0,698086819	4,325957868	1,829075075	0,871114292	0,001372077	0,423977794	"huntingtin interacting protein 1 [Source:MGI Symbol;Acc:MGI:1099804]"	NA	NA	NA
Gpc4	0,900315424	0,348059538	0,714768576	0,389210678	-1,361376804	0,001439592	0,4360523	"glypican 4 [Source:MGI Symbol;Acc:MGI:104902]"	NA	NA	NA
Ifi30	7,531826029	18,20619096	77,49282852	3,00648424	1,588077396	0,001479048	0,441693864	"interferon gamma inducible protein 30 [Source:MGI Symbol;Acc:MGI:2137648]"	NA	NA	NA
Cdt1	0,633622226	1,351195589	3,68096442	2,408452393	1,268106407	0,001738675	0,442413869	"chromatin licensing and DNA replication factor 1 [Source:MGI Symbol;Acc:MGI:1914427]"	NA	NA	NA
Nfe2l2	1,312739579	2,968229335	39,68110234	2,765962249	1,467781466	0,001750194	0,442413869	"nuclear factor, erythroid derived 2, like 2 [Source:MGI Symbol;Acc:MGI:108420]"	NA	NA	NA
Pmp22	8,555360995	23,55900847	333,7270138	2,967544777	1,569269799	0,00157702	0,442413869	"peripheral myelin protein 22 [Source:MGI Symbol;Acc:MGI:97631]"	NA	NA	NA
Tcn2	1,913316945	3,862383922	35,88547373	2,716968082	1,441997617	0,001832334	0,442413869	"transcobalamin 2 [Source:MGI Symbol;Acc:MGI:98534]"	NA	NA	NA
Id2	22,10538726	42,47545095	308,1758283	2,205954644	1,141403129	0,00181743	0,442413869	"inhibitor of DNA binding 2 [Source:MGI Symbol;Acc:MGI:96397]"	NA	NA	NA
Ybx3	2,079630852	4,163443634	23,21871921	1,786966854	0,837512875	0,001671543	0,442413869	"Y box protein 3 [Source:MGI Symbol;Acc:MGI:2137670]"	NA	NA	NA
Srek1	13,29420391	17,4904362	18,79865753	1,341831686	0,424203717	0,001857041	0,442413869	"splicing regulatory glutamine/lysine-rich protein 1 [Source:MGI Symbol;Acc:MGI:2145245]"	NA	NA	NA
Cspg4	0,009641438	0,080748301	0,589633096	12,16315644	3,604445764	0,001787918	0,442413869	"chondroitin sulfate proteoglycan 4 [Source:MGI Symbol;Acc:MGI:2153093]"	NA	NA	NA
Lpp	0,054683037	0,138946432	0,805642713	2,35310623	1,234566452	0,00154303	0,442413869	"LIM domain containing preferred translocation partner in lipoma [Source:MGI Symbol;Acc:MGI:2441849]"	NA	NA	NA
Pls1	0,629801417	1,104416803	31,07583012	2,072202699	1,051165132	0,001647707	0,442413869	"plastin 1 (I-isoform) [Source:MGI Symbol;Acc:MGI:104809]"	NA	NA	NA
Kdm2a	4,001702291	5,412187873	5,6792642	1,543821299	0,626505767	0,001805959	0,442413869	"lysine (K)-specific demethylase 2A [Source:MGI Symbol;Acc:MGI:1354736]"	NA	NA	NA
H2-T22	18,5934414	12,32191072	6,983611772	0,582955749	-0,778541718	0,00184885	0,442413869	"histocompatibility 2, T region locus 22 [Source:MGI Symbol;Acc:MGI:95956]"	NA	NA	NA
B2m	167,8132183	245,5828298	1109,145203	1,592188457	0,671011108	0,001585204	0,442413869	"beta-2 microglobulin [Source:MGI Symbol;Acc:MGI:88127]"	NA	NA	NA
Hist1h4h	1,724080531	0,312179425	35,01904722	0,163223131	-2,615082572	0,001717053	0,442413869	"histone cluster 1, H4h [Source:MGI Symbol;Acc:MGI:2448427]"	NA	NA	NA
Zfp760	1,086227434	1,894906917	1,881869587	1,712179779	0,775834193	0,001766916	0,442413869	"zinc finger protein 760 [Source:MGI Symbol;Acc:MGI:2679257]"	NA	NA	NA
A230072E10Rik	0,44507088	1,11300384	1,001207845	2,226807203	1,154976655	0,001614843	0,442413869	"RIKEN cDNA A230072E10 gene [Source:MGI Symbol;Acc:MGI:3603753]"	NA	NA	NA
4930594C11Rik	0,387596518	0,899702299	0,578896206	2,363032378	1,240639397	0,00179346	0,442413869	"RIKEN cDNA 4930594C11 gene [Source:MGI Symbol;Acc:MGI:1924883]"	NA	NA	NA
0610007N19Rik	1,043034482	2,472627044	2,334857849	3,061904922	1,614429485	0,001803046	0,442413869	"RIKEN cDNA 0610007N19 [Source:MGI Symbol;Acc:MGI:1914085]"	NA	NA	NA
Treml4	0	0,411791218	2,286917897	25,92074835	4,696035465	0,00189468	0,446365535	"triggering receptor expressed on myeloid cells-like 4 [Source:MGI Symbol;Acc:MGI:1923239]"	NA	NA	NA
Megf10	0,008298144	0,101519455	10,18054563	9,858980448	3,30143846	0,00198363	0,462185905	"multiple EGF-like-domains 10 [Source:MGI Symbol;Acc:MGI:2685177]"	NA	NA	NA
Gna13	5,178643597	8,857643748	19,72397988	1,614547224	0,691129639	0,002047826	0,471957073	"guanine nucleotide binding protein, alpha 13 [Source:MGI Symbol;Acc:MGI:95768]"	NA	NA	NA
Anxa2	0,4536233	1,133726504	32,97836861	4,505688531	2,171747586	0,002078215	0,473810574	"annexin A2 [Source:MGI Symbol;Acc:MGI:88246]"	NA	NA	NA
Vegfa	3,378540971	4,898059043	9,80283159	1,47849039	0,564124866	0,002146831	0,479150185	"vascular endothelial growth factor A [Source:MGI Symbol;Acc:MGI:103178]"	NA	NA	NA
Apbb1ip	0,028907499	0,396098693	4,753721486	10,08296459	3,333847977	0,00213298	0,479150185	"amyloid beta (A4) precursor protein-binding, family B, member 1 interacting protein [Source:MGI Symbol;Acc:MGI:1861354]"	NA	NA	NA
Grap	0,61528119	1,84870577	17,122734	4,746013421	2,24671618	0,002447847	0,513878115	"GRB2-related adaptor protein [Source:MGI Symbol;Acc:MGI:1918770]"	NA	NA	NA
Pim1	0,103489336	0,478604756	1,988549018	4,57410963	2,193490944	0,00243926	0,513878115	"proviral integration site 1 [Source:MGI Symbol;Acc:MGI:97584]"	NA	NA	NA
Itgav	1,684795766	5,544802533	63,18093374	3,047789737	1,607763376	0,002379838	0,513878115	"integrin alpha V [Source:MGI Symbol;Acc:MGI:96608]"	NA	NA	NA
Stard8	0,088332233	0,299902518	2,145262814	4,565189291	2,190674681	0,002447597	0,513878115	"START domain containing 8 [Source:MGI Symbol;Acc:MGI:2448556]"	NA	NA	NA
Plxnb3	0,041790375	0,230485002	38,89036147	7,69894669	2,944661081	0,002326926	0,513878115	"plexin B3 [Source:MGI Symbol;Acc:MGI:2154240]"	NA	NA	NA
Vasn	1,137699141	2,54374657	17,10435119	2,656148691	1,409335911	0,002394681	0,513878115	"vasorin [Source:MGI Symbol;Acc:MGI:2177651]"	NA	NA	NA
Nes	0	0,073684816	1,932170932	20,45342983	4,354270884	0,002577359	0,515143879	"nestin [Source:MGI Symbol;Acc:MGI:101784]"	NA	NA	NA
Cd48	0,229679966	0,845205759	12,68410506	4,458978782	2,156713335	0,002552384	0,515143879	"CD48 antigen [Source:MGI Symbol;Acc:MGI:88339]"	NA	NA	NA
Fam129b	1,184185935	2,299711862	20,90001542	1,78309949	0,834387202	0,002498557	0,515143879	"family with sequence similarity 129, member B [Source:MGI Symbol;Acc:MGI:2442910]"	NA	NA	NA
Zeb2	0,97119805	2,565226382	62,56086291	3,750394005	1,907042169	0,002690562	0,515143879	"zinc finger E-box binding homeobox 2 [Source:MGI Symbol;Acc:MGI:1344407]"	NA	NA	NA
Lag3	1,171152287	2,782367753	13,08819308	2,467702981	1,303168758	0,002645831	0,515143879	"lymphocyte-activation gene 3 [Source:MGI Symbol;Acc:MGI:106588]"	NA	NA	NA
Scrg1	0,060780876	1,784665928	74,62571962	35,49451816	5,149524324	0,002607103	0,515143879	"scrapie responsive gene 1 [Source:MGI Symbol;Acc:MGI:1328308]"	NA	NA	NA
Igf2bp2	0,038367295	0,288970369	0,994423522	7,225212171	2,853039953	0,002685275	0,515143879	"insulin-like growth factor 2 mRNA binding protein 2 [Source:MGI Symbol;Acc:MGI:1890358]"	NA	NA	NA
2810032G03Rik	5,392368205	3,659121279	1,548801333	0,691817788	-0,531535986	0,00272113	0,515143879	"RIKEN cDNA 2810032G03 gene [Source:MGI Symbol;Acc:MGI:1919919]"	NA	NA	NA
Ncapd2	0,920646866	1,394195745	2,025231339	1,487736739	0,573119258	0,002666555	0,515143879	"non-SMC condensin I complex, subunit D2 [Source:MGI Symbol;Acc:MGI:1915548]"	NA	NA	NA
Daam2	0,050234741	0,17840424	17,96839713	4,352190152	2,121741591	0,002508635	0,515143879	"dishevelled associated activator of morphogenesis 2 [Source:MGI Symbol;Acc:MGI:1923691]"	NA	NA	NA
Grem2	2,96833093	4,867560811	2,289050266	1,714879366	0,778107093	0,002716431	0,515143879	"gremlin 2 homolog, cysteine knot superfamily (Xenopus laevis) [Source:MGI Symbol;Acc:MGI:1344367]"	NA	NA	NA
Tmbim1	1,194424101	2,624790594	221,2097594	3,21070426	1,682889784	0,002748636	0,515746271	"transmembrane BAX inhibitor motif containing 1 [Source:MGI Symbol;Acc:MGI:1916910]"	NA	NA	NA
Tmem86b	5,467776754	9,735255757	5,597009955	1,965040121	0,974558769	0,00289329	0,528848587	"transmembrane protein 86B [Source:MGI Symbol;Acc:MGI:1915505]"	NA	NA	NA
Gm6030	1,925556668	4,407253988	7,848887474	2,259008737	1,17568985	0,002862707	0,528848587	"predicted gene 6030 [Source:MGI Symbol;Acc:MGI:3645112]"	NA	NA	NA
Vmn2r83	0,062134061	0,001841926	0	0,059830476	-4,062975642	0,00287895	0,528848587	"vomeronasal 2, receptor 83 [Source:MGI Symbol;Acc:MGI:3644559]"	NA	NA	NA
Acp5	0,750175955	2,345005012	13,34437925	3,922211031	1,971667161	0,002986629	0,536656713	"acid phosphatase 5, tartrate resistant [Source:MGI Symbol;Acc:MGI:87883]"	NA	NA	NA
Acaa2	5,81925634	3,807080431	10,75066979	0,509747456	-0,972145426	0,002961886	0,536656713	"acetyl-Coenzyme A acyltransferase 2 (mitochondrial 3-oxoacyl-Coenzyme A thiolase) [Source:MGI Symbol;Acc:MGI:1098623]"	YES	ACAA2	DSAEC|P42765
Traf5	0,511025242	1,335008761	5,788269214	3,276145131	1,711999269	0,003048363	0,543146547	"TNF receptor-associated factor 5 [Source:MGI Symbol;Acc:MGI:107548]"	NA	NA	NA
Rtel1	9,890675289	16,17372463	5,182986127	1,481030315	0,566601171	0,003223902	0,564928949	"regulator of telomere elongation helicase 1 [Source:MGI Symbol;Acc:MGI:2139369]"	NA	NA	NA
Npm2	0,147438817	0,633650554	2,223082071	4,944133367	2,30571766	0,003202595	0,564928949	"nucleophosmin/nucleoplasmin 2 [Source:MGI Symbol;Acc:MGI:1890811]"	NA	NA	NA
Mlph	0	0,07711342	0,343180329	14,76186173	3,883802777	0,003292617	0,567588297	"melanophilin [Source:MGI Symbol;Acc:MGI:2176380]"	NA	NA	NA
Gm25128	17,30845793	32,65451512	50,34330093	2,183352875	1,126545318	0,003275373	0,567588297	"predicted gene, 25128 [Source:MGI Symbol;Acc:MGI:5454905]"	NA	NA	NA
Oxt	0,320255509	1,301583364	2,315149624	4,796520854	2,261988329	0,003443593	0,57491729	"oxytocin [Source:MGI Symbol;Acc:MGI:97453]"	NA	NA	NA
Nfkb1	4,291359808	7,66698166	17,54160657	1,853751775	0,890448074	0,003371851	0,57491729	"nuclear factor of kappa light polypeptide gene enhancer in B cells 1, p105 [Source:MGI Symbol;Acc:MGI:97312]"	NA	NA	NA
Rest	0,150151546	0,328755085	3,343037772	2,388751613	1,256256848	0,003439434	0,57491729	"RE1-silencing transcription factor [Source:MGI Symbol;Acc:MGI:104897]"	NA	NA	NA
Rbm47	0,170642217	0,59216113	5,328157753	4,668658763	2,223008144	0,003411642	0,57491729	"RNA binding motif protein 47 [Source:MGI Symbol;Acc:MGI:2384294]"	NA	NA	NA
Fabp7	0,632775563	2,465793551	71,88757049	5,314180311	2,40984718	0,003516713	0,582504172	"fatty acid binding protein 7, brain [Source:MGI Symbol;Acc:MGI:101916]"	NA	NA	NA
Lpxn	0,403789941	1,074397665	6,224962066	2,934174769	1,552954805	0,003543981	0,582504172	"leupaxin [Source:MGI Symbol;Acc:MGI:2147677]"	NA	NA	NA
Tubb6	5,966575318	13,29699176	49,87611088	2,534317979	1,34159755	0,003687213	0,587819394	"tubulin, beta 6 class V [Source:MGI Symbol;Acc:MGI:1915201]"	NA	NA	NA
Cdk12	5,423504873	7,286381217	9,723968225	1,339151196	0,421318857	0,003654835	0,587819394	"cyclin-dependent kinase 12 [Source:MGI Symbol;Acc:MGI:1098802]"	NA	NA	NA
Kcnq5	0,362005451	0,554228907	0,561425233	2,10972156	1,077052605	0,003617404	0,587819394	"potassium voltage-gated channel, subfamily Q, member 5 [Source:MGI Symbol;Acc:MGI:1924937]"	NA	NA	NA
A730081D07Rik	2,639422146	1,606572953	1,224727507	0,508631139	-0,975308307	0,003660584	0,587819394	"RIKEN cDNA A730081D07 gene [Source:MGI Symbol;Acc:MGI:2441825]"	NA	NA	NA
Clic1	3,224660816	7,527926471	60,14944936	3,241695773	1,696748703	0,003800843	0,588726138	"chloride intracellular channel 1 [Source:MGI Symbol;Acc:MGI:2148924]"	NA	NA	NA
Runx1	0,103684047	0,251043409	1,676865439	3,329085114	1,735125756	0,003783577	0,588726138	"runt related transcription factor 1 [Source:MGI Symbol;Acc:MGI:99852]"	NA	NA	NA
Bmp8a	0,015691416	0,235594368	0,569321547	11,12810031	3,476135425	0,003803966	0,588726138	"bone morphogenetic protein 8a [Source:MGI Symbol;Acc:MGI:104515]"	NA	NA	NA
Wdfy1	20,40096851	28,58444417	19,26449863	1,495997316	0,581107587	0,003786271	0,588726138	"WD repeat and FYVE domain containing 1 [Source:MGI Symbol;Acc:MGI:1916618]"	NA	NA	NA
Map4k4	1,503240819	2,564536214	13,77388518	1,696311039	0,76240073	0,003860536	0,593151797	"mitogen-activated protein kinase kinase kinase kinase 4 [Source:MGI Symbol;Acc:MGI:1349394]"	NA	NA	NA
Arhgef10	0,622885575	1,180859055	31,23853316	1,816948909	0,861517853	0,00395939	0,603963582	"Rho guanine nucleotide exchange factor (GEF) 10 [Source:MGI Symbol;Acc:MGI:2444453]"	NA	NA	NA
Eva1a	0,01269333	0,417232274	7,885376622	18,21999726	4,187450837	0,00404251	0,612238167	"eva-1 homolog A (C. elegans) [Source:MGI Symbol;Acc:MGI:2385247]"	NA	NA	NA
Galnt6	0,094017457	0,393965377	24,90829553	6,873077113	2,780956146	0,004109661	0,617993879	"UDP-N-acetyl-alpha-D-galactosamine:polypeptide N-acetylgalactosaminyltransferase 6 [Source:MGI Symbol;Acc:MGI:1891640]"	NA	NA	NA
Zranb1	10,29397727	14,39481983	13,94412464	1,441745863	0,527816883	0,004157442	0,620776403	"zinc finger, RAN-binding domain containing 1 [Source:MGI Symbol;Acc:MGI:106441]"	NA	NA	NA
Def6	0,969587007	0,614085422	0,930833528	0,486560888	-1,039307741	0,004395038	0,631501953	"differentially expressed in FDCP 6 [Source:MGI Symbol;Acc:MGI:1346328]"	NA	NA	NA
Rxrg	7,445981002	5,51415401	3,760279083	0,615083233	-0,701146447	0,004364356	0,631501953	"retinoid X receptor gamma [Source:MGI Symbol;Acc:MGI:98216]"	NA	NA	NA
Serinc5	1,314307094	1,938935447	28,8781422	1,557429607	0,639166958	0,004350281	0,631501953	"serine incorporator 5 [Source:MGI Symbol;Acc:MGI:2444223]"	NA	NA	NA
Htra3	0,003803822	0,112112246	8,272205332	10,31687883	3,366934672	0,004362459	0,631501953	"HtrA serine peptidase 3 [Source:MGI Symbol;Acc:MGI:1925808]"	NA	NA	NA
Clic4	0,926040716	2,829234869	114,345723	3,117334783	1,6403131	0,004407975	0,631501953	"chloride intracellular channel 4 (mitochondrial) [Source:MGI Symbol;Acc:MGI:1352754]"	YES	CLIC4	CLIC4L|H1|MTCLIC|huH1|p64H1|Q9Y696
Scgb1c1	0,656626949	0	0	0,046813744	-4,416924025	0,004361122	0,631501953	"secretoglobin, family 1C, member 1 [Source:MGI Symbol;Acc:MGI:2655401]"	NA	NA	NA
Slc7a11	0,163002709	0,508947575	5,898153655	2,781570628	1,475899738	0,004573648	0,650839335	"solute carrier family 7 (cationic amino acid transporter, y+ system), member 11 [Source:MGI Symbol;Acc:MGI:1347355]"	NA	NA	NA
Mb	1,140983244	0,542139243	0,032117605	0,315091155	-1,666158839	0,004658385	0,658478179	"myoglobin [Source:MGI Symbol;Acc:MGI:96922]"	NA	NA	NA
Foxj2	2,649578635	4,266766867	7,12192364	1,66545736	0,735918418	0,004989143	0,673623216	"forkhead box J2 [Source:MGI Symbol;Acc:MGI:1926805]"	NA	NA	NA
Lhcgr	0,099817812	0,018184698	0,162790836	0,070033641	-3,835808096	0,005031242	0,673623216	"luteinizing hormone/choriogonadotropin receptor [Source:MGI Symbol;Acc:MGI:96783]"	NA	NA	NA
Slc40a1	1,087031385	2,156408153	27,37180687	2,271866741	1,183878215	0,005039815	0,673623216	"solute carrier family 40 (iron-regulated transporter), member 1 [Source:MGI Symbol;Acc:MGI:1315204]"	NA	NA	NA
Ramp1	0,649850719	1,492439976	22,49208831	2,402733399	1,26467658	0,00505074	0,673623216	"receptor (calcitonin) activity modifying protein 1 [Source:MGI Symbol;Acc:MGI:1858418]"	NA	NA	NA
Rcsd1	0,137900771	0,708957609	7,331742997	6,461585651	2,691888241	0,005051459	0,673623216	"RCSD domain containing 1 [Source:MGI Symbol;Acc:MGI:2676394]"	NA	NA	NA
Stab1	0,892788457	2,723313249	24,09312969	3,176089515	1,667251574	0,004922127	0,673623216	"stabilin 1 [Source:MGI Symbol;Acc:MGI:2178742]"	NA	NA	NA
S100a16	1,18005997	5,356947119	528,4176071	8,312643449	3,055307332	0,00502545	0,673623216	"S100 calcium binding protein A16 [Source:MGI Symbol;Acc:MGI:1915110]"	NA	NA	NA
Gm22003	13,17904452	35,24892119	71,90879381	2,457288255	1,297067105	0,004891769	0,673623216	"predicted gene, 22003 [Source:MGI Symbol;Acc:MGI:5451780]"	NA	NA	NA
Arhgap8	0,032377225	0,359170476	0,065686886	12,41902417	3,634479913	0,004821115	0,673623216	"Rho GTPase activating protein 8 [Source:MGI Symbol;Acc:MGI:1920417]"	NA	NA	NA
Pabpc1	20,63557583	34,81232938	61,00319889	1,320789224	0,401400255	0,005274191	0,698929244	"poly(A) binding protein, cytoplasmic 1 [Source:MGI Symbol;Acc:MGI:1349722]"	NA	NA	NA
Kmt2a	5,873485335	8,289861055	6,51915961	1,554707773	0,636643433	0,005419806	0,70683573	"lysine (K)-specific methyltransferase 2A [Source:MGI Symbol;Acc:MGI:96995]"	NA	NA	NA
Hmox1	5,705870574	10,94129267	166,9336059	1,659956718	0,731145625	0,005700557	0,70683573	"heme oxygenase (decycling) 1 [Source:MGI Symbol;Acc:MGI:96163]"	NA	NA	NA
Mrc2	0,068761223	0,25326934	0,654458135	3,454804593	1,788604113	0,005674373	0,70683573	"mannose receptor, C type 2 [Source:MGI Symbol;Acc:MGI:107818]"	NA	NA	NA
Ednrb	0,021153262	0,168630755	15,03051471	6,87667947	2,781712102	0,005603983	0,70683573	"endothelin receptor type B [Source:MGI Symbol;Acc:MGI:102720]"	NA	NA	NA
Ripk3	0,111672816	0,527706899	2,867319792	4,540597786	2,182882246	0,005467877	0,70683573	"receptor-interacting serine-threonine kinase 3 [Source:MGI Symbol;Acc:MGI:2154952]"	NA	NA	NA
Aff1	0,324353587	0,771517498	2,901493317	1,958884381	0,970032248	0,005518336	0,70683573	"AF4/FMR2 family, member 1 [Source:MGI Symbol;Acc:MGI:1100819]"	NA	NA	NA
BC034090	0,16181972	0,336636736	1,325327246	2,670535964	1,417129313	0,005688911	0,70683573	"cDNA sequence BC034090 [Source:MGI Symbol;Acc:MGI:2672904]"	NA	NA	NA
Arhgef38	0,022360475	0,095890384	0,022145728	8,462075093	3,081011488	0,005483841	0,70683573	"Rho guanine nucleotide exchange factor (GEF) 38 [Source:MGI Symbol;Acc:MGI:1924919]"	NA	NA	NA
Foxo1	0,271064881	0,581417051	6,673940154	2,213691162	1,146453962	0,005449934	0,70683573	"forkhead box O1 [Source:MGI Symbol;Acc:MGI:1890077]"	NA	NA	NA
P4ha3	3,519711531	5,729194419	4,964819787	1,699368985	0,76499914	0,005606235	0,70683573	"procollagen-proline, 2-oxoglutarate 4-dioxygenase (proline 4-hydroxylase), alpha polypeptide III [Source:MGI Symbol;Acc:MGI:2444049]"	NA	NA	NA
H2-Bl	3,111667443	6,747690991	8,376079898	2,670950131	1,41735304	0,005642452	0,70683573	"histocompatibility 2, blastocyst [Source:MGI Symbol;Acc:MGI:892004]"	NA	NA	NA
Cnp	9,73028498	19,53310733	1793,336286	2,458568295	1,297818431	0,005833463	0,70769732	"2',3'-cyclic nucleotide 3' phosphodiesterase [Source:MGI Symbol;Acc:MGI:88437]"	NA	NA	NA
Tnfaip8l2	0,048150916	0,335038716	0,823387172	6,036538921	2,59372161	0,005846505	0,70769732	"tumor necrosis factor, alpha-induced protein 8-like 2 [Source:MGI Symbol;Acc:MGI:1917019]"	NA	NA	NA
Cd300ld	0,044648942	0,284986827	1,999629969	7,873876837	2,977074146	0,005803968	0,70769732	"CD300 molecule-like family member d [Source:MGI Symbol;Acc:MGI:2442358]"	NA	NA	NA
Il1rapl1	0,910306257	1,15341722	2,768682355	1,550688333	0,632908754	0,005866402	0,70769732	"interleukin 1 receptor accessory protein-like 1 [Source:MGI Symbol;Acc:MGI:2687319]"	NA	NA	NA
Gm15234	0,055932801	0,417456119	0	8,14495577	3,025906864	0,005874392	0,70769732	"predicted gene 15234 [Source:MGI Symbol;Acc:MGI:3705137]"	NA	NA	NA
Slc38a3	0,047444312	0,225981059	13,54281662	7,564050607	2,919159016	0,006009168	0,719843979	"solute carrier family 38, member 3 [Source:MGI Symbol;Acc:MGI:1923507]"	NA	NA	NA
Yy1	2,755252976	4,590821612	6,669622203	1,61601324	0,692439018	0,006062866	0,721546987	"YY1 transcription factor [Source:MGI Symbol;Acc:MGI:99150]"	NA	NA	NA
Ttc38	1,788655199	1,170284569	1,816311774	0,540039045	-0,888864378	0,006091445	0,721546987	"tetratricopeptide repeat domain 38 [Source:MGI Symbol;Acc:MGI:2146198]"	NA	NA	NA
H2-T23	16,83465854	9,426556788	31,09452349	0,507559596	-0,978350867	0,006233094	0,734223869	"histocompatibility 2, T region locus 23 [Source:MGI Symbol;Acc:MGI:95957]"	NA	NA	NA
Casc1	0,247356015	0,408768437	0,997481295	2,5701553	1,361855536	0,00641449	0,751416807	"cancer susceptibility candidate 1 [Source:MGI Symbol;Acc:MGI:2444480]"	NA	NA	NA
Cxcl16	6,653066569	12,1505473	71,60275957	2,298235208	1,200526455	0,006571243	0,752032432	"chemokine (C-X-C motif) ligand 16 [Source:MGI Symbol;Acc:MGI:1932682]"	NA	NA	NA
Arg2	7,990566195	5,592485634	2,222217257	0,625741674	-0,676360906	0,006517032	0,752032432	"arginase type II [Source:MGI Symbol;Acc:MGI:1330806]"	YES	ARG2	P78540
Cacna1a	7,29327909	11,03070945	5,318462598	1,592395414	0,671198621	0,006594255	0,752032432	"calcium channel, voltage-dependent, P/Q type, alpha 1A subunit [Source:MGI Symbol;Acc:MGI:109482]"	NA	NA	NA
Tbc1d16	1,674326337	2,631195516	2,566565949	1,452994397	0,539029139	0,006597087	0,752032432	"TBC1 domain family, member 16 [Source:MGI Symbol;Acc:MGI:2652878]"	NA	NA	NA
Spr-ps1	2,135569883	0,751145988	1,74760807	0,166237463	-2,588682551	0,006483786	0,752032432	"sepiapterin reductase pseudogene 1 [Source:MGI Symbol;Acc:MGI:1345187]"	NA	NA	NA
Pcdhb22	0,85324983	1,428360733	0,650979179	1,765945652	0,820440944	0,0066787	0,753236522	"protocadherin beta 22 [Source:MGI Symbol;Acc:MGI:2136760]"	NA	NA	NA
Gm16793	0,76105405	0,277959178	0,236446947	0,382463631	-1,386605529	0,006674148	0,753236522	"predicted gene, 16793 [Source:MGI Symbol;Acc:MGI:4439717]"	NA	NA	NA
Srrd	21,82475197	15,51419511	11,15733977	0,579692678	-0,786639832	0,006806248	0,759541467	"SRR1 domain containing [Source:MGI Symbol;Acc:MGI:1917368]"	NA	NA	NA
1110007C09Rik	14,29530697	19,75324269	118,2553571	1,449893828	0,535947259	0,006786548	0,759541467	"RIKEN cDNA 1110007C09 gene [Source:MGI Symbol;Acc:MGI:1915730]"	NA	NA	NA
Olig1	0,738300126	3,882924298	341,7196443	9,092388717	3,184659363	0,006869573	0,762594524	"oligodendrocyte transcription factor 1 [Source:MGI Symbol;Acc:MGI:1355334]"	NA	NA	NA
H2-T24	1,776796693	0,977766626	2,383859718	0,419859098	-1,252022844	0,006933494	0,765681661	"histocompatibility 2, T region locus 24 [Source:MGI Symbol;Acc:MGI:95958]"	NA	NA	NA
Csnk2a2	4,063213542	5,642410984	3,646358466	1,429169662	0,515177195	0,0070045	0,769515071	"casein kinase 2, alpha prime polypeptide [Source:MGI Symbol;Acc:MGI:88547]"	NA	NA	NA
Slamf1	0,034290847	0,331130048	0,260976356	13,72176258	3,778393905	0,007045499	0,770029463	"signaling lymphocytic activation molecule family member 1 [Source:MGI Symbol;Acc:MGI:1351314]"	NA	NA	NA
Ffar4	1,554015071	2,784684	0	1,968336349	0,976976769	0,007094033	0,771357834	"free fatty acid receptor 4 [Source:MGI Symbol;Acc:MGI:2147577]"	NA	NA	NA
Tnfrsf1b	1,053084762	3,136429945	19,74616286	2,925898668	1,548879806	0,007366335	0,77410242	"tumor necrosis factor receptor superfamily, member 1b [Source:MGI Symbol;Acc:MGI:1314883]"	NA	NA	NA
S100a13	0,890386639	2,397822504	219,9457108	3,120091483	1,64158833	0,007368972	0,77410242	"S100 calcium binding protein A13 [Source:MGI Symbol;Acc:MGI:109581]"	NA	NA	NA
C1galt1	0,184590851	0,576594208	0,87125172	3,04841871	1,608061075	0,007197184	0,77410242	"core 1 synthase, glycoprotein-N-acetylgalactosamine 3-beta-galactosyltransferase, 1 [Source:MGI Symbol;Acc:MGI:2151071]"	NA	NA	NA
AI464131	0,212962338	0,439320025	3,962415954	2,613721988	1,386105695	0,007357543	0,77410242	"expressed sequence AI464131 [Source:MGI Symbol;Acc:MGI:2140300]"	NA	NA	NA
Gm15425	1,064578751	1,916717112	1,5281512	1,832095789	0,873494935	0,007246838	0,77410242	"predicted gene 15425 [Source:MGI Symbol;Acc:MGI:3705642]"	NA	NA	NA
Gm14273	0,988976514	0,355873705	0	0,344712937	-1,53653265	0,007349851	0,77410242	"predicted gene 14273 [Source:MGI Symbol;Acc:MGI:3649600]"	NA	NA	NA
4930471M09Rik	0,45215769	0,094301691	0	0,224799547	-2,153288964	0,007374838	0,77410242	"RIKEN cDNA 4930471M09 gene [Source:MGI Symbol;Acc:MGI:1922150]"	NA	NA	NA
Utrn	0,264438231	0,454515367	1,854952808	1,691578478	0,75837011	0,007566801	0,786215973	"utrophin [Source:MGI Symbol;Acc:MGI:104631]"	NA	NA	NA
Eng	0,218675608	0,537383709	14,13188432	4,024283699	2,008732014	0,007601484	0,786215973	"endoglin [Source:MGI Symbol;Acc:MGI:95392]"	NA	NA	NA
Smpd5	2,772296991	1,503759587	0,366784899	0,468343804	-1,094360115	0,007551068	0,786215973	"sphingomyelin phosphodiesterase 5 [Source:MGI Symbol;Acc:MGI:3709877]"	NA	NA	NA
Mmd2	13,5311243	10,81954515	56,28420012	0,790374764	-0,339391211	0,007644551	0,786832086	"monocyte to macrophage differentiation-associated 2 [Source:MGI Symbol;Acc:MGI:1922354]"	NA	NA	NA
Sema3e	0,107472672	0,253371434	1,551843997	2,54978992	1,350378387	0,007700211	0,788732287	"sema domain, immunoglobulin domain (Ig), short basic domain, secreted, (semaphorin) 3E [Source:MGI Symbol;Acc:MGI:1340034]"	NA	NA	NA
Ube2s	13,10924072	8,356168762	7,255841086	0,478206276	-1,064295031	0,007771935	0,792251622	"ubiquitin-conjugating enzyme E2S [Source:MGI Symbol;Acc:MGI:1925141]"	NA	NA	NA
Agap3	9,802277692	13,35571537	11,8117819	1,431711732	0,517741042	0,007866178	0,79422182	"ArfGAP with GTPase domain, ankyrin repeat and PH domain 3 [Source:MGI Symbol;Acc:MGI:2183446]"	NA	NA	NA
Dnajb3	7,485790854	5,606777985	3,336174183	0,671363251	-0,574834525	0,007858419	0,79422182	"DnaJ (Hsp40) homolog, subfamily B, member 3 [Source:MGI Symbol;Acc:MGI:1306822]"	NA	NA	NA
Cp	0,020472146	0,29818628	4,022365105	4,994667546	2,320388653	0,007922815	0,795807613	"ceruloplasmin [Source:MGI Symbol;Acc:MGI:88476]"	NA	NA	NA
Nfia	0,237734688	0,391372048	12,8438114	2,326515417	1,218170748	0,00795695	0,795807613	"nuclear factor I/A [Source:MGI Symbol;Acc:MGI:108056]"	NA	NA	NA
Has1	1,763935269	2,593896471	2,391112154	1,674838482	0,744021972	0,008218367	0,806731654	"hyaluronan synthase1 [Source:MGI Symbol;Acc:MGI:106590]"	NA	NA	NA
Nkx2-2	0,005750569	0,24619453	9,85082998	11,23279068	3,489644491	0,008115067	0,806731654	"NK2 homeobox 2 [Source:MGI Symbol;Acc:MGI:97347]"	NA	NA	NA
Cd300a	0,801944057	1,651045938	5,535780422	2,20937058	1,143635423	0,008212788	0,806731654	"CD300A antigen [Source:MGI Symbol;Acc:MGI:2443411]"	NA	NA	NA
5031414D18Rik	0	0,171077211	0,908591187	18,60768807	4,217826913	0,008209216	0,806731654	"RIKEN cDNA 5031414D18 gene [Source:MGI Symbol;Acc:MGI:2685590]"	NA	NA	NA
Sik1	5,646786531	4,196861611	11,50356395	0,623320323	-0,681954343	0,00834582	0,808020206	"salt inducible kinase 1 [Source:MGI Symbol;Acc:MGI:104754]"	NA	NA	NA
Lgals1	0,90174488	1,946767455	53,36298964	2,350767887	1,233132095	0,008285988	0,808020206	"lectin, galactose binding, soluble 1 [Source:MGI Symbol;Acc:MGI:96777]"	NA	NA	NA
Htra2	32,54147755	23,34387214	18,57740458	0,705708936	-0,502854817	0,008333531	0,808020206	"HtrA serine peptidase 2 [Source:MGI Symbol;Acc:MGI:1928676]"	YES	HTRA2	OMI|PARK13|PRSS25|O43464
Kcnk3	0,365710805	0,751952357	4,774037717	2,206375547	1,141678373	0,00847294	0,812903868	"potassium channel, subfamily K, member 3 [Source:MGI Symbol;Acc:MGI:1100509]"	NA	NA	NA
Cep110	2,27718132	4,267523502	9,194343294	1,423670023	0,509614798	0,008454421	0,812903868	"centrosomal protein 110 [Source:MGI Symbol;Acc:MGI:1889576]"	NA	NA	NA
Usp36	7,916726098	9,861123157	13,64696937	1,413744618	0,499521532	0,008567689	0,814624947	"ubiquitin specific peptidase 36 [Source:MGI Symbol;Acc:MGI:1919594]"	NA	NA	NA
Ints7	5,863817758	4,31452315	8,329930738	0,630710422	-0,664950322	0,00856772	0,814624947	"integrator complex subunit 7 [Source:MGI Symbol;Acc:MGI:1924315]"	NA	NA	NA
Gm831	0,607502731	0,308556684	0	0,347187379	-1,526213592	0,008624844	0,816395346	"predicted gene 831 [Source:MGI Symbol;Acc:MGI:2685677]"	NA	NA	NA
Gm16287	1,062280762	0,611676349	0,238513602	0,541910561	-0,883873332	0,008918056	0,838120019	"predicted gene 16287 [Source:MGI Symbol;Acc:MGI:3650322]"	NA	NA	NA
Piezo1..1	0,180099593	0,506857083	3,834328222	3,481029863	1,799514191	0,008933412	0,838120019	NA	NA	NA	NA
Hapln4	3,07381565	4,392079191	7,02222424	1,509104839	0,593693035	0,009174117	0,849427051	"hyaluronan and proteoglycan link protein 4 [Source:MGI Symbol;Acc:MGI:2679531]"	NA	NA	NA
Tnfrsf11a	0,29956602	0,703360478	2,924921152	1,955939689	0,967861886	0,009152725	0,849427051	"tumor necrosis factor receptor superfamily, member 11a [Source:MGI Symbol;Acc:MGI:1314891]"	NA	NA	NA
1110032F04Rik	0,167330634	0,537714763	0,437802445	3,484008452	1,800748124	0,009125311	0,849427051	"RIKEN cDNA 1110032F04 gene [Source:MGI Symbol;Acc:MGI:1915975]"	NA	NA	NA
Lrmp	0,096876712	0,318945107	0,608375829	4,737367645	2,244085637	0,009355807	0,862483414	"lymphoid-restricted membrane protein [Source:MGI Symbol;Acc:MGI:108424]"	NA	NA	NA
N4bp2	1,523723902	2,034375096	1,613309501	1,496016874	0,581126448	0,009427185	0,865301343	"NEDD4 binding protein 2 [Source:MGI Symbol;Acc:MGI:2684414]"	NA	NA	NA
Chst3	0,006391585	0,088352211	0,760543198	10,32773893	3,368452532	0,009562159	0,870156496	"carbohydrate (chondroitin 6/keratan) sulfotransferase 3 [Source:MGI Symbol;Acc:MGI:1858224]"	NA	NA	NA
mt-Tq	3343,600463	4154,078491	4501,967981	1,473321779	0,559072554	0,009534058	0,870156496	"mitochondrially encoded tRNA glutamine [Source:MGI Symbol;Acc:MGI:102477]"	NA	NA	NA
Ddx59	5,833165955	4,469103846	7,436793976	0,686098023	-0,543513386	0,00965451	0,871083306	"DEAD (Asp-Glu-Ala-Asp) box polypeptide 59 [Source:MGI Symbol;Acc:MGI:1915247]"	NA	NA	NA
Zfp35	9,928586934	7,432917957	5,951214872	0,68838358	-0,53871541	0,00963572	0,871083306	"zinc finger protein 35 [Source:MGI Symbol;Acc:MGI:99179]"	NA	NA	NA
Pou1f1	0,007615151	0,134321642	0,097098833	8,311094077	3,055038407	0,009991553	0,883987915	"POU domain, class 1, transcription factor 1 [Source:MGI Symbol;Acc:MGI:97588]"	NA	NA	NA
Cacna1d	1,571368365	2,171003712	1,67391246	1,447816141	0,533878405	0,009916048	0,883987915	"calcium channel, voltage-dependent, L type, alpha 1D subunit [Source:MGI Symbol;Acc:MGI:88293]"	NA	NA	NA
Vwa1	1,242335004	2,180569863	23,38153935	2,116846496	1,081916656	0,010005994	0,883987915	"von Willebrand factor A domain containing 1 [Source:MGI Symbol;Acc:MGI:2179729]"	NA	NA	NA
Ifnlr1	0,021701428	0,111684312	0,11429151	5,168121576	2,369640009	0,009851452	0,883987915	"interferon lambda receptor 1 [Source:MGI Symbol;Acc:MGI:2429859]"	NA	NA	NA
A330009N23Rik	5,628233337	3,772504133	2,356659179	0,476247554	-1,070216413	0,009935211	0,883987915	"RIKEN cDNA A330009N23 gene [Source:MGI Symbol;Acc:MGI:2443491]"	NA	NA	NA
Ppp1r12a	5,854488312	8,275658761	12,61869808	1,508654501	0,59326245	0,010265486	0,89124718	"protein phosphatase 1, regulatory (inhibitor) subunit 12A [Source:MGI Symbol;Acc:MGI:1309528]"	NA	NA	NA
Cryaa	1,698970964	0,686121311	0,676323682	0,456813866	-1,130321651	0,01029559	0,89124718	"crystallin, alpha A [Source:MGI Symbol;Acc:MGI:88515]"	NA	NA	NA
Filip1	0,279837486	0,141870129	2,028517457	0,29862217	-1,74360682	0,010298333	0,89124718	"filamin A interacting protein 1 [Source:MGI Symbol;Acc:MGI:1917848]"	NA	NA	NA
Smek1	4,950072789	6,641923425	11,10195395	1,308953361	0,388413694	0,010281793	0,89124718	"SMEK homolog 1, suppressor of mek1 (Dictyostelium) [Source:MGI Symbol;Acc:MGI:1915984]"	NA	NA	NA
1700016K19Rik	0,658059791	1,399192027	0,642458974	2,430459785	1,281229263	0,010255717	0,89124718	"RIKEN cDNA 1700016K19 gene [Source:MGI Symbol;Acc:MGI:1921480]"	NA	NA	NA
Baat	0,20797674	0,4725755	0,518567545	2,807149065	1,489105676	0,010392129	0,89570859	"bile acid-Coenzyme A: amino acid N-acyltransferase [Source:MGI Symbol;Acc:MGI:106642]"	NA	NA	NA
Btg1	2,77811906	3,865357041	19,85154601	1,408602963	0,494265023	0,010656381	0,900188201	"B cell translocation gene 1, anti-proliferative [Source:MGI Symbol;Acc:MGI:88215]"	NA	NA	NA
Gm12927	0,22186951	1,294447851	1,368401654	6,52531231	2,706046953	0,010605334	0,900188201	"predicted gene 12927 [Source:MGI Symbol;Acc:MGI:3651776]"	NA	NA	NA
4933427G23Rik	0,590535764	1,374890493	0,483065925	2,028284082	1,020259731	0,010560467	0,900188201	"RIKEN cDNA 4933427G23 gene [Source:MGI Symbol;Acc:MGI:3036235]"	NA	NA	NA
Gm4944	0,876090333	0,509643946	0,977279097	0,567492342	-0,817327171	0,010575404	0,900188201	"predicted gene 4944 [Source:MGI Symbol;Acc:MGI:3643318]"	NA	NA	NA
RP23-103I12.13	0,132263233	0,015255187	0,256424364	0,092608954	-3,432704496	0,010614412	0,900188201	""	NA	NA	NA
Pou2f2	1,811780515	2,697002613	4,842929167	1,811363864	0,857076382	0,010819053	0,903135387	"POU domain, class 2, transcription factor 2 [Source:MGI Symbol;Acc:MGI:101897]"	NA	NA	NA
Col20a1	1,144852054	0,521674056	2,537471542	0,36186259	-1,466486127	0,010800941	0,903135387	"collagen, type XX, alpha 1 [Source:MGI Symbol;Acc:MGI:1920618]"	NA	NA	NA
Fstl3	2,010744258	1,072396849	1,324903886	0,451263182	-1,14795902	0,010799235	0,903135387	"follistatin-like 3 [Source:MGI Symbol;Acc:MGI:1890391]"	NA	NA	NA
Epcam	0,217181272	0,68263469	0,151024076	2,99575833	1,582921245	0,010889838	0,905479338	"epithelial cell adhesion molecule [Source:MGI Symbol;Acc:MGI:106653]"	NA	NA	NA
Gm14776	0,682399206	1,665024171	1,223915358	2,476144228	1,30809535	0,011098119	0,919193073	"predicted gene 14776 [Source:MGI Symbol;Acc:MGI:3705559]"	NA	NA	NA
Trap1	59,32436579	52,50716187	41,35224406	0,785131984	-0,348992897	0,011175115	0,920735296	"TNF receptor-associated protein 1 [Source:MGI Symbol;Acc:MGI:1915265]"	YES	TRAP1	HSP 75|HSP75|HSP90L|TRAP-1|Q12931
P2ry2	0,213234392	0,809033569	3,742964342	5,557679695	2,47448269	0,011203589	0,920735296	"purinergic receptor P2Y, G-protein coupled 2 [Source:MGI Symbol;Acc:MGI:105107]"	NA	NA	NA
Emp3	1,427867528	3,665096816	20,81204622	3,079239228	1,622573956	0,011389756	0,928834567	"epithelial membrane protein 3 [Source:MGI Symbol;Acc:MGI:1098729]"	NA	NA	NA
Gm9025	0,391937114	1,237394745	8,857138235	3,788803415	1,921742286	0,011376012	0,928834567	"predicted gene 9025 [Source:MGI Symbol;Acc:MGI:3646679]"	NA	NA	NA
Pdgfb	1,332899912	2,421768418	7,076429071	1,779027578	0,831088875	0,011513741	0,932387263	"platelet derived growth factor, B polypeptide [Source:MGI Symbol;Acc:MGI:97528]"	NA	NA	NA
Adcy6	1,386914947	2,191816204	1,361865601	1,45947441	0,545448915	0,011817884	0,932387263	"adenylate cyclase 6 [Source:MGI Symbol;Acc:MGI:87917]"	NA	NA	NA
Enpp4	4,53932154	3,67909928	14,26234657	0,747976745	-0,418934678	0,011745869	0,932387263	"ectonucleotide pyrophosphatase/phosphodiesterase 4 [Source:MGI Symbol;Acc:MGI:2682634]"	NA	NA	NA
Myo1f	0,109613605	0,387044173	2,780235741	7,335940065	2,874981852	0,011666413	0,932387263	"myosin IF [Source:MGI Symbol;Acc:MGI:107711]"	NA	NA	NA
Iars	8,308834117	9,990663261	12,54047821	1,229562283	0,298144816	0,011829089	0,932387263	"isoleucine-tRNA synthetase [Source:MGI Symbol;Acc:MGI:2145219]"	NA	NA	NA
Tmem255b	0,011406573	0,230150994	2,823945448	10,69654243	3,419072627	0,011646749	0,932387263	"transmembrane protein 255B [Source:MGI Symbol;Acc:MGI:2685533]"	NA	NA	NA
Trps1	1,617374999	2,351421004	5,052863306	1,484776635	0,570245913	0,011825341	0,932387263	"trichorhinophalangeal syndrome I (human) [Source:MGI Symbol;Acc:MGI:1927616]"	NA	NA	NA
Lat2	2,095320865	4,360876144	12,43025207	2,007515853	1,00541138	0,011801731	0,932387263	"linker for activation of T cells family, member 2 [Source:MGI Symbol;Acc:MGI:1926479]"	NA	NA	NA
Tlr9	0,07012957	0,234111622	1,866685221	3,614006892	1,853599258	0,011738796	0,932387263	"toll-like receptor 9 [Source:MGI Symbol;Acc:MGI:1932389]"	NA	NA	NA
Baiap2	5,432529159	9,40015575	40,57405323	1,938186766	0,954707597	0,011891397	0,93382701	"brain-specific angiogenesis inhibitor 1-associated protein 2 [Source:MGI Symbol;Acc:MGI:2137336]"	NA	NA	NA
Dus4l	1,011493429	0,518762464	1,016962327	0,479558065	-1,060222587	0,011967655	0,936347572	"dihydrouridine synthase 4-like (S. cerevisiae) [Source:MGI Symbol;Acc:MGI:1919166]"	NA	NA	NA
Pcolce2	0,199226029	0,377532163	12,01659894	2,14385772	1,100209163	0,012121352	0,944723034	"procollagen C-endopeptidase enhancer 2 [Source:MGI Symbol;Acc:MGI:1923727]"	NA	NA	NA
Wipf1	0,416969062	0,890184645	8,346944976	1,928804851	0,947707185	0,012163816	0,944723034	"WAS/WASL interacting protein family, member 1 [Source:MGI Symbol;Acc:MGI:2178801]"	NA	NA	NA
1700060C20Rik	0,035447392	0,484543687	0	8,998729255	3,169721287	0,012239068	0,94709841	"RIKEN cDNA 1700060C20 gene [Source:MGI Symbol;Acc:MGI:1920649]"	NA	NA	NA
Phactr4	0,531782908	0,682410144	16,44108298	1,935539499	0,95273575	0,012389937	0,955286694	"phosphatase and actin regulator 4 [Source:MGI Symbol;Acc:MGI:2140327]"	NA	NA	NA
Dmpk	2,866414843	3,996264517	20,55795727	1,454996623	0,541015805	0,012873572	0,971382039	"dystrophia myotonica-protein kinase [Source:MGI Symbol;Acc:MGI:94906]"	YES	DMPK	DM|DM1|DM1PK|DMK|MDPK|MT-PK|Q09013
Dennd1a	3,5074448	5,249611619	8,783135294	1,510630173	0,595150508	0,012719518	0,971382039	"DENN/MADD domain containing 1A [Source:MGI Symbol;Acc:MGI:2442794]"	NA	NA	NA
Prdm16	0,738071369	0,980575118	1,057442265	1,514855811	0,599180479	0,012834905	0,971382039	"PR domain containing 16 [Source:MGI Symbol;Acc:MGI:1917923]"	NA	NA	NA
Klhl15	2,386501197	3,275098046	3,419145364	1,367562204	0,451606456	0,012834137	0,971382039	"kelch-like 15 [Source:MGI Symbol;Acc:MGI:1923400]"	NA	NA	NA
H2-Ab1	0,163603958	0,464574235	1,472809973	5,929054374	2,567802027	0,012806429	0,971382039	"histocompatibility 2, class II antigen A, beta 1 [Source:MGI Symbol;Acc:MGI:103070]"	NA	NA	NA
Rbm25..1	64,61518512	68,79403295	82,55391888	1,450181735	0,536233708	0,012646457	0,971382039	NA	NA	NA	NA
Man1a	0,346787162	0,65340731	4,870336551	2,24400745	1,166077466	0,013069724	0,974878899	"mannosidase 1, alpha [Source:MGI Symbol;Acc:MGI:104677]"	NA	NA	NA
Gpr35	0,122692751	0,328979879	1,513868627	3,615109161	1,854039211	0,013273039	0,974878899	"G protein-coupled receptor 35 [Source:MGI Symbol;Acc:MGI:1929509]"	NA	NA	NA
Dnajc1	2,529919031	3,177491428	6,00970151	1,366417754	0,450398625	0,013181571	0,974878899	"DnaJ (Hsp40) homolog, subfamily C, member 1 [Source:MGI Symbol;Acc:MGI:103268]"	NA	NA	NA
Ttyh2	0,621344826	1,550768772	233,4006943	2,681947546	1,423281021	0,013239644	0,974878899	"tweety homolog 2 (Drosophila) [Source:MGI Symbol;Acc:MGI:2157091]"	NA	NA	NA
Ppp1r26	1,639634721	2,417299997	1,57653271	1,474139898	0,559873445	0,013020896	0,974878899	"protein phosphatase 1, regulatory subunit 26 [Source:MGI Symbol;Acc:MGI:2685193]"	NA	NA	NA
Hvcn1	0,506145967	1,3652832	10,47132932	3,479777421	1,798995029	0,013034243	0,974878899	"hydrogen voltage-gated channel 1 [Source:MGI Symbol;Acc:MGI:1921346]"	NA	NA	NA
Gm14080	0,152314097	0,627085492	0,304739159	4,023819772	2,008565688	0,013287742	0,974878899	"predicted gene 14080 [Source:MGI Symbol;Acc:MGI:3651106]"	NA	NA	NA
Luc7l2..1	16,02888814	23,56628256	24,2103312	1,398892392	0,48428499	0,01323277	0,974878899	NA	NA	NA	NA
Il1r2	0,542171729	1,040551017	0,132355454	2,304418037	1,204402455	0,013420949	0,977445162	"interleukin 1 receptor, type II [Source:MGI Symbol;Acc:MGI:96546]"	NA	NA	NA
Ackr3	0,03176631	0,18770688	1,862112457	5,608602351	2,4876413	0,013477681	0,977445162	"atypical chemokine receptor 3 [Source:MGI Symbol;Acc:MGI:109562]"	NA	NA	NA
Acap2	1,601027291	2,774413227	13,17090368	1,859233695	0,89470812	0,013507118	0,977445162	"ArfGAP with coiled-coil, ankyrin repeat and PH domains 2 [Source:MGI Symbol;Acc:MGI:1925868]"	NA	NA	NA
Rsph3a	10,3948814	5,916668741	2,909188592	0,606119719	-0,722325315	0,013422002	0,977445162	"radial spoke 3A homolog (Chlamydomonas) [Source:MGI Symbol;Acc:MGI:1914082]"	NA	NA	NA
Rfx2	6,031657974	10,47234383	4,198217339	1,723054045	0,784967953	0,013733356	0,988615824	"regulatory factor X, 2 (influences HLA class II expression) [Source:MGI Symbol;Acc:MGI:106583]"	NA	NA	NA
Ovgp1..3	1,687879403	4,610332783	3,959240169	2,546637809	1,34859379	0,013754736	0,988615824	NA	NA	NA	NA
Cd82	3,73838437	7,805838495	196,3385437	2,368962798	1,244255543	0,01387586	0,993952221	"CD82 antigen [Source:MGI Symbol;Acc:MGI:104651]"	NA	NA	NA
Zcchc14	3,087008654	4,235234996	4,792921893	1,352213603	0,435323066	0,013945351	0,995566594	"zinc finger, CCHC domain containing 14 [Source:MGI Symbol;Acc:MGI:2159407]"	NA	NA	NA
Cd52	2,020787604	4,981359789	51,63160392	3,563475591	1,833285042	0,014021945	0,997675499	"CD52 antigen [Source:MGI Symbol;Acc:MGI:1346088]"	NA	NA	NA
Casp4	0,964289816	3,73316353	11,65739824	5,618280216	2,490128582	0,014096535	0,999628166	"caspase 4, apoptosis-related cysteine peptidase [Source:MGI Symbol;Acc:MGI:107700]"	NA	NA	NA
EGFP	374,855442	325,1565221	0,923707606	0,847873044	-0,238079835	0,267017822	0,999892504	"EGFP-fusion-tx"	NA	NA	NA
Gnai3	10,29675963	11,34368336	25,04274514	1,057898982	0,081201873	0,637368297	0,999892504	"guanine nucleotide binding protein (G protein), alpha inhibiting 3 [Source:MGI Symbol;Acc:MGI:95773]"	NA	NA	NA
Cdc45	1,346646544	1,248848795	1,245739328	0,876057023	-0,190903317	0,556300059	0,999892504	"cell division cycle 45 [Source:MGI Symbol;Acc:MGI:1338073]"	NA	NA	NA
Scml2	0,505259133	0,36552919	0,597055252	0,777333673	-0,363394082	0,479068663	0,999892504	"sex comb on midleg-like 2 (Drosophila) [Source:MGI Symbol;Acc:MGI:1340042]"	NA	NA	NA
Apoh	3,603596791	3,489902296	0,638197478	0,923285633	-0,115151058	0,690948097	0,999892504	"apolipoprotein H [Source:MGI Symbol;Acc:MGI:88058]"	NA	NA	NA
Narf	16,33902782	14,26729944	11,07451649	0,974594652	-0,037125789	0,844142925	0,999892504	"nuclear prelamin A recognition factor [Source:MGI Symbol;Acc:MGI:1914858]"	NA	NA	NA
Cav2	23,87932674	20,51832626	15,0606525	0,888812932	-0,170048287	0,396900857	0,999892504	"caveolin 2 [Source:MGI Symbol;Acc:MGI:107571]"	NA	NA	NA
Klf6	20,42834174	23,17690359	43,56108911	1,168700624	0,224905414	0,351979499	0,999892504	"Kruppel-like factor 6 [Source:MGI Symbol;Acc:MGI:1346318]"	NA	NA	NA
Scmh1	12,74569654	13,44067299	16,59661591	1,109207332	0,149529058	0,398874539	0,999892504	"sex comb on midleg homolog 1 [Source:MGI Symbol;Acc:MGI:1352762]"	NA	NA	NA
Cox5a	1052,296609	917,4211214	351,2878605	0,833798335	-0,262229604	0,276014404	0,999892504	"cytochrome c oxidase subunit Va [Source:MGI Symbol;Acc:MGI:88474]"	YES	COX5A	COX|COX-VA|VA|P20674
Tbx2	0,046663735	0,0952707	0,019167615	2,261525084	1,177295998	0,318990925	0,999892504	"T-box 2 [Source:MGI Symbol;Acc:MGI:98494]"	NA	NA	NA
Ngfr	0,038526841	0,049258746	1,962192867	1,154588738	0,207379059	0,862736012	0,999892504	"nerve growth factor receptor (TNFR superfamily, member 16) [Source:MGI Symbol;Acc:MGI:97323]"	NA	NA	NA
Wnt3	0,308022643	0,416516193	14,0438892	1,425685452	0,511655716	0,225423637	0,999892504	"wingless-related MMTV integration site 3 [Source:MGI Symbol;Acc:MGI:98955]"	NA	NA	NA
Wnt9a	0,257490362	0,279347234	0,148720331	1,484575249	0,570050222	0,39435188	0,999892504	"wingless-type MMTV integration site 9A [Source:MGI Symbol;Acc:MGI:2446084]"	NA	NA	NA
Fer	4,654036373	3,838582851	3,586130557	0,816438263	-0,292584298	0,097181291	0,999892504	"fer (fms/fps related) protein kinase [Source:MGI Symbol;Acc:MGI:105917]"	NA	NA	NA
Xpo6	38,67949516	42,45336597	63,01696159	1,202889277	0,266503852	0,10966524	0,999892504	"exportin 6 [Source:MGI Symbol;Acc:MGI:2429950]"	NA	NA	NA
Tfe3	7,898828424	9,422168267	14,45628187	1,376570502	0,4610785	0,109734616	0,999892504	"transcription factor E3 [Source:MGI Symbol;Acc:MGI:98511]"	NA	NA	NA
Axin2	2,341597194	2,849165914	6,038042035	1,067777598	0,094611187	0,775256701	0,999892504	"axin2 [Source:MGI Symbol;Acc:MGI:1270862]"	NA	NA	NA
Brat1	2,774949138	3,31645519	3,88233507	1,216503225	0,282740145	0,171966209	0,999892504	"BRCA1-associated ATM activator 1 [Source:MGI Symbol;Acc:MGI:1891679]"	NA	NA	NA
Gna12	4,456026439	5,055748614	65,94515615	0,756064878	-0,403418057	0,298288071	0,999892504	"guanine nucleotide binding protein, alpha 12 [Source:MGI Symbol;Acc:MGI:95767]"	NA	NA	NA
Pih1d2	3,732058874	3,10906699	2,126524314	0,947062707	-0,078468142	0,799021398	0,999892504	"PIH1 domain containing 2 [Source:MGI Symbol;Acc:MGI:1919864]"	NA	NA	NA
Dlat	35,95865294	31,60999436	17,57146806	0,944185723	-0,082857427	0,700507136	0,999892504	"dihydrolipoamide S-acetyltransferase (E2 component of pyruvate dehydrogenase complex) [Source:MGI Symbol;Acc:MGI:2385311]"	YES	DLAT	DLTA|PDC-E2|PDCE2|P10515
Sdhd	230,8623545	194,0213625	111,1740923	0,845897454	-0,241445315	0,417455642	0,999892504	"succinate dehydrogenase complex, subunit D, integral membrane protein [Source:MGI Symbol;Acc:MGI:1914175]"	YES	SDHD	CBT1|CII-4|CWS3|PGL|PGL1|QPs3|SDH4|cybS|O14521
Fgf23	0,138047144	0,101536422	0	0,707325831	-0,499553146	0,523690561	0,999892504	"fibroblast growth factor 23 [Source:MGI Symbol;Acc:MGI:1891427]"	NA	NA	NA
Ccnd2	5,346305108	4,809998841	3,189903321	0,9075204	-0,139998021	0,637530596	0,999892504	"cyclin D2 [Source:MGI Symbol;Acc:MGI:88314]"	NA	NA	NA
Gpr107	10,48939294	11,55084325	8,744931585	1,049047233	0,069079637	0,666820102	0,999892504	"G protein-coupled receptor 107 [Source:MGI Symbol;Acc:MGI:2139054]"	NA	NA	NA
Nalcn	9,125517478	11,84385893	5,817061683	1,258915572	0,332181533	0,136507549	0,999892504	"sodium leak channel, non-selective [Source:MGI Symbol;Acc:MGI:2444306]"	NA	NA	NA
Btbd17	2,060810818	1,848724383	11,24393722	1,051560884	0,072532382	0,871548776	0,999892504	"BTB (POZ) domain containing 17 [Source:MGI Symbol;Acc:MGI:1919264]"	NA	NA	NA
Th	3836,130046	3152,174337	147,7611536	0,764809638	-0,38682739	0,035813422	0,999892504	"tyrosine hydroxylase [Source:MGI Symbol;Acc:MGI:98735]"	NA	NA	NA
Drp2	9,21706923	10,92389422	2,374642226	1,142135581	0,19173392	0,334520097	0,999892504	"dystrophin related protein 2 [Source:MGI Symbol;Acc:MGI:107432]"	NA	NA	NA
Tspan32	0,098045118	0,063446071	0,137397905	0,57099288	-0,808455339	0,587429615	0,999892504	"tetraspanin 32 [Source:MGI Symbol;Acc:MGI:1350360]"	NA	NA	NA
Gmpr	81,47536215	71,59860361	18,26383556	0,866674186	-0,206438361	0,185368401	0,999892504	"guanosine monophosphate reductase [Source:MGI Symbol;Acc:MGI:1913605]"	NA	NA	NA
Glra1	0,526374183	0,495247547	1,327097712	0,930902335	-0,103298279	0,832277023	0,999892504	"glycine receptor, alpha 1 subunit [Source:MGI Symbol;Acc:MGI:95747]"	NA	NA	NA
Mid2	3,720068727	3,933668654	1,822044713	1,007408891	0,010649369	0,967634879	0,999892504	"midline 2 [Source:MGI Symbol;Acc:MGI:1344333]"	NA	NA	NA
Trim25	0,1333397	0,283566157	5,662884084	2,27065138	1,183106222	0,069985674	0,999892504	"tripartite motif-containing 25 [Source:MGI Symbol;Acc:MGI:102749]"	NA	NA	NA
Dgke	7,356516804	8,090984397	5,439755336	1,091346452	0,126109163	0,48578414	0,999892504	"diacylglycerol kinase, epsilon [Source:MGI Symbol;Acc:MGI:1889276]"	NA	NA	NA
Scpep1	32,50605257	33,03850278	44,78630492	1,175649417	0,233457907	0,380620292	0,999892504	"serine carboxypeptidase 1 [Source:MGI Symbol;Acc:MGI:1921867]"	NA	NA	NA
Mnt	3,705602269	5,3477929	6,42926416	1,105801002	0,145091784	0,641219772	0,999892504	"max binding protein [Source:MGI Symbol;Acc:MGI:109150]"	NA	NA	NA
Itgb2	0,875717928	3,158721018	20,06045513	5,474737207	2,452789715	0,026606463	0,999892504	"integrin beta 2 [Source:MGI Symbol;Acc:MGI:96611]"	NA	NA	NA
Hddc2	63,51251195	59,4534465	16,04533461	0,977438677	-0,032921901	0,905272735	0,999892504	"HD domain containing 2 [Source:MGI Symbol;Acc:MGI:1916942]"	NA	NA	NA
Tpd52l1	22,33988951	22,76175843	17,42685451	1,060924386	0,085321837	0,730867278	0,999892504	"tumor protein D52-like 1 [Source:MGI Symbol;Acc:MGI:1298386]"	NA	NA	NA
Pemt	15,72889468	14,81618673	5,931207085	0,949558102	-0,074671816	0,765827877	0,999892504	"phosphatidylethanolamine N-methyltransferase [Source:MGI Symbol;Acc:MGI:104535]"	NA	NA	NA
Cdh4	4,348569797	5,705250513	2,298608514	1,213549729	0,279233229	0,270252753	0,999892504	"cadherin 4 [Source:MGI Symbol;Acc:MGI:99218]"	NA	NA	NA
Ckmt1	202,4711468	220,7417576	133,6150133	1,045105275	0,063648274	0,612164826	0,999892504	"creatine kinase, mitochondrial 1, ubiquitous [Source:MGI Symbol;Acc:MGI:99441]"	YES	CKMT1A	CKMT1
Bcl6b	0,022802363	0,036514278	4,101634362	1,541904664	0,624713566	0,756515206	0,999892504	"B cell CLL/lymphoma 6, member B [Source:MGI Symbol;Acc:MGI:1278332]"	NA	NA	NA
Alox12	0,014470572	0,017367865	0,004905721	0,743838872	-0,426937952	0,755793234	0,999892504	"arachidonate 12-lipoxygenase [Source:MGI Symbol;Acc:MGI:87998]"	NA	NA	NA
Arvcf	4,664844353	4,885450344	4,469352075	1,055247181	0,077580975	0,649943231	0,999892504	"armadillo repeat gene deleted in velo-cardio-facial syndrome [Source:MGI Symbol;Acc:MGI:109620]"	NA	NA	NA
Comt	127,0515431	108,1026183	70,16768652	0,933362129	-0,099491163	0,765105605	0,999892504	"catechol-O-methyltransferase [Source:MGI Symbol;Acc:MGI:88470]"	YES	COMT	HEL-S-98n|P21964
Rtca	87,9388537	77,69605963	35,37854535	0,90991068	-0,136203162	0,497619909	0,999892504	"RNA 3'-terminal phosphate cyclase [Source:MGI Symbol;Acc:MGI:1913618]"	NA	NA	NA
Dbt	3,311619073	2,80788162	7,342117086	0,938979391	-0,090834601	0,820382443	0,999892504	"dihydrolipoamide branched chain transacylase E2 [Source:MGI Symbol;Acc:MGI:105386]"	YES	DBT	BCATE2|BCKAD-E2|BCKADE2|E2|E2B|P11182
Dazap2	68,83691619	61,4163205	195,776865	0,841189808	-0,249496724	0,228160599	0,999892504	"DAZ associated protein 2 [Source:MGI Symbol;Acc:MGI:1344344]"	NA	NA	NA
Mcts1	191,6998945	176,8682493	77,57939463	0,978461824	-0,031412532	0,883021239	0,999892504	"malignant T cell amplified sequence 1 [Source:MGI Symbol;Acc:MGI:1916245]"	NA	NA	NA
Rem1	0,261203841	0,267967987	0,068011583	1,268399408	0,343009109	0,750514982	0,999892504	"rad and gem related GTP binding protein 1 [Source:MGI Symbol;Acc:MGI:1097696]"	NA	NA	NA
Rnf17	0,136653783	0,174871977	0,066917123	1,311494219	0,391211448	0,492592179	0,999892504	"ring finger protein 17 [Source:MGI Symbol;Acc:MGI:1353419]"	NA	NA	NA
Trappc10	3,927422525	5,777915963	9,663279757	1,461911852	0,547856325	0,032999588	0,999892504	"trafficking protein particle complex 10 [Source:MGI Symbol;Acc:MGI:1336209]"	NA	NA	NA
Ccm2	24,61143627	23,2583565	21,8034293	0,816220549	-0,292969062	0,248673711	0,999892504	"cerebral cavernous malformation 2 [Source:MGI Symbol;Acc:MGI:2384924]"	NA	NA	NA
Tbrg4	9,468562649	9,482593791	13,6207608	1,003122572	0,0044979	0,976904799	0,999892504	"transforming growth factor beta regulated gene 4 [Source:MGI Symbol;Acc:MGI:1100868]"	YES	TBRG4	CPR2|FASTKD4|Q969Z0
Mx1	0,39589147	0,2324312	0,008927383	0,718034184	-0,477875566	0,432166904	0,999892504	"myxovirus (influenza virus) resistance 1 [Source:MGI Symbol;Acc:MGI:97243]"	NA	NA	NA
Gcg	0,363608321	0,320685004	0	0,721921336	-0,470086452	0,615494084	0,999892504	"glucagon [Source:MGI Symbol;Acc:MGI:95674]"	NA	NA	NA
Ndufa9	206,8074285	179,8533678	98,84372596	0,86616406	-0,207287784	0,324109922	0,999892504	"NADH dehydrogenase (ubiquinone) 1 alpha subcomplex, 9 [Source:MGI Symbol;Acc:MGI:1913358]"	YES	NDUFA9	CC6|CI-39k|CI39k|NDUFS2L|SDR22E1|Q16795
Egfl6	0,615553318	0,631865452	0,745672626	0,943790015	-0,083462187	0,829273962	0,999892504	"EGF-like-domain, multiple 6 [Source:MGI Symbol;Acc:MGI:1858599]"	NA	NA	NA
Lck	4,948434411	4,857434149	3,100188081	1,1011515	0,139012974	0,749613711	0,999892504	"lymphocyte protein tyrosine kinase [Source:MGI Symbol;Acc:MGI:96756]"	NA	NA	NA
Tssk3	0,389445612	0,304981426	0,017318598	0,788903627	-0,342079025	0,624024888	0,999892504	"testis-specific serine kinase 3 [Source:MGI Symbol;Acc:MGI:1929914]"	NA	NA	NA
Cttnbp2	7,136991912	8,34052958	16,16747955	1,148494657	0,199744145	0,264103043	0,999892504	"cortactin binding protein 2 [Source:MGI Symbol;Acc:MGI:1353467]"	NA	NA	NA
Galnt1	6,417147666	6,809540987	12,33560463	1,1124578	0,153750609	0,521043648	0,999892504	"UDP-N-acetyl-alpha-D-galactosamine:polypeptide N-acetylgalactosaminyltransferase 1 [Source:MGI Symbol;Acc:MGI:894693]"	NA	NA	NA
Mkrn2	17,64924357	16,57088789	13,87822473	0,871847456	-0,19785236	0,268057157	0,999892504	"makorin, ring finger protein, 2 [Source:MGI Symbol;Acc:MGI:1914277]"	NA	NA	NA
Pparg	0,682170342	0,51568618	0,295743133	0,925327275	-0,111964378	0,885067591	0,999892504	"peroxisome proliferator activated receptor gamma [Source:MGI Symbol;Acc:MGI:97747]"	NA	NA	NA
Raf1	22,3671573	21,7448352	27,76164455	0,938311694	-0,09186085	0,507660629	0,999892504	"v-raf-leukemia viral oncogene 1 [Source:MGI Symbol;Acc:MGI:97847]"	NA	NA	NA
Sept1	0,262237615	0,339646334	13,86717914	1,167998349	0,224038235	0,871573748	0,999892504	"septin 1 [Source:MGI Symbol;Acc:MGI:1858916]"	NA	NA	NA
Acvrl1	0,036153144	0,147901535	5,567144797	4,030411563	2,010927166	0,101537847	0,999892504	"activin A receptor, type II-like 1 [Source:MGI Symbol;Acc:MGI:1338946]"	NA	NA	NA
Grasp	2,064741908	1,690839825	4,904740721	0,817202733	-0,291234066	0,302224873	0,999892504	"GRP1 (general receptor for phosphoinositides 1)-associated scaffold protein [Source:MGI Symbol;Acc:MGI:1860303]"	NA	NA	NA
Acvr1b	7,068898118	8,02020512	3,763186539	0,908144953	-0,139005504	0,685300914	0,999892504	"activin A receptor, type 1B [Source:MGI Symbol;Acc:MGI:1338944]"	NA	NA	NA
Tom1l2	28,03600085	34,19468066	27,23050857	1,11407497	0,15584632	0,480917837	0,999892504	"target of myb1-like 2 (chicken) [Source:MGI Symbol;Acc:MGI:2443306]"	NA	NA	NA
Itga5	0,496081912	0,843703677	9,29194332	2,188398827	1,129875687	0,123433687	0,999892504	"integrin alpha 5 (fibronectin receptor alpha) [Source:MGI Symbol;Acc:MGI:96604]"	NA	NA	NA
Gabra2	2,9273794	2,855344877	5,382971012	1,048072689	0,067738778	0,86853372	0,999892504	"gamma-aminobutyric acid (GABA) A receptor, subunit alpha 2 [Source:MGI Symbol;Acc:MGI:95614]"	NA	NA	NA
Wdr77	41,5217175	35,29148953	28,43625627	0,913371665	-0,13072606	0,193583215	0,999892504	"WD repeat domain 77 [Source:MGI Symbol;Acc:MGI:1917715]"	NA	NA	NA
Atp5f1	533,903871	496,239247	288,4163126	0,942144032	-0,085980463	0,598390029	0,999892504	"ATP synthase, H+ transporting, mitochondrial F0 complex, subunit B1 [Source:MGI Symbol;Acc:MGI:1100495]"	YES	ATP5F1	PIG47|P24539
Sox9	0,561828373	0,172201692	27,58900333	0,501561457	-0,995501607	0,275267605	0,999892504	"SRY-box containing gene 9 [Source:MGI Symbol;Acc:MGI:98371]"	NA	NA	NA
Hnrnpd	43,61757526	51,08574197	49,55417879	1,157560387	0,211087457	0,344604043	0,999892504	"heterogeneous nuclear ribonucleoprotein D [Source:MGI Symbol;Acc:MGI:101947]"	NA	NA	NA
Dynlt1c	0,940316823	1,5383232	0,494956781	1,417695055	0,503547244	0,608281662	0,999892504	"dynein light chain Tctex-type 1C [Source:MGI Symbol;Acc:MGI:3807476]"	NA	NA	NA
C1d	227,9310524	186,6936615	67,08137893	0,908374807	-0,138640401	0,519127944	0,999892504	"C1D nuclear receptor co-repressor [Source:MGI Symbol;Acc:MGI:1927354]"	NA	NA	NA
Gm2a	6,61335789	5,844102635	35,31704782	0,874493903	-0,193479769	0,464309498	0,999892504	"GM2 ganglioside activator protein [Source:MGI Symbol;Acc:MGI:95762]"	NA	NA	NA
Krit1	5,733374715	6,150544306	4,844496226	1,047594575	0,067080494	0,625494276	0,999892504	"KRIT1, ankyrin repeat containing [Source:MGI Symbol;Acc:MGI:1930618]"	NA	NA	NA
Clcn4-2	34,75242872	36,10510209	52,35016913	1,050387097	0,0709211	0,770151404	0,999892504	"chloride channel 4-2 [Source:MGI Symbol;Acc:MGI:104571]"	NA	NA	NA
Sema4f	6,182102362	7,121662876	5,90213239	0,894813178	-0,160341592	0,593683964	0,999892504	"sema domain, immunoglobulin domain (Ig), TM domain, and short cytoplasmic domain [Source:MGI Symbol;Acc:MGI:1340055]"	NA	NA	NA
Myo18a	5,485027417	6,320201545	10,25052066	1,091366927	0,12613623	0,506847229	0,999892504	"myosin XVIIIA [Source:MGI Symbol;Acc:MGI:2667185]"	NA	NA	NA
Sez6	11,8692235	13,44519915	20,14377761	1,130171536	0,176541759	0,394081018	0,999892504	"seizure related gene 6 [Source:MGI Symbol;Acc:MGI:104745]"	NA	NA	NA
Haao	1,74943151	1,699591063	0,173811678	1,134638933	0,182233274	0,665369936	0,999892504	"3-hydroxyanthranilate 3,4-dioxygenase [Source:MGI Symbol;Acc:MGI:1349444]"	NA	NA	NA
Abhd15	3,301961388	3,234329782	0,913648153	0,914553572	-0,128860413	0,723498651	0,999892504	"abhydrolase domain containing 15 [Source:MGI Symbol;Acc:MGI:1914727]"	NA	NA	NA
Loxl3	0,329025179	0,418268919	1,879932724	1,235324529	0,304890098	0,411434402	0,999892504	"lysyl oxidase-like 3 [Source:MGI Symbol;Acc:MGI:1337004]"	NA	NA	NA
Kat2b	2,073336103	2,45498667	12,77543011	1,043117287	0,060901383	0,845584546	0,999892504	"K(lysine) acetyltransferase 2B [Source:MGI Symbol;Acc:MGI:1343094]"	NA	NA	NA
Rab5b	31,75510905	28,54992585	30,67963145	0,894884863	-0,160226019	0,298560318	0,999892504	"RAB5B, member RAS oncogene family [Source:MGI Symbol;Acc:MGI:105938]"	NA	NA	NA
Cryba1	0,125694205	0,067803072	0,255364922	0,415724345	-1,26630086	0,490326845	0,999892504	"crystallin, beta A1 [Source:MGI Symbol;Acc:MGI:88518]"	NA	NA	NA
Dnmt3l	0,122292703	0,243123648	2,067739856	1,772339509	0,825654993	0,624171921	0,999892504	"DNA (cytosine-5-)-methyltransferase 3-like [Source:MGI Symbol;Acc:MGI:1859287]"	NA	NA	NA
Icosl	0,312041431	0,465459241	6,333901231	2,143904577	1,100240695	0,186816635	0,999892504	"icos ligand [Source:MGI Symbol;Acc:MGI:1354701]"	NA	NA	NA
Spg7	14,8640853	20,40442177	26,13458851	1,108759137	0,148945993	0,307498855	0,999892504	"spastic paraplegia 7 homolog (human) [Source:MGI Symbol;Acc:MGI:2385906]"	YES	SPG7	CAR|CMAR|PGN|SPG5C|Q9UQ90
Sult5a1	24,97486225	25,3609952	0,478433589	1,038898417	0,055054595	0,839108437	0,999892504	"sulfotransferase family 5A, member 1 [Source:MGI Symbol;Acc:MGI:1931463]"	NA	NA	NA
Rpl13	67,41830729	74,68368121	87,71382251	1,042839755	0,060517487	0,630262937	0,999892504	"ribosomal protein L13 [Source:MGI Symbol;Acc:MGI:105922]"	NA	NA	NA
Chmp1a	54,04406499	48,92066213	41,76316525	0,885972427	-0,174666295	0,183665835	0,999892504	"charged multivesicular body protein 1A [Source:MGI Symbol;Acc:MGI:1920159]"	NA	NA	NA
Rpa1	8,37615981	6,545508291	19,22432929	0,938880709	-0,090986229	0,644868993	0,999892504	"replication protein A1 [Source:MGI Symbol;Acc:MGI:1915525]"	NA	NA	NA
Serpinf1	11,85949878	8,129980977	21,75835319	0,823359959	-0,280404804	0,562552867	0,999892504	"serine (or cysteine) peptidase inhibitor, clade F, member 1 [Source:MGI Symbol;Acc:MGI:108080]"	NA	NA	NA
Tubgcp3	14,12043868	13,30631492	11,35822389	0,952334611	-0,070459529	0,597385627	0,999892504	"tubulin, gamma complex associated protein 3 [Source:MGI Symbol;Acc:MGI:2183752]"	NA	NA	NA
Oprm1	0,532750589	0,383802001	1,583974394	0,953648567	-0,068470384	0,914926859	0,999892504	"opioid receptor, mu 1 [Source:MGI Symbol;Acc:MGI:97441]"	NA	NA	NA
Polr3d	14,30549026	14,26786767	15,23032638	0,883285048	-0,179049004	0,423388383	0,999892504	"polymerase (RNA) III (DNA directed) polypeptide D [Source:MGI Symbol;Acc:MGI:1914315]"	NA	NA	NA
Tcf7	0,186117481	0,308533371	1,272455917	1,334772168	0,416593509	0,487906479	0,999892504	"transcription factor 7, T cell specific [Source:MGI Symbol;Acc:MGI:98507]"	NA	NA	NA
Ddx3x	26,14781114	29,3126776	31,25571078	1,050144817	0,070588292	0,714425473	0,999892504	"DEAD/H (Asp-Glu-Ala-Asp/His) box polypeptide 3, X-linked [Source:MGI Symbol;Acc:MGI:103064]"	NA	NA	NA
Il12rb1	0,018653405	0,041518009	4,70579381	1,731522322	0,792040986	0,604958901	0,999892504	"interleukin 12 receptor, beta 1 [Source:MGI Symbol;Acc:MGI:104579]"	NA	NA	NA
Slc5a5	19,73000117	18,41196031	6,105043328	0,936007452	-0,095408078	0,632856572	0,999892504	"solute carrier family 5 (sodium iodide symporter), member 5 [Source:MGI Symbol;Acc:MGI:2149330]"	NA	NA	NA
Kcnn3	68,77177097	51,11707121	12,26050887	0,879658954	-0,1849838	0,499682573	0,999892504	"potassium intermediate/small conductance calcium-activated channel, subfamily N, member 3 [Source:MGI Symbol;Acc:MGI:2153183]"	NA	NA	NA
Usp32	11,25941943	13,1093974	9,834785552	1,198280155	0,260965246	0,292131404	0,999892504	"ubiquitin specific peptidase 32 [Source:MGI Symbol;Acc:MGI:2144475]"	NA	NA	NA
Car4	9,883823657	8,090264018	19,28036357	0,854862047	-0,226236471	0,770553501	0,999892504	"carbonic anhydrase 4 [Source:MGI Symbol;Acc:MGI:1096574]"	NA	NA	NA
Txnrd3	7,089503903	7,690585568	3,836053994	1,107766969	0,147654426	0,527026518	0,999892504	"thioredoxin reductase 3 [Source:MGI Symbol;Acc:MGI:2386711]"	NA	NA	NA
Fasl	0,170067768	0,375714433	0,250227136	2,027102641	1,019419141	0,048975832	0,999892504	"Fas ligand (TNF superfamily, member 6) [Source:MGI Symbol;Acc:MGI:99255]"	NA	NA	NA
Znf512b	4,787791886	5,758237137	3,459040559	1,147460858	0,198444942	0,420078828	0,999892504	"zinc finger protein 512B [Source:MGI Symbol;Acc:MGI:2685478]"	NA	NA	NA
Dnajc5	59,44802433	55,80053287	28,60804807	0,945560391	-0,080758491	0,682510929	0,999892504	"DnaJ (Hsp40) homolog, subfamily C, member 5 [Source:MGI Symbol;Acc:MGI:892995]"	NA	NA	NA
Tpd52l2	113,0655173	101,1529431	100,8565321	0,986091565	-0,020206478	0,929691445	0,999892504	"tumor protein D52-like 2 [Source:MGI Symbol;Acc:MGI:1913564]"	NA	NA	NA
Fmr1	4,691391253	4,786065982	10,71880542	1,069159928	0,096477671	0,710095139	0,999892504	"fragile X mental retardation syndrome 1 [Source:MGI Symbol;Acc:MGI:95564]"	NA	NA	NA
Bcl11a	5,792101529	4,005526803	2,185689348	0,844050831	-0,24459821	0,553848526	0,999892504	"B cell CLL/lymphoma 11A (zinc finger protein) [Source:MGI Symbol;Acc:MGI:106190]"	NA	NA	NA
Il4	8,977951901	10,13081856	4,446355536	0,956103098	-0,0647619	0,836100999	0,999892504	"interleukin 4 [Source:MGI Symbol;Acc:MGI:96556]"	NA	NA	NA
Pxmp4	32,60469718	26,80086148	14,86728855	0,774436652	-0,368780862	0,135932855	0,999892504	"peroxisomal membrane protein 4 [Source:MGI Symbol;Acc:MGI:1891701]"	YES	PXMP4	PMP24|Q9Y6I8
Dlg3	5,859419061	7,286037035	2,699368645	0,834785039	-0,26052335	0,547407943	0,999892504	"discs, large homolog 3 (Drosophila) [Source:MGI Symbol;Acc:MGI:1888986]"	NA	NA	NA
Gnb1l	9,086950018	7,743953847	6,19344713	0,866096258	-0,207400719	0,299805113	0,999892504	"guanine nucleotide binding protein (G protein), beta polypeptide 1-like [Source:MGI Symbol;Acc:MGI:1338057]"	NA	NA	NA
Dbh	0,002735289	0,042972805	0	3,356073787	1,746774436	0,465396922	0,999892504	"dopamine beta hydroxylase [Source:MGI Symbol;Acc:MGI:94864]"	NA	NA	NA
Mmp11	1,944729684	2,369169444	0,755055266	1,454353883	0,540378358	0,161141768	0,999892504	"matrix metallopeptidase 11 [Source:MGI Symbol;Acc:MGI:97008]"	NA	NA	NA
Smarcb1	101,7389243	97,12561399	67,61947093	0,913292453	-0,130851183	0,372285779	0,999892504	"SWI/SNF related, matrix associated, actin dependent regulator of chromatin, subfamily b, member 1 [Source:MGI Symbol;Acc:MGI:1328366]"	NA	NA	NA
Vpreb3	0,70694576	1,145800409	1,09526192	1,430201207	0,516218126	0,406389888	0,999892504	"pre-B lymphocyte gene 3 [Source:MGI Symbol;Acc:MGI:98938]"	NA	NA	NA
Hip1r	5,381012214	6,257835464	10,14859403	1,140440003	0,189590551	0,317974451	0,999892504	"huntingtin interacting protein 1 related [Source:MGI Symbol;Acc:MGI:1352504]"	NA	NA	NA
Nsun5	11,61899783	10,06998539	9,871196995	0,801720767	-0,31882825	0,161089961	0,999892504	"NOL1/NOP2/Sun domain family, member 5 [Source:MGI Symbol;Acc:MGI:2140844]"	NA	NA	NA
Top1mt	13,50118659	12,56137249	8,277053917	0,964884658	-0,051571601	0,7194887	0,999892504	"DNA topoisomerase 1, mitochondrial [Source:MGI Symbol;Acc:MGI:1920210]"	YES	TOP1MT	Q969P6
Snrpn	989,7616045	825,7453659	349,8541213	0,798797536	-0,324098212	0,193118593	0,999892504	"small nuclear ribonucleoprotein N [Source:MGI Symbol;Acc:MGI:98347]"	NA	NA	NA
Mmp14	0,168307407	0,664934643	9,090185722	3,952616761	1,982808081	0,017547363	0,999892504	"matrix metallopeptidase 14 (membrane-inserted) [Source:MGI Symbol;Acc:MGI:101900]"	NA	NA	NA
Slc7a7	0,626167929	0,949651796	4,71263478	1,855781838	0,89202712	0,091145604	0,999892504	"solute carrier family 7 (cationic amino acid transporter, y+ system), member 7 [Source:MGI Symbol;Acc:MGI:1337120]"	NA	NA	NA
Oxa1l	24,17560976	25,12995802	19,41524542	1,027761983	0,039506193	0,727099573	0,999892504	"oxidase assembly 1-like [Source:MGI Symbol;Acc:MGI:1916339]"	YES	OXA1L	OXA1|Q15070
Heatr6	5,016304934	5,136568286	6,183626025	1,052207992	0,073419914	0,671877591	0,999892504	"HEAT repeat containing 6 [Source:MGI Symbol;Acc:MGI:1919790]"	NA	NA	NA
Ccl3	141,8712225	289,87064	1389,566435	3,338316019	1,739120533	0,102286193	0,999892504	"chemokine (C-C motif) ligand 3 [Source:MGI Symbol;Acc:MGI:98260]"	NA	NA	NA
Wfdc18	0,026903348	0,319338436	54,68550258	4,716115457	2,237599038	0,186585652	0,999892504	"WAP four-disulfide core domain 18 [Source:MGI Symbol;Acc:MGI:107506]"	NA	NA	NA
Ilf2	69,82552919	68,86629532	55,94935156	1,045367575	0,064010317	0,698945543	0,999892504	"interleukin enhancer binding factor 2 [Source:MGI Symbol;Acc:MGI:1915031]"	NA	NA	NA
Chtop	42,15494047	42,2526597	56,65548469	1,099441253	0,136770518	0,530999736	0,999892504	"chromatin target of PRMT1 [Source:MGI Symbol;Acc:MGI:1913761]"	NA	NA	NA
Snapin	96,11346484	78,42865693	134,66626	0,874777449	-0,193012065	0,469364153	0,999892504	"SNAP-associated protein [Source:MGI Symbol;Acc:MGI:1333745]"	NA	NA	NA
S100a4	0,40970854	0,220202034	2,11737025	0,511622836	-0,966847436	0,490755313	0,999892504	"S100 calcium binding protein A4 [Source:MGI Symbol;Acc:MGI:1330282]"	NA	NA	NA
S100a3	0	0,187741798	0,076256575	8,003458721	3,0006236	0,172072572	0,999892504	"S100 calcium binding protein A3 [Source:MGI Symbol;Acc:MGI:1338849]"	NA	NA	NA
S100a6	0,223770506	0,594074197	83,59855255	3,149732985	1,655229531	0,117725408	0,999892504	"S100 calcium binding protein A6 (calcyclin) [Source:MGI Symbol;Acc:MGI:1339467]"	NA	NA	NA
Icam2	0,049937429	0,25096901	9,290367594	5,468420082	2,451124074	0,071462697	0,999892504	"intercellular adhesion molecule 2 [Source:MGI Symbol;Acc:MGI:96394]"	NA	NA	NA
Mapk7	2,098740993	2,450124263	7,646288625	1,329144468	0,410497924	0,340263388	0,999892504	"mitogen-activated protein kinase 7 [Source:MGI Symbol;Acc:MGI:1346347]"	NA	NA	NA
Epn2	7,688454027	8,90003584	26,71304904	1,073416682	0,102210215	0,62847264	0,999892504	"epsin 2 [Source:MGI Symbol;Acc:MGI:1333766]"	NA	NA	NA
B9d1	46,82272709	41,93925291	27,97527464	0,866393278	-0,206906045	0,363959283	0,999892504	"B9 protein domain 1 [Source:MGI Symbol;Acc:MGI:1351471]"	NA	NA	NA
Sec24b	25,61358575	28,99048203	18,58267471	1,146678185	0,197460555	0,241710551	0,999892504	"Sec24 related gene family, member B (S. cerevisiae) [Source:MGI Symbol;Acc:MGI:2139764]"	NA	NA	NA
N4bp3	0,537063016	0,623650733	8,569026979	1,659348163	0,730616623	0,143998124	0,999892504	"NEDD4 binding protein 3 [Source:MGI Symbol;Acc:MGI:2442218]"	NA	NA	NA
Rmnd5b	35,26880327	33,89322628	27,50347611	0,822657601	-0,281636005	0,167057479	0,999892504	"required for meiotic nuclear division 5 homolog B (S. cerevisiae) [Source:MGI Symbol;Acc:MGI:1913339]"	NA	NA	NA
Nhp2	153,3277303	138,2917204	67,77144088	0,830351834	-0,268205335	0,236818451	0,999892504	"NHP2 ribonucleoprotein [Source:MGI Symbol;Acc:MGI:1098547]"	NA	NA	NA
Vps9d1	10,98238996	10,97993142	9,589516667	0,894684618	-0,160548882	0,492029353	0,999892504	"VPS9 domain containing 1 [Source:MGI Symbol;Acc:MGI:1914143]"	NA	NA	NA
Zfp276	2,092450431	2,882505818	14,53920183	1,211044644	0,27625205	0,18887102	0,999892504	"zinc finger protein (C2H2 type) 276 [Source:MGI Symbol;Acc:MGI:1888495]"	NA	NA	NA
Mfsd10	29,89122511	27,74789777	17,65354287	0,974252329	-0,03763262	0,847716375	0,999892504	"major facilitator superfamily domain containing 10 [Source:MGI Symbol;Acc:MGI:1915544]"	NA	NA	NA
Luzp1	13,26494104	13,20117866	23,83045441	1,022811	0,032539582	0,891798	0,999892504	"leucine zipper protein 1 [Source:MGI Symbol;Acc:MGI:107629]"	NA	NA	NA
Kctd10	13,0039549	11,52816984	12,584842	0,983736012	-0,023656878	0,939557268	0,999892504	"potassium channel tetramerisation domain containing 10 [Source:MGI Symbol;Acc:MGI:2141207]"	NA	NA	NA
Poldip2	54,03178209	47,9939939	51,1541649	0,978413994	-0,031483056	0,806816347	0,999892504	"polymerase (DNA-directed), delta interacting protein 2 [Source:MGI Symbol;Acc:MGI:1915061]"	YES	POLDIP2	PDIP38|POLD4|Q9Y2S7
Ift20	147,7268645	136,2048407	96,98324334	0,921862014	-0,117377274	0,429252725	0,999892504	"intraflagellar transport 20 [Source:MGI Symbol;Acc:MGI:1915585]"	NA	NA	NA
Col6a1	0,647091082	0,562074755	1,707453134	0,915152612	-0,127915746	0,80919921	0,999892504	"collagen, type VI, alpha 1 [Source:MGI Symbol;Acc:MGI:88459]"	NA	NA	NA
Pcbp3	32,43892439	34,79713361	16,66624454	1,017700639	0,025313249	0,870330495	0,999892504	"poly(rC) binding protein 3 [Source:MGI Symbol;Acc:MGI:1890470]"	NA	NA	NA
Lgals9	1,802850437	3,285455619	16,59857759	2,442787028	1,288528089	0,035640929	0,999892504	"lectin, galactose binding, soluble 9 [Source:MGI Symbol;Acc:MGI:109496]"	NA	NA	NA
Araf	705,9052937	586,6041065	231,9852447	0,90927932	-0,137204553	0,562755006	0,999892504	"v-raf murine sarcoma 3611 viral oncogene homolog [Source:MGI Symbol;Acc:MGI:88065]"	NA	NA	NA
Cfp	5,667711077	7,999565556	17,75839229	1,072114384	0,100458835	0,733694073	0,999892504	"complement factor properdin [Source:MGI Symbol;Acc:MGI:97545]"	NA	NA	NA
Timp1	0,058236933	0,143159874	0	1,750343151	0,807637787	0,642629019	0,999892504	"tissue inhibitor of metalloproteinase 1 [Source:MGI Symbol;Acc:MGI:98752]"	NA	NA	NA
Uxt	8,199018187	7,597097255	8,055546773	1,08748403	0,120994214	0,728681068	0,999892504	"ubiquitously expressed transcript [Source:MGI Symbol;Acc:MGI:1277988]"	NA	NA	NA
Cnnm3	3,561646015	4,416575377	5,390029924	1,053758556	0,075544345	0,758286089	0,999892504	"cyclin M3 [Source:MGI Symbol;Acc:MGI:2151055]"	NA	NA	NA
Lman2l	27,00386527	29,48318211	15,01638894	0,923448546	-0,114896518	0,537223097	0,999892504	"lectin, mannose-binding 2-like [Source:MGI Symbol;Acc:MGI:2443010]"	NA	NA	NA
Mcm3ap	3,191895204	3,92348424	3,610646176	1,119548239	0,162916692	0,450831692	0,999892504	"minichromosome maintenance deficient 3 (S. cerevisiae) associated protein [Source:MGI Symbol;Acc:MGI:1930089]"	NA	NA	NA
Pcnt	0,724458292	0,865917562	1,277899962	1,110454777	0,151150641	0,409442045	0,999892504	"pericentrin (kendrin) [Source:MGI Symbol;Acc:MGI:102722]"	NA	NA	NA
Ftcd	0,113985603	0,035098268	0	0,388317714	-1,364690573	0,342306714	0,999892504	"formiminotransferase cyclodeaminase [Source:MGI Symbol;Acc:MGI:1339962]"	NA	NA	NA
Mxd1	3,047079326	3,056700691	9,828242519	1,051155518	0,071976132	0,734594528	0,999892504	"MAX dimerization protein 1 [Source:MGI Symbol;Acc:MGI:96908]"	NA	NA	NA
Gmcl1	6,246828958	6,434015911	7,387494212	0,960004776	-0,058886512	0,748451722	0,999892504	"germ cell-less homolog 1 (Drosophila) [Source:MGI Symbol;Acc:MGI:1345156]"	NA	NA	NA
Snrnp27	123,2984406	110,1516667	92,10887087	0,932631428	-0,100621048	0,593234614	0,999892504	"small nuclear ribonucleoprotein 27 (U4/U6.U5) [Source:MGI Symbol;Acc:MGI:1913868]"	NA	NA	NA
Oas1c	2,911848094	2,300830305	0,854220734	0,715171633	-0,483638581	0,202123786	0,999892504	"2'-5' oligoadenylate synthetase 1C [Source:MGI Symbol;Acc:MGI:2149633]"	NA	NA	NA
Ocrl	14,33025133	16,57811582	7,067666598	1,057690565	0,080917618	0,737650807	0,999892504	"oculocerebrorenal syndrome of Lowe [Source:MGI Symbol;Acc:MGI:109589]"	NA	NA	NA
Calm1	4235,801338	3856,659974	2148,482754	0,948444692	-0,076364448	0,636643404	0,999892504	"calmodulin 1 [Source:MGI Symbol;Acc:MGI:88251]"	NA	NA	NA
Agpat3	11,10641917	14,36065146	29,84863864	0,938950815	-0,090878508	0,785681311	0,999892504	"1-acylglycerol-3-phosphate O-acyltransferase 3 [Source:MGI Symbol;Acc:MGI:1336186]"	NA	NA	NA
Slc26a3	0,09042266	0,197064745	0,025247595	2,542333724	1,346153421	0,125463122	0,999892504	"solute carrier family 26, member 3 [Source:MGI Symbol;Acc:MGI:107181]"	NA	NA	NA
Sema6b	4,656782611	6,194908815	3,748031739	0,959326454	-0,059906255	0,860536927	0,999892504	"sema domain, transmembrane domain (TM), and cytoplasmic domain, (semaphorin) 6B [Source:MGI Symbol;Acc:MGI:1202889]"	NA	NA	NA
Uhrf1	0,108021026	0,164128376	0,412018589	1,406637745	0,492250835	0,507045237	0,999892504	"ubiquitin-like, containing PHD and RING finger domains, 1 [Source:MGI Symbol;Acc:MGI:1338889]"	NA	NA	NA
Dpp9	9,585161573	10,52604583	7,515837817	0,870212218	-0,200560821	0,543521356	0,999892504	"dipeptidylpeptidase 9 [Source:MGI Symbol;Acc:MGI:2443967]"	NA	NA	NA
Ramp2	12,28513208	9,567473344	29,12966212	0,77430454	-0,369026993	0,279851159	0,999892504	"receptor (calcitonin) activity modifying protein 2 [Source:MGI Symbol;Acc:MGI:1859650]"	NA	NA	NA
Lsr	0,339263104	0,318313224	8,403340999	0,963925529	-0,053006404	0,940852333	0,999892504	"lipolysis stimulated lipoprotein receptor [Source:MGI Symbol;Acc:MGI:1927471]"	NA	NA	NA
Gramd1a	33,77848053	37,96130828	28,69753117	1,100011131	0,137518122	0,490807648	0,999892504	"GRAM domain containing 1A [Source:MGI Symbol;Acc:MGI:105490]"	NA	NA	NA
Hpn	0,653763513	0,670385603	1,970657066	0,8232066	-0,280673546	0,717890177	0,999892504	"hepsin [Source:MGI Symbol;Acc:MGI:1196620]"	NA	NA	NA
Gabrg1	3,355765403	3,52305479	9,698520554	1,006908888	0,009933144	0,967050263	0,999892504	"gamma-aminobutyric acid (GABA) A receptor, subunit gamma 1 [Source:MGI Symbol;Acc:MGI:103156]"	NA	NA	NA
Ckb	978,4067937	997,5322976	1164,3127	1,03702948	0,052456907	0,662781168	0,999892504	"creatine kinase, brain [Source:MGI Symbol;Acc:MGI:88407]"	NA	NA	NA
Sp1	0,701049989	0,718421053	3,194456492	1,112317012	0,153568017	0,6610035	0,999892504	"trans-acting transcription factor 1 [Source:MGI Symbol;Acc:MGI:98372]"	NA	NA	NA
Itgb7	0,06014461	0,081669409	0,632732305	1,697665161	0,763551937	0,524411398	0,999892504	"integrin beta 7 [Source:MGI Symbol;Acc:MGI:96616]"	NA	NA	NA
Myg1	87,17219927	81,19260602	43,08032219	0,887601077	-0,172016677	0,363888734	0,999892504	"melanocyte proliferating gene 1 [Source:MGI Symbol;Acc:MGI:1929864]"	YES	C12orf10	Gamm1|MST024|MSTP024|MYG|MYG1|Q86UA3
Rarg	0,663228066	0,817280307	1,50268962	1,097999389	0,134877252	0,709061394	0,999892504	"retinoic acid receptor, gamma [Source:MGI Symbol;Acc:MGI:97858]"	NA	NA	NA
Pfdn5	570,2590437	542,0296779	380,3726619	0,937329983	-0,093371063	0,606267712	0,999892504	"prefoldin 5 [Source:MGI Symbol;Acc:MGI:1928753]"	NA	NA	NA
Efnb2	1,016800833	1,427510462	2,017317032	1,293722475	0,371528169	0,253113007	0,999892504	"ephrin B2 [Source:MGI Symbol;Acc:MGI:105097]"	NA	NA	NA
Rrp15	7,031784795	7,185097484	6,747140493	0,773548172	-0,370436957	0,119274232	0,999892504	"ribosomal RNA processing 15 homolog (S. cerevisiae) [Source:MGI Symbol;Acc:MGI:1914473]"	NA	NA	NA
Rnd2	39,25728122	41,49660789	76,84952742	0,940741186	-0,088130228	0,65433933	0,999892504	"Rho family GTPase 2 [Source:MGI Symbol;Acc:MGI:1338755]"	NA	NA	NA
Srr	14,01951716	10,21825784	11,12626852	0,851385827	-0,232115021	0,406016242	0,999892504	"serine racemase [Source:MGI Symbol;Acc:MGI:1351636]"	NA	NA	NA
Sync	0,633525976	0,559312064	0,406963669	1,129494911	0,175677771	0,761303332	0,999892504	"syncoilin [Source:MGI Symbol;Acc:MGI:1916078]"	NA	NA	NA
Fndc5	13,54831594	14,71963755	9,301154688	0,76263467	-0,390935976	0,286461611	0,999892504	"fibronectin type III domain containing 5 [Source:MGI Symbol;Acc:MGI:1917614]"	NA	NA	NA
Cnn1	0,089252492	0,065961116	0,04701871	0,582143885	-0,780552314	0,485891811	0,999892504	"calponin 1 [Source:MGI Symbol;Acc:MGI:104979]"	NA	NA	NA
Fbxo9	107,2134073	93,15545545	46,96766231	0,982346503	-0,025696099	0,880698903	0,999892504	"f-box protein 9 [Source:MGI Symbol;Acc:MGI:1918788]"	NA	NA	NA
Ccdc132	23,53055737	23,08911754	18,32286737	1,07111141	0,099108548	0,561094789	0,999892504	"coiled-coil domain containing 132 [Source:MGI Symbol;Acc:MGI:1920538]"	NA	NA	NA
Apbb3	34,59662829	31,1046636	19,68813698	0,767195645	-0,382333564	0,156919731	0,999892504	"amyloid beta (A4) precursor protein-binding, family B, member 3 [Source:MGI Symbol;Acc:MGI:108404]"	NA	NA	NA
Hars	115,9904634	115,0186335	58,70374455	1,010604092	0,015217927	0,884206882	0,999892504	"histidyl-tRNA synthetase [Source:MGI Symbol;Acc:MGI:108087]"	NA	NA	NA
Zmat2	91,10318549	89,28938179	70,21631586	0,967140478	-0,048202637	0,688335459	0,999892504	"zinc finger, matrin type 2 [Source:MGI Symbol;Acc:MGI:1913742]"	NA	NA	NA
Ube2c	0,168740827	0,593376076	0,288577016	2,264155247	1,178972883	0,193441322	0,999892504	"ubiquitin-conjugating enzyme E2C [Source:MGI Symbol;Acc:MGI:1915862]"	NA	NA	NA
Smg5	5,300404161	6,798388977	9,540574375	1,133037237	0,180195275	0,438492433	0,999892504	"Smg-5 homolog, nonsense mediated mRNA decay factor (C. elegans) [Source:MGI Symbol;Acc:MGI:2447364]"	NA	NA	NA
Cct3	284,7693036	270,4290158	149,9958495	0,924599627	-0,113099314	0,357863479	0,999892504	"chaperonin containing Tcp1, subunit 3 (gamma) [Source:MGI Symbol;Acc:MGI:104708]"	NA	NA	NA
0610031J06Rik	78,59263538	76,69753841	141,2865341	0,993301823	-0,009695935	0,959045706	0,999892504	"RIKEN cDNA 0610031J06 gene [Source:MGI Symbol;Acc:MGI:1913318]"	NA	NA	NA
Mef2d	9,943629752	11,63150291	15,54118217	1,038021746	0,053836668	0,792944806	0,999892504	"myocyte enhancer factor 2D [Source:MGI Symbol;Acc:MGI:99533]"	NA	NA	NA
Tmem79	0,16688296	0,076754384	0	0,489923515	-1,029371557	0,445562261	0,999892504	"transmembrane protein 79 [Source:MGI Symbol;Acc:MGI:1919163]"	NA	NA	NA
Snd1	20,6638915	20,92649407	21,42541583	0,953062785	-0,069356837	0,707946457	0,999892504	"staphylococcal nuclease and tudor domain containing 1 [Source:MGI Symbol;Acc:MGI:1929266]"	YES	SND1	TDRD11|p100|Q7KZF4
Col18a1	0,093417049	0,149707413	1,664428037	2,001502776	1,001083616	0,208997475	0,999892504	"collagen, type XVIII, alpha 1 [Source:MGI Symbol;Acc:MGI:88451]"	NA	NA	NA
Slc19a1	4,422469316	4,07026296	2,833436533	0,962892191	-0,054553817	0,854708882	0,999892504	"solute carrier family 19 (folate transporter), member 1 [Source:MGI Symbol;Acc:MGI:103182]"	NA	NA	NA
Kpnb1	13,60085356	15,60923837	14,89788274	0,91880108	-0,122175543	0,675980373	0,999892504	"karyopherin (importin) beta 1 [Source:MGI Symbol;Acc:MGI:107532]"	NA	NA	NA
Npepps	39,37179987	57,95275273	34,4802433	1,148996206	0,200374034	0,409564552	0,999892504	"aminopeptidase puromycin sensitive [Source:MGI Symbol;Acc:MGI:1101358]"	NA	NA	NA
Mrpl10	76,52107118	69,64520972	38,73425396	0,946149462	-0,079859993	0,673205937	0,999892504	"mitochondrial ribosomal protein L10 [Source:MGI Symbol;Acc:MGI:1333801]"	YES	MRPL10	L10MT|MRP-L10|MRP-L8|MRPL8|RPML8|Q7Z7H8
Cyp51	87,50255217	69,36265341	70,0897744	0,970896636	-0,042610384	0,755138012	0,999892504	"cytochrome P450, family 51 [Source:MGI Symbol;Acc:MGI:106040]"	NA	NA	NA
Tcf25	240,9165901	251,4509653	134,1566806	1,024181341	0,034471181	0,832007225	0,999892504	"transcription factor 25 (basic helix-loop-helix) [Source:MGI Symbol;Acc:MGI:1914105]"	NA	NA	NA
Def8	11,84755609	11,81483675	10,83989082	0,982681956	-0,02520353	0,907054633	0,999892504	"differentially expressed in FDCP 8 [Source:MGI Symbol;Acc:MGI:1346331]"	NA	NA	NA
Meox1	0,771877219	1,012146321	0,262723417	1,174045719	0,23148859	0,657416512	0,999892504	"mesenchyme homeobox 1 [Source:MGI Symbol;Acc:MGI:103220]"	NA	NA	NA
Sost	0,057952697	0,073448689	0	1,021320793	0,030436082	0,978655437	0,999892504	"sclerostin [Source:MGI Symbol;Acc:MGI:1921749]"	NA	NA	NA
Itga3	8,333533275	9,252692903	4,772231024	0,928458262	-0,107091038	0,711729409	0,999892504	"integrin alpha 3 [Source:MGI Symbol;Acc:MGI:96602]"	NA	NA	NA
Sgca	0,125266941	0,159880093	1,019893747	0,366635383	-1,44758207	0,314741123	0,999892504	"sarcoglycan, alpha (dystrophin-associated glycoprotein) [Source:MGI Symbol;Acc:MGI:894698]"	NA	NA	NA
Dlx3	0,04732722	0,071171457	0,022812144	1,396133703	0,48143711	0,710700643	0,999892504	"distal-less homeobox 3 [Source:MGI Symbol;Acc:MGI:94903]"	NA	NA	NA
Foxm1	0,366266849	0,436205941	0,187214631	1,323258555	0,404094981	0,27248537	0,999892504	"forkhead box M1 [Source:MGI Symbol;Acc:MGI:1347487]"	NA	NA	NA
Itfg2	28,82566503	27,92527346	13,82477916	0,890563836	-0,167209067	0,425070746	0,999892504	"integrin alpha FG-GAP repeat containing 2 [Source:MGI Symbol;Acc:MGI:1915450]"	NA	NA	NA
Nrip2	44,65638692	40,26830207	19,37918749	0,956435935	-0,064259759	0,723220707	0,999892504	"nuclear receptor interacting protein 2 [Source:MGI Symbol;Acc:MGI:1891884]"	NA	NA	NA
Tulp3	5,102165678	6,366431763	5,522189345	1,169735745	0,226182647	0,367585049	0,999892504	"tubby-like protein 3 [Source:MGI Symbol;Acc:MGI:1329045]"	NA	NA	NA
Gtf2h4	14,84475639	11,12178612	9,637032855	0,734539268	-0,445088476	0,018275804	0,999892504	"general transcription factor II H, polypeptide 4 [Source:MGI Symbol;Acc:MGI:1338799]"	NA	NA	NA
Tubb5	503,472236	433,3022397	164,3512563	0,89811813	-0,155022879	0,184925259	0,999892504	"tubulin, beta 5 class I [Source:MGI Symbol;Acc:MGI:107812]"	NA	NA	NA
Ell2	5,28829929	7,22626764	20,1706874	1,250520952	0,32252923	0,384460091	0,999892504	"elongation factor RNA polymerase II 2 [Source:MGI Symbol;Acc:MGI:2183438]"	NA	NA	NA
Jup	9,273178499	8,855812681	103,6358968	0,908607104	-0,13827151	0,665133488	0,999892504	"junction plakoglobin [Source:MGI Symbol;Acc:MGI:96650]"	NA	NA	NA
Fkbp10	0,224682234	0,194929809	1,822722769	0,923502052	-0,114812928	0,894552899	0,999892504	"FK506 binding protein 10 [Source:MGI Symbol;Acc:MGI:104769]"	YES	FKBP10	FKBP65|OI11|OI6|PPIASE|hFKBP65|Q96AY3
Klhl10	0,445803608	0,377864764	0,096601654	0,73256863	-0,448964171	0,542967075	0,999892504	"kelch-like 10 [Source:MGI Symbol;Acc:MGI:2181067]"	NA	NA	NA
Nom1	4,340830115	4,249629252	5,347099905	1,076664227	0,106568396	0,64131452	0,999892504	"nucleolar protein with MIF4G domain 1 [Source:MGI Symbol;Acc:MGI:1861749]"	NA	NA	NA
Ergic1	44,79360019	48,60390677	31,18246437	0,927537448	-0,108522565	0,480160732	0,999892504	"endoplasmic reticulum-golgi intermediate compartment (ERGIC) 1 [Source:MGI Symbol;Acc:MGI:1914708]"	NA	NA	NA
Tcea3	0,293504569	0,213529188	0,182767246	0,649463997	-0,622678544	0,389108119	0,999892504	"transcription elongation factor A (SII), 3 [Source:MGI Symbol;Acc:MGI:1196908]"	NA	NA	NA
Ifrd1	135,0245554	161,9848348	446,7805631	1,243553159	0,31446818	0,25807769	0,999892504	"interferon-related developmental regulator 1 [Source:MGI Symbol;Acc:MGI:1316717]"	NA	NA	NA
Stk38l	6,749835487	6,979692522	6,349713283	0,968265265	-0,046525754	0,828931874	0,999892504	"serine/threonine kinase 38 like [Source:MGI Symbol;Acc:MGI:1922250]"	NA	NA	NA
Brpf1	4,205474177	5,416145454	5,441089468	1,156426016	0,20967297	0,330270035	0,999892504	"bromodomain and PHD finger containing, 1 [Source:MGI Symbol;Acc:MGI:1926033]"	NA	NA	NA
Akr1b3	87,9271824	79,4018349	21,90404969	0,847611648	-0,238524682	0,24440395	0,999892504	"aldo-keto reductase family 1, member B3 (aldose reductase) [Source:MGI Symbol;Acc:MGI:1353494]"	NA	NA	NA
Gstt1	7,436330793	5,953570619	12,19310537	0,76280183	-0,39061979	0,29406005	0,999892504	"glutathione S-transferase, theta 1 [Source:MGI Symbol;Acc:MGI:107379]"	NA	NA	NA
Gstt3	0,047434237	0,238759428	3,731436366	5,332966944	2,414938386	0,214799518	0,999892504	"glutathione S-transferase, theta 3 [Source:MGI Symbol;Acc:MGI:2143526]"	NA	NA	NA
Ddt	221,2140069	218,6077962	155,5120975	0,988682746	-0,01642044	0,922936289	0,999892504	"D-dopachrome tautomerase [Source:MGI Symbol;Acc:MGI:1298381]"	NA	NA	NA
Tat	0,783749484	0,906404709	0	1,026208301	0,0373236	0,925784191	0,999892504	"tyrosine aminotransferase [Source:MGI Symbol;Acc:MGI:98487]"	NA	NA	NA
Marveld3	3,019197652	3,285893967	0,025829648	1,351578324	0,434645118	0,151598264	0,999892504	"MARVEL (membrane-associating) domain containing 3 [Source:MGI Symbol;Acc:MGI:1920858]"	NA	NA	NA
Ddx18	9,29729881	9,247045177	7,59409106	0,917343071	-0,124466717	0,515659484	0,999892504	"DEAD (Asp-Glu-Ala-Asp) box polypeptide 18 [Source:MGI Symbol;Acc:MGI:1914192]"	NA	NA	NA
Ubl3	72,27047009	73,447265	142,8992955	1,039315999	0,055634366	0,627804691	0,999892504	"ubiquitin-like 3 [Source:MGI Symbol;Acc:MGI:1344373]"	NA	NA	NA
Gramd3	0,430628985	0,536450635	18,55457041	1,249996461	0,321924011	0,461036894	0,999892504	"GRAM domain containing 3 [Source:MGI Symbol;Acc:MGI:1914815]"	NA	NA	NA
Eef1e1	174,9624791	159,6404974	48,73479553	0,968614233	-0,046005893	0,861694272	0,999892504	"eukaryotic translation elongation factor 1 epsilon 1 [Source:MGI Symbol;Acc:MGI:1913393]"	NA	NA	NA
Akt1	17,18566284	20,32034266	17,27995318	0,959396837	-0,059800412	0,843009168	0,999892504	"thymoma viral proto-oncogene 1 [Source:MGI Symbol;Acc:MGI:87986]"	NA	NA	NA
Cldn15	0,610087939	0,785493982	1,341916782	1,329424243	0,410801568	0,388852925	0,999892504	"claudin 15 [Source:MGI Symbol;Acc:MGI:1913103]"	NA	NA	NA
Il16	0,199300582	0,100799253	1,043861207	0,265610589	-1,91261543	0,037759552	0,999892504	"interleukin 16 [Source:MGI Symbol;Acc:MGI:1270855]"	NA	NA	NA
Coasy	14,89675312	15,78352088	23,2462359	1,020983052	0,029958918	0,883607986	0,999892504	"Coenzyme A synthase [Source:MGI Symbol;Acc:MGI:1918993]"	YES	COASY	DPCK|NBP|PPAT|UKR1|pOV-2|Q13057
Smo	0,019123578	0,032669723	1,230319721	1,40778781	0,493429899	0,782620101	0,999892504	"smoothened homolog (Drosophila) [Source:MGI Symbol;Acc:MGI:108075]"	NA	NA	NA
Crnkl1	4,97978596	4,57222362	4,708377847	1,026863095	0,038243849	0,823609947	0,999892504	"Crn, crooked neck-like 1 (Drosophila) [Source:MGI Symbol;Acc:MGI:1914127]"	NA	NA	NA
Rin2	4,848603294	5,126150517	9,028871267	1,048717883	0,068626629	0,670035683	0,999892504	"Ras and Rab interactor 2 [Source:MGI Symbol;Acc:MGI:1921280]"	NA	NA	NA
Folh1	0,02862932	0,033344325	8,743262188	1,17294421	0,230134395	0,909579052	0,999892504	"folate hydrolase 1 [Source:MGI Symbol;Acc:MGI:1858193]"	NA	NA	NA
Chordc1	68,18354756	62,39494265	45,57561261	0,990651172	-0,01355095	0,939352021	0,999892504	"cysteine and histidine-rich domain (CHORD)-containing, zinc-binding protein 1 [Source:MGI Symbol;Acc:MGI:1914167]"	NA	NA	NA
Rtcb	105,4455584	102,9070181	58,77333474	0,969055226	-0,045349208	0,700490504	0,999892504	"RNA 2',3'-cyclic phosphate and 5'-OH ligase [Source:MGI Symbol;Acc:MGI:106379]"	NA	NA	NA
Pwp1	15,37083846	13,94273433	11,77522464	0,974184372	-0,037733255	0,840398261	0,999892504	"PWP1 homolog (S. cerevisiae) [Source:MGI Symbol;Acc:MGI:1914735]"	NA	NA	NA
Fbxo7	31,84887156	26,98832	91,0149132	0,903010264	-0,147185709	0,339076084	0,999892504	"F-box protein 7 [Source:MGI Symbol;Acc:MGI:1917004]"	NA	NA	NA
Capns1	97,77498203	126,4745303	84,45496398	0,957987225	-0,061921678	0,853014144	0,999892504	"calpain, small subunit 1 [Source:MGI Symbol;Acc:MGI:88266]"	NA	NA	NA
Lrp3	13,35482955	17,80505671	9,434209124	1,04870039	0,068602565	0,729382482	0,999892504	"low density lipoprotein receptor-related protein 3 [Source:MGI Symbol;Acc:MGI:3584516]"	NA	NA	NA
Clpb	11,22695477	10,62245708	13,46612481	1,062110899	0,086934412	0,574083327	0,999892504	"ClpB caseinolytic peptidase B [Source:MGI Symbol;Acc:MGI:1100517]"	YES	CLPB	HSP78|SKD3|Q9H078
Sept7	145,1472328	132,998043	278,9413589	0,982102452	-0,026054562	0,894342212	0,999892504	"septin 7 [Source:MGI Symbol;Acc:MGI:1335094]"	NA	NA	NA
Zdhhc4	23,16297527	20,61289373	30,13680275	0,820202697	-0,285947607	0,226320207	0,999892504	"zinc finger, DHHC domain containing 4 [Source:MGI Symbol;Acc:MGI:1920131]"	NA	NA	NA
Rac1	172,5028937	168,3984188	347,0233467	1,030999809	0,044044065	0,792694967	0,999892504	"RAS-related C3 botulinum substrate 1 [Source:MGI Symbol;Acc:MGI:97845]"	NA	NA	NA
Nup214	21,1724507	33,08713631	29,62373722	1,300985113	0,379604454	0,121654137	0,999892504	"nucleoporin 214 [Source:MGI Symbol;Acc:MGI:1095411]"	NA	NA	NA
Aif1l	0,122979466	0,378011685	36,26943059	3,478830467	1,798602374	0,062332856	0,999892504	"allograft inflammatory factor 1-like [Source:MGI Symbol;Acc:MGI:1919598]"	NA	NA	NA
Cpa3	0,03140019	0,016015151	0	0,560753832	-0,834560519	0,572655364	0,999892504	"carboxypeptidase A3, mast cell [Source:MGI Symbol;Acc:MGI:88479]"	NA	NA	NA
Ltbp1	1,970087468	2,155157267	2,455184335	1,097734205	0,134528776	0,687868742	0,999892504	"latent transforming growth factor beta binding protein 1 [Source:MGI Symbol;Acc:MGI:109151]"	NA	NA	NA
Ugp2	28,51807972	32,88691824	33,83486104	1,003545812	0,005106478	0,967795893	0,999892504	"UDP-glucose pyrophosphorylase 2 [Source:MGI Symbol;Acc:MGI:2183447]"	NA	NA	NA
Kcnh6	3,080559423	3,181390133	0,417442716	1,060040422	0,084119279	0,782664652	0,999892504	"potassium voltage-gated channel, subfamily H (eag-related), member 6 [Source:MGI Symbol;Acc:MGI:2684139]"	NA	NA	NA
Trmt1	72,2600716	83,09514062	65,64006948	1,068865823	0,09608076	0,59576637	0,999892504	"tRNA methyltransferase 1 [Source:MGI Symbol;Acc:MGI:1289155]"	YES	TRMT1	TRM1|Q9NXH9
Nacc1	4,115076711	4,787600794	4,150813727	0,777998881	-0,362160015	0,378658088	0,999892504	"nucleus accumbens associated 1, BEN and BTB (POZ) domain containing [Source:MGI Symbol;Acc:MGI:1914080]"	NA	NA	NA
Nfix	2,482786622	3,400920471	108,1944187	1,259317421	0,332641972	0,406236642	0,999892504	"nuclear factor I/X [Source:MGI Symbol;Acc:MGI:97311]"	NA	NA	NA
Slc1a5	5,104691578	7,732714171	8,153743889	1,361116653	0,444790716	0,242093168	0,999892504	"solute carrier family 1 (neutral amino acid transporter), member 5 [Source:MGI Symbol;Acc:MGI:105305]"	NA	NA	NA
Uba1	151,8602527	163,4821943	97,20623725	0,967659194	-0,04742907	0,830916448	0,999892504	"ubiquitin-like modifier activating enzyme 1 [Source:MGI Symbol;Acc:MGI:98890]"	NA	NA	NA
Vwf	0,110743378	0,091648343	9,72175273	0,765900621	-0,384770888	0,709149155	0,999892504	"Von Willebrand factor homolog [Source:MGI Symbol;Acc:MGI:98941]"	NA	NA	NA
Siae	5,645670672	5,430560311	8,415722043	0,969980598	-0,043972205	0,798914589	0,999892504	"sialic acid acetylesterase [Source:MGI Symbol;Acc:MGI:104803]"	NA	NA	NA
Vsig2	0,086048561	0,117675508	1,821599778	1,682794114	0,750858677	0,548606366	0,999892504	"V-set and immunoglobulin domain containing 2 [Source:MGI Symbol;Acc:MGI:1928009]"	NA	NA	NA
Esam	1,128264972	1,416314563	24,30406409	1,708599015	0,772813856	0,052628567	0,999892504	"endothelial cell-specific adhesion molecule [Source:MGI Symbol;Acc:MGI:1916774]"	NA	NA	NA
Spa17	16,90093824	15,58016897	8,2273173	0,939791786	-0,089586936	0,695713547	0,999892504	"sperm autoantigenic protein 17 [Source:MGI Symbol;Acc:MGI:1333778]"	NA	NA	NA
Fam50a	35,24222616	33,88413716	31,73627586	0,930775165	-0,103495378	0,519053128	0,999892504	"family with sequence similarity 50, member A [Source:MGI Symbol;Acc:MGI:1351626]"	NA	NA	NA
Emd	27,91758552	27,83824348	27,57678052	1,099354263	0,136656364	0,576664253	0,999892504	"emerin [Source:MGI Symbol;Acc:MGI:108117]"	NA	NA	NA
Taco1	4,1747155	4,30882649	5,583206978	1,109114077	0,14940776	0,663223854	0,999892504	"translational activator of mitochondrially encoded cytochrome c oxidase I [Source:MGI Symbol;Acc:MGI:1917457]"	YES	TACO1	CCDC44|Q9BSH4
Grik3	7,768231939	8,735571994	1,917556044	1,069807356	0,097351028	0,647490529	0,999892504	"glutamate receptor, ionotropic, kainate 3 [Source:MGI Symbol;Acc:MGI:95816]"	NA	NA	NA
Gria3	18,18896939	20,11429477	6,611916284	1,11238809	0,153660204	0,334512799	0,999892504	"glutamate receptor, ionotropic, AMPA3 (alpha 3) [Source:MGI Symbol;Acc:MGI:95810]"	NA	NA	NA
Npas1	0,139321044	0,048381191	2,210053907	0,403140815	-1,310644243	0,330114056	0,999892504	"neuronal PAS domain protein 1 [Source:MGI Symbol;Acc:MGI:109205]"	NA	NA	NA
Sipa1l2	1,412672114	1,704681246	4,317161722	0,839688708	-0,252073508	0,619466284	0,999892504	"signal-induced proliferation-associated 1 like 2 [Source:MGI Symbol;Acc:MGI:2676970]"	NA	NA	NA
Ap4e1	1,297722437	1,298221107	1,67837501	0,986061081	-0,020251078	0,955286258	0,999892504	"adaptor-related protein complex AP-4, epsilon 1 [Source:MGI Symbol;Acc:MGI:1336993]"	NA	NA	NA
Blvra	45,00723607	41,9738972	43,79591152	0,961237232	-0,057035565	0,788689971	0,999892504	"biliverdin reductase A [Source:MGI Symbol;Acc:MGI:88170]"	NA	NA	NA
Pdzd4	3,73919543	5,609976965	3,41405479	1,326616698	0,407751591	0,08747463	0,999892504	"PDZ domain containing 4 [Source:MGI Symbol;Acc:MGI:2443483]"	NA	NA	NA
Srpk3	3,951192026	3,983706122	19,67419644	0,984886004	-0,021971346	0,923887057	0,999892504	"serine/arginine-rich protein specific kinase 3 [Source:MGI Symbol;Acc:MGI:1891338]"	NA	NA	NA
Idh3g	387,6342838	332,5385813	172,6368665	0,860121414	-0,217387771	0,373076244	0,999892504	"isocitrate dehydrogenase 3 (NAD+), gamma [Source:MGI Symbol;Acc:MGI:1099463]"	YES	IDH3G	H-IDHG|P51553
Pnck	247,9867211	225,5190963	89,21635115	0,910446329	-0,135354122	0,50317816	0,999892504	"pregnancy upregulated non-ubiquitously expressed CaM kinase [Source:MGI Symbol;Acc:MGI:1347357]"	NA	NA	NA
Ssr4	357,0945236	340,3620703	187,4057719	0,96422794	-0,05255386	0,77292967	0,999892504	"signal sequence receptor, delta [Source:MGI Symbol;Acc:MGI:1099464]"	NA	NA	NA
Bcap31	270,774099	241,0154152	212,6800417	0,963310338	-0,053927446	0,835627804	0,999892504	"B cell receptor associated protein 31 [Source:MGI Symbol;Acc:MGI:1350933]"	NA	NA	NA
Fam98a	7,563234543	8,65479482	12,21198566	0,964052001	-0,052817127	0,849202262	0,999892504	"family with sequence similarity 98, member A [Source:MGI Symbol;Acc:MGI:1919972]"	NA	NA	NA
Ltbp2	0,133129611	0,111671713	0,004270493	0,417387426	-1,260540954	0,095133553	0,999892504	"latent transforming growth factor beta binding protein 2 [Source:MGI Symbol;Acc:MGI:99502]"	NA	NA	NA
Ift46	115,4821281	95,08432763	48,58540149	0,801899321	-0,318506978	0,162553963	0,999892504	"intraflagellar transport 46 [Source:MGI Symbol;Acc:MGI:1923818]"	NA	NA	NA
Tmem25	27,74627043	24,59203267	13,49629644	0,944665111	-0,082125118	0,641496282	0,999892504	"transmembrane protein 25 [Source:MGI Symbol;Acc:MGI:1918937]"	NA	NA	NA
Trappc6a	37,11100858	32,23614695	29,74708389	0,804121817	-0,314514022	0,13851805	0,999892504	"trafficking protein particle complex 6A [Source:MGI Symbol;Acc:MGI:1914341]"	NA	NA	NA
Supt6	16,78995214	19,42510982	18,21908643	0,90458973	-0,144664478	0,60733686	0,999892504	"suppressor of Ty 6 [Source:MGI Symbol;Acc:MGI:107726]"	NA	NA	NA
Spag5	0,385776087	0,614512974	2,874535323	1,453717014	0,539746456	0,190595463	0,999892504	"sperm associated antigen 5 [Source:MGI Symbol;Acc:MGI:1927470]"	NA	NA	NA
Unc119	51,61013207	49,79600621	14,58705713	0,735803877	-0,442606818	0,187751371	0,999892504	"unc-119 homolog (C. elegans) [Source:MGI Symbol;Acc:MGI:1328357]"	NA	NA	NA
Rab34	24,64879498	23,74817818	21,23916219	1,033103691	0,046985062	0,749411351	0,999892504	"RAB34, member of RAS oncogene family [Source:MGI Symbol;Acc:MGI:104606]"	NA	NA	NA
Sdf2	246,4329659	226,2823657	125,4974496	0,927032128	-0,109308756	0,617137947	0,999892504	"stromal cell derived factor 2 [Source:MGI Symbol;Acc:MGI:108019]"	NA	NA	NA
Ccne1	3,592286523	3,045222096	3,618088655	0,985661669	-0,020835572	0,962533261	0,999892504	"cyclin E1 [Source:MGI Symbol;Acc:MGI:88316]"	NA	NA	NA
Hsf2bp	0,8047477	1,068194725	0,250146966	1,060951292	0,085358425	0,908974162	0,999892504	"heat shock transcription factor 2 binding protein [Source:MGI Symbol;Acc:MGI:1921627]"	NA	NA	NA
Bbc3	3,228098108	3,933033186	6,776702109	1,33305126	0,414732258	0,250557627	0,999892504	"BCL2 binding component 3 [Source:MGI Symbol;Acc:MGI:2181667]"	NA	NA	NA
Mybpc3	0,056462375	0,016770618	0,200371782	0,411780626	-1,28005214	0,294259067	0,999892504	"myosin binding protein C, cardiac [Source:MGI Symbol;Acc:MGI:102844]"	NA	NA	NA
Psmc3	254,7655324	244,2821088	191,1042928	0,881744953	-0,181566682	0,137044842	0,999892504	"proteasome (prosome, macropain) 26S subunit, ATPase 3 [Source:MGI Symbol;Acc:MGI:1098754]"	NA	NA	NA
Acp2	29,62194148	25,75128862	20,6592237	0,957294446	-0,062965355	0,562577795	0,999892504	"acid phosphatase 2, lysosomal [Source:MGI Symbol;Acc:MGI:87882]"	NA	NA	NA
Rapsn	1,107036325	0,630884993	0,706460361	0,615946782	-0,699122388	0,265527344	0,999892504	"receptor-associated protein of the synapse [Source:MGI Symbol;Acc:MGI:99422]"	NA	NA	NA
Slc39a13	17,07944276	14,91725827	12,76296012	0,957887083	-0,062072496	0,823919087	0,999892504	"solute carrier family 39 (metal ion transporter), member 13 [Source:MGI Symbol;Acc:MGI:1915677]"	NA	NA	NA
Nr1h3	0,452528679	0,409638567	2,174996372	0,739491692	-0,435394155	0,416574923	0,999892504	"nuclear receptor subfamily 1, group H, member 3 [Source:MGI Symbol;Acc:MGI:1352462]"	NA	NA	NA
Ddb2	5,933263971	5,77326941	5,207367016	1,150267772	0,201969747	0,566040021	0,999892504	"damage specific DNA binding protein 2 [Source:MGI Symbol;Acc:MGI:1355314]"	NA	NA	NA
Spi1	4,439099113	12,1196724	65,60376901	4,005767901	2,002078832	0,065882598	0,999892504	"spleen focus forming virus (SFFV) proviral integration oncogene [Source:MGI Symbol;Acc:MGI:98282]"	NA	NA	NA
Sf3a1	14,83905748	15,13800482	14,49476405	1,021513391	0,030708117	0,898457994	0,999892504	"splicing factor 3a, subunit 1 [Source:MGI Symbol;Acc:MGI:1914715]"	NA	NA	NA
Stat6	3,189756653	3,326033235	3,570651634	0,972888775	-0,039653215	0,884104023	0,999892504	"signal transducer and activator of transcription 6 [Source:MGI Symbol;Acc:MGI:103034]"	NA	NA	NA
Clgn	11,97604041	11,58896847	7,755845264	1,12898836	0,175030612	0,604626462	0,999892504	"calmegin [Source:MGI Symbol;Acc:MGI:107472]"	NA	NA	NA
Napsa	0,14115071	0,239719856	0,317743946	2,091930068	1,064834624	0,228482363	0,999892504	"napsin A aspartic peptidase [Source:MGI Symbol;Acc:MGI:109365]"	NA	NA	NA
Vrk3	20,96124421	20,56107929	23,12873671	0,907238869	-0,140445643	0,532395977	0,999892504	"vaccinia related kinase 3 [Source:MGI Symbol;Acc:MGI:2182465]"	NA	NA	NA
Smg9	9,655452936	11,85806095	19,46434835	1,081785117	0,113413954	0,620460209	0,999892504	"smg-9 homolog, nonsense mediated mRNA decay factor (C. elegans) [Source:MGI Symbol;Acc:MGI:1919247]"	NA	NA	NA
Paxip1	6,95409948	7,288882166	7,44293131	1,117239902	0,159939005	0,475973132	0,999892504	"PAX interacting (with transcription-activation domain) protein 1 [Source:MGI Symbol;Acc:MGI:1890430]"	NA	NA	NA
Rmnd5a	6,502792286	7,707436767	8,952150541	1,077149107	0,107217972	0,653925957	0,999892504	"required for meiotic nuclear division 5 homolog A (S. cerevisiae) [Source:MGI Symbol;Acc:MGI:1915727]"	NA	NA	NA
Mov10	1,758212972	1,309054411	1,260869036	0,902999586	-0,147202769	0,613906951	0,999892504	"Moloney leukemia virus 10 [Source:MGI Symbol;Acc:MGI:97054]"	NA	NA	NA
Ppm1j	0,8098295	1,54931899	0,325583859	2,110597333	1,077651363	0,048602985	0,999892504	"protein phosphatase 1J [Source:MGI Symbol;Acc:MGI:1919137]"	NA	NA	NA
Rhoc	10,33044263	14,28219422	86,09066041	1,587616778	0,666862714	0,086646302	0,999892504	"ras homolog gene family, member C [Source:MGI Symbol;Acc:MGI:106028]"	NA	NA	NA
Tead3	0,227610702	0,223081439	0,120696266	0,89199988	-0,164884579	0,809484593	0,999892504	"TEA domain family member 3 [Source:MGI Symbol;Acc:MGI:109241]"	NA	NA	NA
Ppard	0,919055771	1,017755058	3,26644146	0,874959744	-0,192711454	0,603334397	0,999892504	"peroxisome proliferator activator receptor delta [Source:MGI Symbol;Acc:MGI:101884]"	NA	NA	NA
Peg3	172,0183914	150,9028028	113,1036726	1,247102948	0,318580565	0,335223036	0,999892504	"paternally expressed 3 [Source:MGI Symbol;Acc:MGI:104748]"	NA	NA	NA
Zim1	1,19497831	1,312913574	1,114463615	1,400648837	0,486095297	0,174578996	0,999892504	"zinc finger, imprinted 1 [Source:MGI Symbol;Acc:MGI:1341879]"	NA	NA	NA
Lmf1	16,92566837	14,78048169	28,56054156	0,795853373	-0,32942544	0,150194981	0,999892504	"lipase maturation factor 1 [Source:MGI Symbol;Acc:MGI:1923733]"	NA	NA	NA
Narfl	16,59003227	16,48098446	12,93607549	0,957402393	-0,062802682	0,652923615	0,999892504	"nuclear prelamin A recognition factor-like [Source:MGI Symbol;Acc:MGI:1914813]"	NA	NA	NA
Angptl4	0,111544603	0,227065888	18,9262787	2,197132446	1,13562184	0,30108573	0,999892504	"angiopoietin-like 4 [Source:MGI Symbol;Acc:MGI:1888999]"	NA	NA	NA
Dbf4	0,346254253	0,560317211	2,115032868	1,594605389	0,673199449	0,18607523	0,999892504	"DBF4 homolog (S. cerevisiae) [Source:MGI Symbol;Acc:MGI:1351328]"	NA	NA	NA
Daxx	7,995435996	10,38452211	12,45141191	1,252140198	0,324396105	0,229704859	0,999892504	"Fas death domain-associated protein [Source:MGI Symbol;Acc:MGI:1197015]"	NA	NA	NA
Cd320	48,9463001	35,25212434	19,0020601	0,921329997	-0,118210109	0,638042719	0,999892504	"CD320 antigen [Source:MGI Symbol;Acc:MGI:1860083]"	NA	NA	NA
Ipo4	88,91193823	118,3170721	61,56907052	1,146231698	0,196898698	0,344366877	0,999892504	"importin 4 [Source:MGI Symbol;Acc:MGI:1923001]"	NA	NA	NA
Tm9sf1	16,35486802	14,71628591	15,30289326	1,014259311	0,020426547	0,943775219	0,999892504	"transmembrane 9 superfamily member 1 [Source:MGI Symbol;Acc:MGI:1921390]"	NA	NA	NA
Rec8	12,29454596	9,691430482	1,975405453	0,783043525	-0,352835593	0,46586386	0,999892504	"REC8 homolog (yeast) [Source:MGI Symbol;Acc:MGI:1929645]"	NA	NA	NA
Irf9	5,584925597	5,784975531	8,491040957	0,963571878	-0,053535806	0,763993329	0,999892504	"interferon regulatory factor 9 [Source:MGI Symbol;Acc:MGI:107587]"	NA	NA	NA
Gmpr2	41,01744229	37,73808931	26,22401873	0,941247297	-0,087354279	0,586990227	0,999892504	"guanosine monophosphate reductase 2 [Source:MGI Symbol;Acc:MGI:1917903]"	NA	NA	NA
Mdp1	52,06551203	45,78818689	34,29213069	0,813369935	-0,298016431	0,092192585	0,999892504	"magnesium-dependent phosphatase 1 [Source:MGI Symbol;Acc:MGI:1915131]"	NA	NA	NA
Dhrs1	161,8685234	155,5893658	107,4231497	0,867739294	-0,204666434	0,209356454	0,999892504	"dehydrogenase/reductase (SDR family) member 1 [Source:MGI Symbol;Acc:MGI:1196314]"	YES	DHRS1	SDR19C1|Q96LJ7
Ncan	6,694222777	7,060024378	6,514034565	1,013635903	0,019539531	0,942924754	0,999892504	"neurocan [Source:MGI Symbol;Acc:MGI:104694]"	NA	NA	NA
Tmem161a	15,19663598	12,83879456	36,6756173	0,866924641	-0,206021504	0,352279261	0,999892504	"transmembrane protein 161A [Source:MGI Symbol;Acc:MGI:2384577]"	NA	NA	NA
Armc6	28,53242	31,44555443	18,78355633	1,200312488	0,263410044	0,288937821	0,999892504	"armadillo repeat containing 6 [Source:MGI Symbol;Acc:MGI:1924063]"	NA	NA	NA
Slc25a42	3,929036403	4,08339564	4,884732403	1,084400049	0,116897083	0,64451593	0,999892504	"solute carrier family 25, member 42 [Source:MGI Symbol;Acc:MGI:1920345]"	YES	SLC25A42	Q86VD7
Snx9	0,938799379	0,83261914	4,369460896	0,97241004	-0,040363305	0,910840009	0,999892504	"sorting nexin 9 [Source:MGI Symbol;Acc:MGI:1913866]"	NA	NA	NA
Ranbp3	23,68730309	23,53613531	24,25828532	0,951435491	-0,071822253	0,670328699	0,999892504	"RAN binding protein 3 [Source:MGI Symbol;Acc:MGI:1919060]"	NA	NA	NA
Ndufa11	224,6773306	196,9126177	73,08439839	0,864661276	-0,209793015	0,354273975	0,999892504	"NADH dehydrogenase (ubiquinone) 1 alpha subcomplex 11 [Source:MGI Symbol;Acc:MGI:1917125]"	YES	NDUFA11	B14.7|CI-B14.7|Q86Y39
Bmp8b	0,263757908	0,36721934	0,313295586	1,497197346	0,582264396	0,282219619	0,999892504	"bone morphogenetic protein 8b [Source:MGI Symbol;Acc:MGI:107335]"	NA	NA	NA
Use1	319,210145	278,6551664	177,4522563	0,863645968	-0,211488061	0,271759	0,999892504	"unconventional SNARE in the ER 1 homolog (S. cerevisiae) [Source:MGI Symbol;Acc:MGI:1914273]"	NA	NA	NA
Ocel1	4,480647149	4,56477575	4,086859986	1,017352403	0,024819504	0,896618634	0,999892504	"occludin/ELL domain containing 1 [Source:MGI Symbol;Acc:MGI:1924340]"	NA	NA	NA
Dyrk1b	3,571452115	3,629198987	2,629186111	0,762985259	-0,390272911	0,331020628	0,999892504	"dual-specificity tyrosine-(Y)-phosphorylation regulated kinase 1b [Source:MGI Symbol;Acc:MGI:1330302]"	NA	NA	NA
Braf	6,312727648	6,851749253	4,733691397	0,991320599	-0,012576386	0,928592617	0,999892504	"Braf transforming gene [Source:MGI Symbol;Acc:MGI:88190]"	NA	NA	NA
Ndufb2	1096,247171	992,4746904	396,6905453	0,902778778	-0,147555591	0,443624786	0,999892504	"NADH dehydrogenase (ubiquinone) 1 beta subcomplex, 2 [Source:MGI Symbol;Acc:MGI:1915448]"	YES	NDUFB2	AGGG|CI-AGGG|O95178
Hltf	3,806615002	3,968417951	4,114593237	0,97335464	-0,03896255	0,816536434	0,999892504	"helicase-like transcription factor [Source:MGI Symbol;Acc:MGI:1196437]"	NA	NA	NA
Prpf6	18,44109207	20,64250261	19,31763156	1,186326858	0,246501558	0,36222108	0,999892504	"PRP6 pre-mRNA splicing factor 6 homolog (yeast) [Source:MGI Symbol;Acc:MGI:1922946]"	NA	NA	NA
Rgs19	86,2739559	69,94804807	22,04025812	0,831688092	-0,265885519	0,236576758	0,999892504	"regulator of G-protein signaling 19 [Source:MGI Symbol;Acc:MGI:1915153]"	NA	NA	NA
Rgs20	15,94829998	13,76707256	7,367056037	0,839373525	-0,252615136	0,13871927	0,999892504	"regulator of G-protein signaling 20 [Source:MGI Symbol;Acc:MGI:1929866]"	NA	NA	NA
Abhd3	22,82285997	23,01669054	74,74466654	1,108745417	0,148928141	0,670829847	0,999892504	"abhydrolase domain containing 3 [Source:MGI Symbol;Acc:MGI:2147183]"	NA	NA	NA
Snrpd1	102,2641562	101,3475117	63,05699442	1,039608315	0,056040078	0,819137957	0,999892504	"small nuclear ribonucleoprotein D1 [Source:MGI Symbol;Acc:MGI:98344]"	NA	NA	NA
Tchp	3,797044693	4,526638447	2,890242899	1,117328511	0,160053422	0,48644407	0,999892504	"trichoplein, keratin filament binding [Source:MGI Symbol;Acc:MGI:1925082]"	YES	TCHP	TpMs|Q9BT92
Tiam1	1,447800431	2,336836269	4,123145251	1,600123897	0,678183617	0,026055267	0,999892504	"T cell lymphoma invasion and metastasis 1 [Source:MGI Symbol;Acc:MGI:103306]"	NA	NA	NA
Tsc2	16,97532966	16,81617515	22,37164462	0,99841808	-0,002284036	0,991737703	0,999892504	"tuberous sclerosis 2 [Source:MGI Symbol;Acc:MGI:102548]"	NA	NA	NA
Rpl3l	1,733457185	1,825264034	0,55938691	0,905162903	-0,143750636	0,730241671	0,999892504	"ribosomal protein L3-like [Source:MGI Symbol;Acc:MGI:1913461]"	NA	NA	NA
Slc9a3r2	31,06215531	30,64762247	35,85272198	0,966886246	-0,048581929	0,753022885	0,999892504	"solute carrier family 9 (sodium/hydrogen exchanger), member 3 regulator 2 [Source:MGI Symbol;Acc:MGI:1890662]"	NA	NA	NA
Puf60	106,897353	102,8349127	130,3462344	0,940460153	-0,088561276	0,605039864	0,999892504	"poly-U binding splicing factor 60 [Source:MGI Symbol;Acc:MGI:1915209]"	NA	NA	NA
Golga2	13,98288824	16,34724064	12,73266405	1,146236845	0,196905176	0,203146803	0,999892504	"golgi autoantigen, golgin subfamily a, 2 [Source:MGI Symbol;Acc:MGI:2139395]"	NA	NA	NA
Uck1	31,29381679	31,49813634	22,78272465	1,012467262	0,01787526	0,938069044	0,999892504	"uridine-cytidine kinase 1 [Source:MGI Symbol;Acc:MGI:98904]"	NA	NA	NA
Ikzf4	2,454477844	2,803127529	5,19485794	1,34668658	0,429414126	0,057065969	0,999892504	"IKAROS family zinc finger 4 [Source:MGI Symbol;Acc:MGI:1343139]"	NA	NA	NA
Mien1	408,2637187	367,4468958	224,68365	0,875061868	-0,192543074	0,391581763	0,999892504	"migration and invasion enhancer 1 [Source:MGI Symbol;Acc:MGI:1913678]"	NA	NA	NA
Pon1	0,207782048	0,141300431	0,246775631	0,841298925	-0,249309594	0,81049439	0,999892504	"paraoxonase 1 [Source:MGI Symbol;Acc:MGI:103295]"	NA	NA	NA
Axl	0,063897859	0,18679289	6,087257837	5,094762785	2,349014975	0,074048441	0,999892504	"AXL receptor tyrosine kinase [Source:MGI Symbol;Acc:MGI:1347244]"	NA	NA	NA
Tgfb1	0,063449838	0,048264003	0,875189398	2,314751781	1,210857496	0,408952624	0,999892504	"transforming growth factor, beta 1 [Source:MGI Symbol;Acc:MGI:98725]"	NA	NA	NA
Ccdc97	16,81200325	15,79078499	19,25795628	0,992465951	-0,010910488	0,958542832	0,999892504	"coiled-coil domain containing 97 [Source:MGI Symbol;Acc:MGI:1196455]"	NA	NA	NA
Zfp40	5,384985022	4,09545305	2,712514187	0,667914678	-0,582264275	0,020640308	0,999892504	"zinc finger protein 40 [Source:MGI Symbol;Acc:MGI:99185]"	NA	NA	NA
Akap8l	44,12888694	48,51675273	48,255599	1,031298248	0,044461615	0,851113542	0,999892504	"A kinase (PRKA) anchor protein 8-like [Source:MGI Symbol;Acc:MGI:1860606]"	NA	NA	NA
Shh	1,234732719	2,131182142	1,734602975	1,829290808	0,871284443	0,014917903	0,999892504	"sonic hedgehog [Source:MGI Symbol;Acc:MGI:98297]"	NA	NA	NA
Pdcd2l	40,32639373	33,77377543	19,43290953	0,88255766	-0,180237558	0,421785516	0,999892504	"programmed cell death 2-like [Source:MGI Symbol;Acc:MGI:1915329]"	NA	NA	NA
Gtf2f1	41,02601147	44,0170955	53,88336408	1,009257979	0,013294993	0,935998388	0,999892504	"general transcription factor IIF, polypeptide 1 [Source:MGI Symbol;Acc:MGI:1923848]"	NA	NA	NA
Clpp	225,9418052	196,2652032	78,64867825	0,838660131	-0,253841822	0,267157131	0,999892504	"ClpP caseinolytic peptidase, ATP-dependent, proteolytic subunit [Source:MGI Symbol;Acc:MGI:1858213]"	YES	CLPP	PRLTS3|Q16740
Alkbh7	172,3684357	152,3092977	62,09548117	0,824485801	-0,278433447	0,198716297	0,999892504	"alkB, alkylation repair homolog 7 (E. coli) [Source:MGI Symbol;Acc:MGI:1913650]"	YES	ALKBH7	ABH7|SPATA11|UNQ6002|Q9BT30
Pspn	1,621235525	1,138973951	0,606471722	0,601215001	-0,734047088	0,151403411	0,999892504	"persephin [Source:MGI Symbol;Acc:MGI:1201684]"	NA	NA	NA
Dennd1c	0,146334901	0,154207758	1,251654948	0,419937276	-1,251754238	0,285987299	0,999892504	"DENN/MADD domain containing 1C [Source:MGI Symbol;Acc:MGI:1918035]"	NA	NA	NA
Med6	29,39745083	30,16766654	20,68036372	1,109963706	0,150512504	0,695129911	0,999892504	"mediator of RNA polymerase II transcription, subunit 6 homolog (yeast) [Source:MGI Symbol;Acc:MGI:1917042]"	NA	NA	NA
Prkd1	1,097911644	0,925642501	1,3827901	0,640112047	-0,643603634	0,095706917	0,999892504	"protein kinase D1 [Source:MGI Symbol;Acc:MGI:99879]"	NA	NA	NA
Lcp2	2,5581686	4,314011222	19,55733274	1,551051438	0,633246532	0,051410245	0,999892504	"lymphocyte cytosolic protein 2 [Source:MGI Symbol;Acc:MGI:1321402]"	NA	NA	NA
Cse1l	33,20859113	27,76000326	19,33296667	0,916556605	-0,125704113	0,555764262	0,999892504	"chromosome segregation 1-like (S. cerevisiae) [Source:MGI Symbol;Acc:MGI:1339951]"	NA	NA	NA
Naa20	128,5640598	107,9680964	49,07415603	0,820716762	-0,285043677	0,271617946	0,999892504	"N(alpha)-acetyltransferase 20, NatB catalytic subunit [Source:MGI Symbol;Acc:MGI:1915127]"	NA	NA	NA
Prkra	32,95098391	31,40212671	14,17489672	1,064456408	0,090116869	0,719761881	0,999892504	"protein kinase, interferon inducible double stranded RNA dependent activator [Source:MGI Symbol;Acc:MGI:1344375]"	NA	NA	NA
Fkbp7	6,422591807	6,158286602	15,28466105	0,952868265	-0,069651321	0,768916595	0,999892504	"FK506 binding protein 7 [Source:MGI Symbol;Acc:MGI:1336879]"	NA	NA	NA
Plekha3	4,678874687	5,855684271	4,057506614	1,249742698	0,321631098	0,274740602	0,999892504	"pleckstrin homology domain-containing, family A (phosphoinositide binding specific) member 3 [Source:MGI Symbol;Acc:MGI:1932515]"	NA	NA	NA
Ykt6	25,06074565	27,35991071	18,6735924	1,002967684	0,004275123	0,971733615	0,999892504	"YKT6 homolog (S. Cerevisiae) [Source:MGI Symbol;Acc:MGI:1927550]"	NA	NA	NA
Baz1b	5,508367738	6,780494909	7,565603392	1,192377407	0,253840945	0,157002967	0,999892504	"bromodomain adjacent to zinc finger domain, 1B [Source:MGI Symbol;Acc:MGI:1353499]"	NA	NA	NA
Pex6	6,522449097	8,996229571	10,06674475	1,177569982	0,235812801	0,455840155	0,999892504	"peroxisomal biogenesis factor 6 [Source:MGI Symbol;Acc:MGI:2385054]"	NA	NA	NA
Mrpl2	102,4947838	87,90555336	53,57747811	0,909232685	-0,137278548	0,362833161	0,999892504	"mitochondrial ribosomal protein L2 [Source:MGI Symbol;Acc:MGI:1351622]"	YES	MRPL2	MRP-L14|RPML14|Q5T653
Mea1	342,0266439	284,5688608	127,0107763	0,789896681	-0,340264135	0,092585081	0,999892504	"male enhanced antigen 1 [Source:MGI Symbol;Acc:MGI:96957]"	NA	NA	NA
Gnmt	0,634307989	1,497045659	1,067823994	2,364233521	1,241372541	0,041114355	0,999892504	"glycine N-methyltransferase [Source:MGI Symbol;Acc:MGI:1202304]"	NA	NA	NA
Grin2d	6,570490981	6,376276117	3,623845677	0,831739546	-0,265796267	0,47289899	0,999892504	"glutamate receptor, ionotropic, NMDA2D (epsilon 4) [Source:MGI Symbol;Acc:MGI:95823]"	NA	NA	NA
Kdelr1	51,69785186	53,54908939	55,82475397	1,064569004	0,090269467	0,595964145	0,999892504	"KDEL (Lys-Asp-Glu-Leu) endoplasmic reticulum protein retention receptor 1 [Source:MGI Symbol;Acc:MGI:1915387]"	NA	NA	NA
Tmem143	2,451686325	2,592535207	2,287284562	1,167239029	0,223100028	0,51189803	0,999892504	"transmembrane protein 143 [Source:MGI Symbol;Acc:MGI:1917459]"	YES	TMEM143	Q96AN5
Pdxk-ps	0,415020947	0,361615771	0,124201586	1,061060095	0,085506368	0,903656213	0,999892504	"pyridoxal (pyridoxine, vitamin B6) kinase, pseudogene [Source:MGI Symbol;Acc:MGI:1933201]"	NA	NA	NA
Ggct	62,8960044	52,23594814	51,97877972	1,020796656	0,029695509	0,917145089	0,999892504	"gamma-glutamyl cyclotransferase [Source:MGI Symbol;Acc:MGI:95700]"	NA	NA	NA
Jag2	2,898020959	3,294368683	2,382683883	1,104282481	0,143109268	0,506748192	0,999892504	"jagged 2 [Source:MGI Symbol;Acc:MGI:1098270]"	NA	NA	NA
Btbd6	22,20207411	22,27696376	11,66127594	0,964591901	-0,052009398	0,726967601	0,999892504	"BTB (POZ) domain containing 6 [Source:MGI Symbol;Acc:MGI:3026623]"	NA	NA	NA
Nudt14	32,99592239	30,34677033	19,09486759	0,897924325	-0,155334232	0,445748302	0,999892504	"nudix (nucleoside diphosphate linked moiety X)-type motif 14 [Source:MGI Symbol;Acc:MGI:1913424]"	NA	NA	NA
Epdr1	70,72764072	70,37917894	60,51661406	1,003749873	0,005399805	0,963683664	0,999892504	"ependymin related protein 1 (zebrafish) [Source:MGI Symbol;Acc:MGI:2145369]"	NA	NA	NA
Flii	19,8534343	21,64688322	16,25229144	1,128408983	0,174290056	0,242230081	0,999892504	"flightless I homolog (Drosophila) [Source:MGI Symbol;Acc:MGI:1342286]"	NA	NA	NA
Top3a	1,116525547	1,187130114	3,081018979	0,951205767	-0,072170633	0,847938315	0,999892504	"topoisomerase (DNA) III alpha [Source:MGI Symbol;Acc:MGI:1197527]"	YES	TOP3A	TOP3|Q13472
Atg4d	9,936652301	9,881691741	9,129296405	0,973868466	-0,038201165	0,862389972	0,999892504	"autophagy related 4D, cysteine peptidase [Source:MGI Symbol;Acc:MGI:2444308]"	NA	NA	NA
Qtrt1	19,87081227	17,86045708	15,11622633	0,741312128	-0,43184698	0,182867399	0,999892504	"queuine tRNA-ribosyltransferase 1 [Source:MGI Symbol;Acc:MGI:1931441]"	YES	QTRT1	FP3235|TGT|TGUT|Q9BXR0
Plin4	0,159587907	0,221129751	1,037744857	1,486026315	0,571459664	0,229275442	0,999892504	"perilipin 4 [Source:MGI Symbol;Acc:MGI:1929709]"	NA	NA	NA
Hdgfrp2	15,5479031	19,36545928	24,80302629	1,188493532	0,249134052	0,280124803	0,999892504	"hepatoma-derived growth factor, related protein 2 [Source:MGI Symbol;Acc:MGI:1194492]"	NA	NA	NA
Chaf1a	0,237089747	0,296336612	0,362760403	1,213104694	0,278704064	0,706613998	0,999892504	"chromatin assembly factor 1, subunit A (p150) [Source:MGI Symbol;Acc:MGI:1351331]"	NA	NA	NA
Adprh	109,467407	109,4380431	93,17742057	1,058492647	0,082011247	0,668520404	0,999892504	"ADP-ribosylarginine hydrolase [Source:MGI Symbol;Acc:MGI:1098234]"	NA	NA	NA
Tmem39a	20,00338759	20,7041885	47,8434158	1,126110389	0,171348257	0,683955691	0,999892504	"transmembrane protein 39a [Source:MGI Symbol;Acc:MGI:1915096]"	NA	NA	NA
Timmdc1	16,73525537	13,51701126	11,89470173	0,685575288	-0,544612988	0,099627977	0,999892504	"translocase of inner mitochondrial membrane domain containing 1 [Source:MGI Symbol;Acc:MGI:1922139]"	YES	TIMMDC1	C3orf1|Q9NPL8
Pla1a	0,580788387	0,246261751	0,597087816	0,505363769	-0,984605859	0,231894995	0,999892504	"phospholipase A1 member A [Source:MGI Symbol;Acc:MGI:1934677]"	NA	NA	NA
Mcm2	0,969428504	0,875418647	2,057641483	0,961874915	-0,0560788	0,852241066	0,999892504	"minichromosome maintenance deficient 2 mitotin (S. cerevisiae) [Source:MGI Symbol;Acc:MGI:105380]"	NA	NA	NA
Tpra1	69,16268766	53,07791159	43,35024481	0,94823504	-0,076683389	0,659262358	0,999892504	"transmembrane protein, adipocyte asscociated 1 [Source:MGI Symbol;Acc:MGI:1345190]"	NA	NA	NA
Nab1	3,745041312	4,868973669	8,62015291	1,249251867	0,321064374	0,197146676	0,999892504	"Ngfi-A binding protein 1 [Source:MGI Symbol;Acc:MGI:107564]"	NA	NA	NA
Cd97	0,27462711	0,215088773	4,273125231	1,001920403	0,002767899	0,997231599	0,999892504	"CD97 antigen [Source:MGI Symbol;Acc:MGI:1347095]"	NA	NA	NA
Il17ra	0,500915214	1,205358439	9,634858579	3,080450806	1,623141496	0,104195644	0,999892504	"interleukin 17 receptor A [Source:MGI Symbol;Acc:MGI:107399]"	NA	NA	NA
Lamb1	4,596790886	5,520860633	0,837930534	1,207143584	0,271597288	0,40826237	0,999892504	"laminin B1 [Source:MGI Symbol;Acc:MGI:96743]"	NA	NA	NA
Kcnn1	0,537634004	0,567991582	1,902188737	1,104759192	0,143731935	0,740800793	0,999892504	"potassium intermediate/small conductance calcium-activated channel, subfamily N, member 1 [Source:MGI Symbol;Acc:MGI:1933993]"	NA	NA	NA
Arrdc2	1,754197279	1,796346421	16,44366276	1,324712596	0,405679393	0,295525883	0,999892504	"arrestin domain containing 2 [Source:MGI Symbol;Acc:MGI:1918057]"	NA	NA	NA
Ppp1r17	32,50292237	37,07319098	6,777167	1,210214151	0,27526236	0,542119679	0,999892504	"protein phosphatase 1, regulatory subunit 17 [Source:MGI Symbol;Acc:MGI:1333876]"	NA	NA	NA
Cd36	0,226174168	0,346358252	11,29541146	1,784715543	0,835694148	0,119343446	0,999892504	"CD36 antigen [Source:MGI Symbol;Acc:MGI:107899]"	NA	NA	NA
Map2k7	13,54416623	15,99776511	23,35960093	0,982218721	-0,025883774	0,883448785	0,999892504	"mitogen-activated protein kinase kinase 7 [Source:MGI Symbol;Acc:MGI:1346871]"	NA	NA	NA
Timm44	44,40884804	40,72673848	26,25943316	0,848140811	-0,237624289	0,069802393	0,999892504	"translocase of inner mitochondrial membrane 44 [Source:MGI Symbol;Acc:MGI:1343262]"	YES	TIMM44	TIM44|O43615
Ap2a2	70,89295261	67,82042546	24,06744958	0,817145009	-0,291335976	0,30590069	0,999892504	"adaptor-related protein complex 2, alpha 2 subunit [Source:MGI Symbol;Acc:MGI:101920]"	NA	NA	NA
Pnkp	29,88192252	23,50349539	23,88707774	0,789523117	-0,340946586	0,035494174	0,999892504	"polynucleotide kinase 3'- phosphatase [Source:MGI Symbol;Acc:MGI:1891698]"	NA	NA	NA
Med25	13,68154773	13,65304924	22,52090402	1,131718849	0,178515596	0,603874683	0,999892504	"mediator of RNA polymerase II transcription, subunit 25 homolog (yeast) [Source:MGI Symbol;Acc:MGI:1922863]"	NA	NA	NA
Bcam	1,229451193	0,781969832	7,099929997	0,726239201	-0,461483288	0,344554913	0,999892504	"basal cell adhesion molecule [Source:MGI Symbol;Acc:MGI:1929940]"	NA	NA	NA
Clptm1	55,2101291	49,03896631	38,1058216	0,817558946	-0,290605343	0,182315277	0,999892504	"cleft lip and palate associated transmembrane protein 1 [Source:MGI Symbol;Acc:MGI:1927155]"	NA	NA	NA
Relb	2,56345626	3,162115866	11,84207731	1,048881872	0,068852207	0,846088193	0,999892504	"avian reticuloendotheliosis viral (v-rel) oncogene related B [Source:MGI Symbol;Acc:MGI:103289]"	NA	NA	NA
Tomm40	83,0830713	78,80350728	51,08621482	0,905221139	-0,14365782	0,461936702	0,999892504	"translocase of outer mitochondrial membrane 40 homolog (yeast) [Source:MGI Symbol;Acc:MGI:1858259]"	YES	TOMM40	C19orf1|D19S1177E|PER-EC1|PEREC1|TOM40|O96008
Apoe	6,848539103	12,22766245	2314,735649	2,815500731	1,493391525	0,034370083	0,999892504	"apolipoprotein E [Source:MGI Symbol;Acc:MGI:88057]"	NA	NA	NA
Hbp1	18,00945434	16,64231187	27,1608148	1,11074173	0,1515234	0,599796263	0,999892504	"high mobility group box transcription factor 1 [Source:MGI Symbol;Acc:MGI:894659]"	NA	NA	NA
Prkar2b	12,94966835	14,58264716	5,47555311	1,26529062	0,339468791	0,274002056	0,999892504	"protein kinase, cAMP dependent regulatory, type II beta [Source:MGI Symbol;Acc:MGI:97760]"	NA	NA	NA
Cdkn1b	10,69839923	10,66003603	11,62365901	0,8810843	-0,182648035	0,660290475	0,999892504	"cyclin-dependent kinase inhibitor 1B [Source:MGI Symbol;Acc:MGI:104565]"	NA	NA	NA
Klf4	8,335825598	8,75668117	48,38713565	0,945593	-0,080708739	0,730202601	0,999892504	"Kruppel-like factor 4 (gut) [Source:MGI Symbol;Acc:MGI:1342287]"	NA	NA	NA
Ap1m1	71,30439817	64,86274619	31,49396355	0,943662432	-0,083657226	0,56017016	0,999892504	"adaptor-related protein complex AP-1, mu subunit 1 [Source:MGI Symbol;Acc:MGI:102776]"	NA	NA	NA
Rab8a	33,66607336	28,55094785	23,03023099	0,884939509	-0,176349253	0,231415401	0,999892504	"RAB8A, member RAS oncogene family [Source:MGI Symbol;Acc:MGI:96960]"	NA	NA	NA
Hmgn2	32,34090908	26,13444539	84,38557452	0,926379132	-0,11032534	0,676332482	0,999892504	"high mobility group nucleosomal binding domain 2 [Source:MGI Symbol;Acc:MGI:96136]"	NA	NA	NA
Fam32a	102,6144854	79,19731587	37,27103136	0,716202352	-0,481560839	0,138391128	0,999892504	"family with sequence similarity 32, member A [Source:MGI Symbol;Acc:MGI:1915172]"	NA	NA	NA
Stard3nl	152,0196135	131,6011252	139,1138601	0,847901869	-0,23803079	0,227793756	0,999892504	"STARD3 N-terminal like [Source:MGI Symbol;Acc:MGI:1923455]"	NA	NA	NA
Stk11	18,53038679	25,9709299	27,9605539	1,110517491	0,151232116	0,536672703	0,999892504	"serine/threonine kinase 11 [Source:MGI Symbol;Acc:MGI:1341870]"	NA	NA	NA
Efna2	1,056224725	0,9293777	4,221475027	0,981823474	-0,026464435	0,951759276	0,999892504	"ephrin A2 [Source:MGI Symbol;Acc:MGI:102707]"	NA	NA	NA
Atp5d	745,1396691	749,4962575	416,4064266	0,979684693	-0,029610596	0,810950095	0,999892504	"ATP synthase, H+ transporting, mitochondrial F1 complex, delta subunit [Source:MGI Symbol;Acc:MGI:1913293]"	YES	ATP5D	P30049
Ppp5c	79,9193682	74,17888572	45,06973126	0,862997044	-0,212572477	0,262903817	0,999892504	"protein phosphatase 5, catalytic subunit [Source:MGI Symbol;Acc:MGI:102666]"	NA	NA	NA
Lipe	1,764379005	2,338779031	11,27582656	1,524226577	0,608077376	0,080725164	0,999892504	"lipase, hormone sensitive [Source:MGI Symbol;Acc:MGI:96790]"	NA	NA	NA
Pafah1b2	72,98988111	68,72362836	49,51247254	0,919970931	-0,120339819	0,2682003	0,999892504	"platelet-activating factor acetylhydrolase, isoform 1b, subunit 2 [Source:MGI Symbol;Acc:MGI:108415]"	NA	NA	NA
Tbc1d8	4,818638677	5,41378238	2,854393246	1,063764526	0,089178833	0,573881299	0,999892504	"TBC1 domain family, member 8 [Source:MGI Symbol;Acc:MGI:1927225]"	NA	NA	NA
Cnot11	2,234460505	3,191184093	2,530533183	1,027156874	0,038656536	0,90727024	0,999892504	"CCR4-NOT transcription complex, subunit 11 [Source:MGI Symbol;Acc:MGI:106580]"	NA	NA	NA
Slc2a3	25,74718864	28,21013577	16,12987182	1,091636853	0,126493005	0,550468586	0,999892504	"solute carrier family 2 (facilitated glucose transporter), member 3 [Source:MGI Symbol;Acc:MGI:95757]"	NA	NA	NA
Sri	183,9511205	152,6021073	127,0639468	0,870982934	-0,199283644	0,415834646	0,999892504	"sorcin [Source:MGI Symbol;Acc:MGI:98419]"	NA	NA	NA
Irf3	19,82653974	19,83678282	31,29138831	0,93153462	-0,102318708	0,656197437	0,999892504	"interferon regulatory factor 3 [Source:MGI Symbol;Acc:MGI:1859179]"	NA	NA	NA
Bcl2l12	0,475830547	0,570616007	6,02683378	1,135660223	0,183531261	0,800203901	0,999892504	"BCL2-like 12 (proline rich) [Source:MGI Symbol;Acc:MGI:1922986]"	NA	NA	NA
Zfp959	2,037624684	1,736647335	2,592627005	0,93404003	-0,098443714	0,872926888	0,999892504	"zinc finger protein 959 [Source:MGI Symbol;Acc:MGI:2385058]"	NA	NA	NA
Mpnd	47,17410073	43,59391393	18,24717763	0,741181285	-0,432101642	0,170070723	0,999892504	"MPN domain containing [Source:MGI Symbol;Acc:MGI:1915297]"	NA	NA	NA
Sh3gl1	15,3408206	16,54405904	35,37362027	1,216938768	0,283256578	0,317108655	0,999892504	"SH3-domain GRB2-like 1 [Source:MGI Symbol;Acc:MGI:700010]"	NA	NA	NA
Ebi3	3,233446435	3,060091534	5,693909803	0,831781489	-0,265723517	0,400741116	0,999892504	"Epstein-Barr virus induced gene 3 [Source:MGI Symbol;Acc:MGI:1354171]"	NA	NA	NA
Ccdc94	6,686143746	5,224159454	10,58429067	0,787709299	-0,344264788	0,154280246	0,999892504	"coiled-coil domain containing 94 [Source:MGI Symbol;Acc:MGI:1920136]"	NA	NA	NA
Ranbp2	2,22176575	2,516520078	2,594192971	1,128398894	0,174277157	0,441342093	0,999892504	"RAN binding protein 2 [Source:MGI Symbol;Acc:MGI:894323]"	NA	NA	NA
Edar	0,025312582	0,037554566	0,002014194	1,397930999	0,483293152	0,779971333	0,999892504	"ectodysplasin-A receptor [Source:MGI Symbol;Acc:MGI:1343498]"	NA	NA	NA
Grk5	0,578862899	0,73209765	1,023242449	1,035578808	0,050437347	0,892221146	0,999892504	"G protein-coupled receptor kinase 5 [Source:MGI Symbol;Acc:MGI:109161]"	NA	NA	NA
Dvl3	2,414840225	2,594061324	2,166639282	1,120506286	0,164150742	0,494047295	0,999892504	"dishevelled 3, dsh homolog (Drosophila) [Source:MGI Symbol;Acc:MGI:108100]"	NA	NA	NA
Abcf3	103,8867703	98,54051742	45,30954042	0,93594193	-0,095509073	0,478213095	0,999892504	"ATP-binding cassette, sub-family F (GCN20), member 3 [Source:MGI Symbol;Acc:MGI:1351656]"	NA	NA	NA
Eif2b5	31,92729829	36,69868984	18,19060284	0,961588296	-0,056508759	0,815936761	0,999892504	"eukaryotic translation initiation factor 2B, subunit 5 epsilon [Source:MGI Symbol;Acc:MGI:2446176]"	NA	NA	NA
Cyth2	59,44651078	55,26384703	60,01745432	0,940452724	-0,088572673	0,423843385	0,999892504	"cytohesin 2 [Source:MGI Symbol;Acc:MGI:1334255]"	NA	NA	NA
Sult2b1	1,875366656	1,869235341	4,573092929	0,778025094	-0,362111406	0,475962753	0,999892504	"sulfotransferase family, cytosolic, 2B, member 1 [Source:MGI Symbol;Acc:MGI:1926342]"	NA	NA	NA
Car11	32,42221167	32,98643667	27,65520308	0,97526568	-0,036132806	0,862700546	0,999892504	"carbonic anhydrase 11 [Source:MGI Symbol;Acc:MGI:1336193]"	NA	NA	NA
Dlgap1	9,763060837	10,92533233	8,944416471	1,135356998	0,183146005	0,363727223	0,999892504	"discs, large (Drosophila) homolog-associated protein 1 [Source:MGI Symbol;Acc:MGI:1346065]"	NA	NA	NA
Plag1	0,106632962	0,177764776	0	0,928809856	-0,106544813	0,907965963	0,999892504	"pleiomorphic adenoma gene 1 [Source:MGI Symbol;Acc:MGI:1891916]"	NA	NA	NA
Mrpl4	73,60872956	62,46462699	47,93306508	0,81275031	-0,299115894	0,179812537	0,999892504	"mitochondrial ribosomal protein L4 [Source:MGI Symbol;Acc:MGI:2137210]"	YES	MRPL4	CGI-28|L4mt|Q9BYD3
Keap1	11,60476949	12,3277718	9,147000047	0,978247124	-0,031729132	0,919472422	0,999892504	"kelch-like ECH-associated protein 1 [Source:MGI Symbol;Acc:MGI:1858732]"	NA	NA	NA
Ap1m2	0,050577086	0,01497489	0,195416355	0,316122662	-1,661443632	0,234313985	0,999892504	"adaptor protein complex AP-1, mu 2 subunit [Source:MGI Symbol;Acc:MGI:1336974]"	NA	NA	NA
Glg1	9,948535107	12,15682153	7,437405101	1,276086209	0,351725797	0,16497247	0,999892504	"golgi apparatus protein 1 [Source:MGI Symbol;Acc:MGI:104967]"	NA	NA	NA
Atp8b3	0,938199768	0,721904903	0,336487567	0,665327713	-0,587862967	0,091142978	0,999892504	"ATPase, class I, type 8B, member 3 [Source:MGI Symbol;Acc:MGI:1914581]"	NA	NA	NA
Btbd2	31,51291713	29,44632689	12,58100534	0,758295933	-0,39916711	0,223244506	0,999892504	"BTB (POZ) domain containing 2 [Source:MGI Symbol;Acc:MGI:1933831]"	NA	NA	NA
Csnk1g2	16,14994451	18,97426807	14,30801646	0,820847373	-0,2848141	0,459804196	0,999892504	"casein kinase 1, gamma 2 [Source:MGI Symbol;Acc:MGI:1920014]"	NA	NA	NA
Abhd17a	31,13391343	35,83431711	52,17662947	1,102027978	0,140160851	0,505741212	0,999892504	"abhydrolase domain containing 17A [Source:MGI Symbol;Acc:MGI:106388]"	NA	NA	NA
Mob3a	11,98148861	10,44649198	14,74030287	1,014464603	0,020718527	0,939667022	0,999892504	"MOB kinase activator 3A [Source:MGI Symbol;Acc:MGI:3050117]"	NA	NA	NA
Cacnb3	20,11191913	22,19619239	8,927787462	1,027399742	0,038997617	0,843228003	0,999892504	"calcium channel, voltage-dependent, beta 3 subunit [Source:MGI Symbol;Acc:MGI:103307]"	NA	NA	NA
Ccdc65	6,353162964	6,291007679	3,50029519	1,029777354	0,042332449	0,850599591	0,999892504	"coiled-coil domain containing 65 [Source:MGI Symbol;Acc:MGI:2146001]"	NA	NA	NA
Fkbp11	59,3869111	52,50422088	3,900093363	0,925852053	-0,11114642	0,743254497	0,999892504	"FK506 binding protein 11 [Source:MGI Symbol;Acc:MGI:1913370]"	NA	NA	NA
Ddx23	3,961549353	4,004124871	3,420832084	0,786169737	-0,347087266	0,247797262	0,999892504	"DEAD (Asp-Glu-Ala-Asp) box polypeptide 23 [Source:MGI Symbol;Acc:MGI:1921601]"	NA	NA	NA
Pld3	793,9898831	716,5463337	294,429198	0,955782801	-0,065245288	0,639753294	0,999892504	"phospholipase D family, member 3 [Source:MGI Symbol;Acc:MGI:1333782]"	NA	NA	NA
Grik5	5,583540838	7,597373113	5,814738715	0,917186589	-0,124712835	0,749208801	0,999892504	"glutamate receptor, ionotropic, kainate 5 (gamma 2) [Source:MGI Symbol;Acc:MGI:95818]"	NA	NA	NA
Rabac1	845,9668602	800,9586818	437,6749725	0,957176861	-0,063142573	0,727406811	0,999892504	"Rab acceptor 1 (prenylated) [Source:MGI Symbol;Acc:MGI:1201692]"	NA	NA	NA
Etv3	3,541070426	4,907613762	8,042385621	1,22745798	0,295673638	0,273064323	0,999892504	"ets variant gene 3 [Source:MGI Symbol;Acc:MGI:1350926]"	NA	NA	NA
Prkcsh	39,5315125	45,44549571	50,1208565	1,183863126	0,243502292	0,283826021	0,999892504	"protein kinase C substrate 80K-H [Source:MGI Symbol;Acc:MGI:107877]"	NA	NA	NA
Elavl3	16,6233228	22,38179805	52,94551353	1,137065625	0,185315521	0,516188515	0,999892504	"ELAV (embryonic lethal, abnormal vision, Drosophila)-like 3 (Hu antigen C) [Source:MGI Symbol;Acc:MGI:109157]"	NA	NA	NA
Rab3b	98,09045404	104,2083608	50,16277371	1,072710171	0,101260336	0,783117952	0,999892504	"RAB3B, member RAS oncogene family [Source:MGI Symbol;Acc:MGI:1917158]"	NA	NA	NA
St8sia6	2,61208183	3,074711887	0,623470417	1,218465784	0,28506574	0,324769799	0,999892504	"ST8 alpha-N-acetyl-neuraminide alpha-2,8-sialyltransferase 6 [Source:MGI Symbol;Acc:MGI:2386797]"	NA	NA	NA
Fcgrt	0,651333513	0,98429327	20,14724881	1,497251922	0,582316984	0,280253917	0,999892504	"Fc receptor, IgG, alpha chain transporter [Source:MGI Symbol;Acc:MGI:103017]"	NA	NA	NA
Nosip	47,97797514	43,40967677	55,92149009	0,86242102	-0,213535753	0,275057129	0,999892504	"nitric oxide synthase interacting protein [Source:MGI Symbol;Acc:MGI:1913644]"	NA	NA	NA
Pih1d1	54,52600994	59,68380717	39,88057242	1,005814438	0,008364168	0,961734464	0,999892504	"PIH1 domain containing 1 [Source:MGI Symbol;Acc:MGI:1916095]"	NA	NA	NA
Rps11	424,8064898	405,6781795	251,7410325	0,957176825	-0,063142627	0,788189418	0,999892504	"ribosomal protein S11 [Source:MGI Symbol;Acc:MGI:1351329]"	NA	NA	NA
Supt5	32,5139237	37,37687829	30,64851694	1,004803109	0,006912833	0,975748134	0,999892504	"suppressor of Ty 5 [Source:MGI Symbol;Acc:MGI:1202400]"	NA	NA	NA
Dll3	26,45109396	30,22779796	8,895421523	1,186765155	0,247034473	0,19018757	0,999892504	"delta-like 3 (Drosophila) [Source:MGI Symbol;Acc:MGI:1096877]"	NA	NA	NA
Paf1	174,8600438	141,2040432	212,7406174	0,959802641	-0,059190312	0,685782223	0,999892504	"Paf1, RNA polymerase II associated factor, homolog (S. cerevisiae) [Source:MGI Symbol;Acc:MGI:1923988]"	NA	NA	NA
Timm50	84,85402899	76,73961507	46,79623728	0,862893798	-0,212745087	0,193525764	0,999892504	"translocase of inner mitochondrial membrane 50 [Source:MGI Symbol;Acc:MGI:1913775]"	YES	TIMM50	TIM50|TIM50L|Q3ZCQ8
Med29	29,69585512	25,3507157	16,21240101	0,757481333	-0,400717758	0,162805439	0,999892504	"mediator complex subunit 29 [Source:MGI Symbol;Acc:MGI:1914474]"	NA	NA	NA
Bicd1	4,440738922	4,721950236	5,502668377	1,188064864	0,248613604	0,198324971	0,999892504	"bicaudal D homolog 1 (Drosophila) [Source:MGI Symbol;Acc:MGI:1101760]"	NA	NA	NA
Ncstn	27,8476616	24,52751698	29,66870662	0,840785151	-0,250190905	0,07147326	0,999892504	"nicastrin [Source:MGI Symbol;Acc:MGI:1891700]"	NA	NA	NA
Pex19	74,90488448	58,37359573	54,88632334	0,867482063	-0,205094167	0,113389772	0,999892504	"peroxisomal biogenesis factor 19 [Source:MGI Symbol;Acc:MGI:1334458]"	NA	NA	NA
Phyhip	31,54262625	33,52229148	19,45559564	0,987919161	-0,0175351	0,948474054	0,999892504	"phytanoyl-CoA hydroxylase interacting protein [Source:MGI Symbol;Acc:MGI:1860417]"	NA	NA	NA
Crhr2	0,271941089	0,295212351	1,191951771	2,432445981	1,282407766	0,109674813	0,999892504	"corticotropin releasing hormone receptor 2 [Source:MGI Symbol;Acc:MGI:894312]"	NA	NA	NA
Cyp4f18	0,098160033	0,093404578	0,070242591	0,686546607	-0,542570433	0,598107206	0,999892504	"cytochrome P450, family 4, subfamily f, polypeptide 18 [Source:MGI Symbol;Acc:MGI:1919304]"	NA	NA	NA
Impdh1	22,57396853	22,50278738	11,54058575	0,911044783	-0,134406123	0,704965861	0,999892504	"inosine 5'-phosphate dehydrogenase 1 [Source:MGI Symbol;Acc:MGI:96567]"	NA	NA	NA
Dusp3	45,41439598	40,17130198	87,59351424	0,798865551	-0,323975376	0,366795157	0,999892504	"dual specificity phosphatase 3 (vaccinia virus phosphatase VH1-related) [Source:MGI Symbol;Acc:MGI:1919599]"	NA	NA	NA
Prodh	0,608422073	0,405907832	11,56011113	0,766087703	-0,384418531	0,505871511	0,999892504	"proline dehydrogenase [Source:MGI Symbol;Acc:MGI:97770]"	YES	PRODH	HSPOX2|PIG6|POX|PRODH1|PRODH2|TP53I6|O43272
Dgcr14	11,02179352	9,03237938	9,055460452	0,767692854	-0,381398875	0,032497605	0,999892504	"DiGeorge syndrome critical region gene 14 [Source:MGI Symbol;Acc:MGI:107854]"	NA	NA	NA
Slc25a1	114,1888771	96,6045573	104,0052958	0,890471532	-0,167358606	0,143055251	0,999892504	"solute carrier family 25 (mitochondrial carrier, citrate transporter), member 1 [Source:MGI Symbol;Acc:MGI:1345283]"	YES	SLC25A1	CTP|D2L2AD|SEA|SLC20A3|P53007
Dgcr6	141,3344636	126,8449572	62,76935214	0,760784486	-0,394440267	0,05309851	0,999892504	"DiGeorge syndrome critical region gene 6 [Source:MGI Symbol;Acc:MGI:1202877]"	NA	NA	NA
Ddr1	5,934814886	7,392708809	102,2005831	1,048293191	0,068042272	0,845576662	0,999892504	"discoidin domain receptor family, member 1 [Source:MGI Symbol;Acc:MGI:99216]"	NA	NA	NA
Ier3	29,72139559	32,03843694	108,6305898	1,176042541	0,233940247	0,214258997	0,999892504	"immediate early response 3 [Source:MGI Symbol;Acc:MGI:104814]"	NA	NA	NA
Fosb	53,17580216	61,74996984	226,4958335	1,100056595	0,137577748	0,571841253	0,999892504	"FBJ osteosarcoma oncogene B [Source:MGI Symbol;Acc:MGI:95575]"	NA	NA	NA
Klc4	12,46080902	12,20073879	14,72444684	0,775738916	-0,366356917	0,299703156	0,999892504	"kinesin light chain 4 [Source:MGI Symbol;Acc:MGI:1922014]"	NA	NA	NA
Ercc1	66,3221576	66,13635221	66,17708619	0,897627718	-0,155810869	0,47132276	0,999892504	"excision repair cross-complementing rodent repair deficiency, complementation group 1 [Source:MGI Symbol;Acc:MGI:95412]"	NA	NA	NA
As3mt	53,2540453	52,53992847	25,96215764	0,992399394	-0,011007241	0,950160493	0,999892504	"arsenic (+3 oxidation state) methyltransferase [Source:MGI Symbol;Acc:MGI:1929882]"	NA	NA	NA
Homer3	0,312674958	0,491115061	7,824201365	1,508050991	0,592685211	0,228301924	0,999892504	"homer homolog 3 (Drosophila) [Source:MGI Symbol;Acc:MGI:1347359]"	NA	NA	NA
Crtc1	9,370077411	8,990155175	10,32217077	0,874840774	-0,192907633	0,210861383	0,999892504	"CREB regulated transcription coactivator 1 [Source:MGI Symbol;Acc:MGI:2142523]"	NA	NA	NA
Rnf215	11,31898268	9,836960274	11,00707583	0,773882305	-0,369813922	0,13241231	0,999892504	"ring finger protein 215 [Source:MGI Symbol;Acc:MGI:1918923]"	NA	NA	NA
Sec14l2	1,578411697	1,166619729	2,54732436	0,458737714	-1,124258575	0,057621931	0,999892504	"SEC14-like 2 (S. cerevisiae) [Source:MGI Symbol;Acc:MGI:1915065]"	NA	NA	NA
Aven	1,122692627	1,398499143	10,59659447	1,306276459	0,385460259	0,161170772	0,999892504	"apoptosis, caspase activation inhibitor [Source:MGI Symbol;Acc:MGI:1921518]"	NA	NA	NA
Crot	5,479015579	5,123348282	10,76134095	0,976636486	-0,034106418	0,900126516	0,999892504	"carnitine O-octanoyltransferase [Source:MGI Symbol;Acc:MGI:1921364]"	YES	CROT	COT|Q9UKG9
Rps6ka1	4,78781591	4,575902578	5,305316976	0,901524478	-0,149561432	0,561533299	0,999892504	"ribosomal protein S6 kinase polypeptide 1 [Source:MGI Symbol;Acc:MGI:104558]"	NA	NA	NA
Calb2	619,7977122	607,8280585	227,4301347	0,905704183	-0,142888174	0,524408982	0,999892504	"calbindin 2 [Source:MGI Symbol;Acc:MGI:101914]"	NA	NA	NA
Snrnp200	18,61768433	19,45505315	19,62963706	0,928799328	-0,106561166	0,576276129	0,999892504	"small nuclear ribonucleoprotein 200 (U5) [Source:MGI Symbol;Acc:MGI:2444401]"	NA	NA	NA
Ciao1	64,72931849	58,36162758	30,5214087	0,994319209	-0,008219017	0,966362655	0,999892504	"cytosolic iron-sulfur protein assembly 1 [Source:MGI Symbol;Acc:MGI:1346998]"	NA	NA	NA
Taf6l	8,317446264	8,90579886	8,400479294	0,859521694	-0,218394042	0,407498349	0,999892504	"TAF6-like RNA polymerase II, p300/CBP-associated factor (PCAF)-associated factor [Source:MGI Symbol;Acc:MGI:2444957]"	NA	NA	NA
Insig2	48,29945381	44,77007583	17,04870315	0,900338583	-0,151460448	0,451820208	0,999892504	"insulin induced gene 2 [Source:MGI Symbol;Acc:MGI:1920249]"	NA	NA	NA
Kpna6	6,364045089	8,102248345	5,768119309	1,188218998	0,24880076	0,37831402	0,999892504	"karyopherin (importin) alpha 6 [Source:MGI Symbol;Acc:MGI:1100836]"	NA	NA	NA
Itpkc	2,635748287	3,545591591	6,634549677	1,336847574	0,41883498	0,126459311	0,999892504	"inositol 1,4,5-trisphosphate 3-kinase C [Source:MGI Symbol;Acc:MGI:2442554]"	NA	NA	NA
Brd8	34,00258251	28,98370505	29,94258855	0,870392381	-0,200262167	0,180502452	0,999892504	"bromodomain containing 8 [Source:MGI Symbol;Acc:MGI:1925906]"	NA	NA	NA
Kif20a	0,443808765	0,590937093	1,138251983	1,29912576	0,377541096	0,312270369	0,999892504	"kinesin family member 20A [Source:MGI Symbol;Acc:MGI:1201682]"	NA	NA	NA
Farsa	32,19636803	30,2167996	24,42177666	0,97158172	-0,041592749	0,763916974	0,999892504	"phenylalanyl-tRNA synthetase, alpha subunit [Source:MGI Symbol;Acc:MGI:1913840]"	NA	NA	NA
Gcdh	12,19006073	11,68940505	18,34354389	1,015740188	0,022531428	0,877236029	0,999892504	"glutaryl-Coenzyme A dehydrogenase [Source:MGI Symbol;Acc:MGI:104541]"	YES	GCDH	ACAD5|GCD|Q92947
Mast2	9,143076975	12,06869168	8,43752434	1,160667773	0,214955077	0,316253695	0,999892504	"microtubule associated serine/threonine kinase 2 [Source:MGI Symbol;Acc:MGI:894676]"	NA	NA	NA
Dnase2a	1,839168363	2,236895843	11,98061152	1,088469247	0,122300647	0,71687599	0,999892504	"deoxyribonuclease II alpha [Source:MGI Symbol;Acc:MGI:1329019]"	NA	NA	NA
Rad23a	87,54209535	78,19965236	51,7400944	0,911745047	-0,133297638	0,481734007	0,999892504	"RAD23a homolog (S. cerevisiae) [Source:MGI Symbol;Acc:MGI:105126]"	NA	NA	NA
Calr	169,4391007	184,5830415	177,6880158	0,995956036	-0,005846036	0,971028281	0,999892504	"calreticulin [Source:MGI Symbol;Acc:MGI:88252]"	NA	NA	NA
Syce2	4,976876223	4,626254865	3,579390265	0,862789189	-0,212919995	0,424824757	0,999892504	"synaptonemal complex central element protein 2 [Source:MGI Symbol;Acc:MGI:1919096]"	NA	NA	NA
Nfat5	4,233470663	6,330338696	14,84084088	1,31793248	0,398276461	0,071967823	0,999892504	"nuclear factor of activated T cells 5 [Source:MGI Symbol;Acc:MGI:1859333]"	NA	NA	NA
Nob1	39,62701532	36,77711834	23,88454369	0,972499219	-0,040231003	0,750959911	0,999892504	"NIN1/RPN12 binding protein 1 homolog (S. cerevisiae) [Source:MGI Symbol;Acc:MGI:1914869]"	NA	NA	NA
Nqo1	5,668480795	4,827226329	11,8137132	0,984241739	-0,022915396	0,95009247	0,999892504	"NAD(P)H dehydrogenase, quinone 1 [Source:MGI Symbol;Acc:MGI:103187]"	NA	NA	NA
Gys1	6,741191345	7,53248024	3,329858042	0,977056078	-0,033486727	0,904405268	0,999892504	"glycogen synthase 1, muscle [Source:MGI Symbol;Acc:MGI:101805]"	NA	NA	NA
Ruvbl2	31,98745654	30,35942833	25,9247185	0,910978655	-0,134510844	0,553101973	0,999892504	"RuvB-like protein 2 [Source:MGI Symbol;Acc:MGI:1342299]"	NA	NA	NA
Lin7b	197,4101789	177,8262856	50,28334787	0,856489588	-0,223492386	0,24148041	0,999892504	"lin-7 homolog B (C. elegans) [Source:MGI Symbol;Acc:MGI:1330858]"	NA	NA	NA
Bax	43,77994807	42,94242669	69,36159141	0,97921792	-0,030298135	0,854196075	0,999892504	"BCL2-associated X protein [Source:MGI Symbol;Acc:MGI:99702]"	YES	BAX	BCL2L4|Q07812
Il7r	0,146329185	0,52430051	4,140225921	4,3651968	2,126046698	0,02792799	0,999892504	"interleukin 7 receptor [Source:MGI Symbol;Acc:MGI:96562]"	NA	NA	NA
Tfam	11,68145204	12,59217353	10,18696334	1,189553362	0,25041999	0,087247275	0,999892504	"transcription factor A, mitochondrial [Source:MGI Symbol;Acc:MGI:107810]"	YES	TFAM	MTTF1|MTTFA|TCF6|TCF6L1|TCF6L2|TCF6L3|Q00059
Zfp81	1,073837062	1,125131339	1,471751913	1,039209309	0,05548626	0,824748618	0,999892504	"zinc finger protein 81 [Source:MGI Symbol;Acc:MGI:1890752]"	NA	NA	NA
Efnb3	12,73762955	17,20809089	160,4223696	1,398322281	0,483696907	0,166529491	0,999892504	"ephrin B3 [Source:MGI Symbol;Acc:MGI:109196]"	NA	NA	NA
Mmd	24,77772884	29,30951587	19,81100872	1,099497631	0,136844496	0,488560044	0,999892504	"monocyte to macrophage differentiation-associated [Source:MGI Symbol;Acc:MGI:1914718]"	NA	NA	NA
Hlf	3,788975521	4,78329497	3,942528713	1,309367181	0,388869724	0,217782925	0,999892504	"hepatic leukemia factor [Source:MGI Symbol;Acc:MGI:96108]"	NA	NA	NA
Fam162a	142,9470017	137,6390702	80,04796492	1,019290469	0,027565237	0,888185961	0,999892504	"family with sequence similarity 162, member A [Source:MGI Symbol;Acc:MGI:1917436]"	YES	FAM162A	C3orf28|E2IG5|HGTD-P|Q96A26
Rpl8	497,0710637	560,9702826	455,7791153	1,109590278	0,150027052	0,430489257	0,999892504	"ribosomal protein L8 [Source:MGI Symbol;Acc:MGI:1350927]"	NA	NA	NA
Grm3	0,392941912	0,697563821	30,54450249	1,189843342	0,250771637	0,687983884	0,999892504	"glutamate receptor, metabotropic 3 [Source:MGI Symbol;Acc:MGI:1351340]"	NA	NA	NA
Ssbp2	87,71236447	81,17200158	30,30559806	0,898427049	-0,154526731	0,397539624	0,999892504	"single-stranded DNA binding protein 2 [Source:MGI Symbol;Acc:MGI:1914220]"	NA	NA	NA
Fancl	18,55800477	17,68363163	6,63308695	1,03055596	0,043422847	0,872954199	0,999892504	"Fanconi anemia, complementation group L [Source:MGI Symbol;Acc:MGI:1914280]"	NA	NA	NA
Brinp2	4,260716386	4,4232525	2,75511418	1,023008787	0,032818537	0,898406565	0,999892504	"bone morphogenic protein/retinoic acid inducible neural-specific 2 [Source:MGI Symbol;Acc:MGI:2443333]"	NA	NA	NA
Gstm5	418,7857226	379,8156532	515,0775578	0,960376745	-0,058327625	0,797945599	0,999892504	"glutathione S-transferase, mu 5 [Source:MGI Symbol;Acc:MGI:1309466]"	NA	NA	NA
Gstm7	9,105613519	11,71811875	239,398713	1,228421991	0,296806244	0,672918348	0,999892504	"glutathione S-transferase, mu 7 [Source:MGI Symbol;Acc:MGI:1915562]"	NA	NA	NA
Gstm3	0,089309103	0,086604801	0,919350565	1,065544325	0,091590609	0,951553351	0,999892504	"glutathione S-transferase, mu 3 [Source:MGI Symbol;Acc:MGI:106026]"	NA	NA	NA
Stat3	8,545490127	8,648009907	26,48840571	0,89003863	-0,16806014	0,429968384	0,999892504	"signal transducer and activator of transcription 3 [Source:MGI Symbol;Acc:MGI:103038]"	NA	NA	NA
Stat5a	1,288911153	1,084040265	4,127842291	0,60622293	-0,722079672	0,06567671	0,999892504	"signal transducer and activator of transcription 5A [Source:MGI Symbol;Acc:MGI:103036]"	NA	NA	NA
Ptrf	0,050900211	0,165747308	11,44941223	2,102179629	1,071885951	0,235836024	0,999892504	"polymerase I and transcript release factor [Source:MGI Symbol;Acc:MGI:1277968]"	NA	NA	NA
Map3k11	2,418171039	2,991835638	14,30825806	1,059027307	0,08273979	0,747111173	0,999892504	"mitogen-activated protein kinase kinase kinase 11 [Source:MGI Symbol;Acc:MGI:1346880]"	NA	NA	NA
Akt2	3,257613581	3,172799749	9,441612713	1,12379548	0,168379503	0,457808106	0,999892504	"thymoma viral proto-oncogene 2 [Source:MGI Symbol;Acc:MGI:104874]"	NA	NA	NA
Dnaja3	29,63292284	27,15995994	20,83923249	0,968698488	-0,045880405	0,734654357	0,999892504	"DnaJ (Hsp40) homolog, subfamily A, member 3 [Source:MGI Symbol;Acc:MGI:1933786]"	YES	DNAJA3	HCA57|TID1|hTID-1|Q96EY1
Hmox2	195,4575738	162,8689953	124,9274165	0,854927451	-0,226126097	0,173676012	0,999892504	"heme oxygenase (decycling) 2 [Source:MGI Symbol;Acc:MGI:109373]"	NA	NA	NA
Cdip1	163,9202511	162,3452556	140,5352444	0,940309581	-0,088792277	0,673159113	0,999892504	"cell death inducing Trp53 target 1 [Source:MGI Symbol;Acc:MGI:1913876]"	NA	NA	NA
Zak	0,739970164	1,093742883	0,724265122	1,256866004	0,329830851	0,259359186	0,999892504	"sterile alpha motif and leucine zipper containing kinase AZK [Source:MGI Symbol;Acc:MGI:2443258]"	NA	NA	NA
Cwc15	98,04359705	94,71950738	129,1065856	0,984040912	-0,023209798	0,895409952	0,999892504	"CWC15 homolog (S. cerevisiae) [Source:MGI Symbol;Acc:MGI:1913320]"	NA	NA	NA
Col5a3	0,047483032	0,093390136	0,456691804	1,629381069	0,704324052	0,395186233	0,999892504	"collagen, type V, alpha 3 [Source:MGI Symbol;Acc:MGI:1858212]"	NA	NA	NA
Dnmt1	3,132152597	3,630222646	3,781146263	1,04816183	0,067861478	0,787723259	0,999892504	"DNA methyltransferase (cytosine-5) 1 [Source:MGI Symbol;Acc:MGI:94912]"	NA	NA	NA
Ppan	11,00263875	12,11535927	18,18028211	1,099526389	0,136882229	0,464702008	0,999892504	"peter pan homolog (Drosophila) [Source:MGI Symbol;Acc:MGI:2178445]"	NA	NA	NA
Angptl2	0,595577578	0,582200768	0,326103605	1,159161936	0,213082126	0,668982358	0,999892504	"angiopoietin-like 2 [Source:MGI Symbol;Acc:MGI:1347002]"	NA	NA	NA
Cacna1e	11,52858012	12,52311282	4,886695138	1,286343092	0,363275488	0,361062256	0,999892504	"calcium channel, voltage-dependent, R type, alpha 1E subunit [Source:MGI Symbol;Acc:MGI:106217]"	NA	NA	NA
Cacna1b	21,58555284	29,09863655	11,68438178	1,268112689	0,342682955	0,075983731	0,999892504	"calcium channel, voltage-dependent, N type, alpha 1B subunit [Source:MGI Symbol;Acc:MGI:88296]"	NA	NA	NA
Trmt10a	15,09420084	16,33647863	12,16656232	1,011934917	0,017116505	0,918920996	0,999892504	"tRNA methyltransferase 10A [Source:MGI Symbol;Acc:MGI:1920421]"	NA	NA	NA
Etv1	10,9956575	11,58394807	64,7642977	1,091629385	0,126483135	0,695230409	0,999892504	"ets variant gene 1 [Source:MGI Symbol;Acc:MGI:99254]"	NA	NA	NA
Kifc2	29,51872698	33,32476776	19,08467969	1,030357691	0,043145259	0,855042426	0,999892504	"kinesin family member C2 [Source:MGI Symbol;Acc:MGI:109187]"	NA	NA	NA
Psap	282,0444401	271,7250972	420,2930715	1,052292953	0,073536399	0,772861346	0,999892504	"prosaposin [Source:MGI Symbol;Acc:MGI:97783]"	NA	NA	NA
Ikbkg	4,751525215	4,614661189	5,512458389	1,006881305	0,009893624	0,946278358	0,999892504	"inhibitor of kappaB kinase gamma [Source:MGI Symbol;Acc:MGI:1338074]"	NA	NA	NA
Wars2	1,49427823	0,954589295	1,524887901	0,661075819	-0,59711235	0,127844628	0,999892504	"tryptophanyl tRNA synthetase 2 (mitochondrial) [Source:MGI Symbol;Acc:MGI:1917810]"	YES	WARS2	TrpRS|Q9UGM6
Atn1	15,3237285	16,50635219	23,09166151	1,007502904	0,010783998	0,968567403	0,999892504	"atrophin 1 [Source:MGI Symbol;Acc:MGI:104725]"	NA	NA	NA
Phb2	103,175835	90,20334653	57,3030642	0,898189634	-0,154908024	0,25027043	0,999892504	"prohibitin 2 [Source:MGI Symbol;Acc:MGI:102520]"	YES	PHB2	BAP|BCAP37|Bap37|PNAS-141|REA|p22|Q99623
Ptpn6	1,592234071	1,758320718	4,499377677	1,279591533	0,355683351	0,633858479	0,999892504	"protein tyrosine phosphatase, non-receptor type 6 [Source:MGI Symbol;Acc:MGI:96055]"	NA	NA	NA
Eno2	331,365106	369,2147544	155,4894861	1,127413984	0,173017367	0,362658314	0,999892504	"enolase 2, gamma neuronal [Source:MGI Symbol;Acc:MGI:95394]"	NA	NA	NA
Emg1	99,15978901	87,81328871	56,37770004	0,917733054	-0,123853525	0,614668944	0,999892504	"EMG1 nucleolar protein homolog (S. cerevisiae) [Source:MGI Symbol;Acc:MGI:1315195]"	NA	NA	NA
Lpcat3	4,354694609	6,628718722	24,36098657	1,401535611	0,487008401	0,033315132	0,999892504	"lysophosphatidylcholine acyltransferase 3 [Source:MGI Symbol;Acc:MGI:1315211]"	NA	NA	NA
Atp6v1f	1030,151667	899,7355054	443,4749769	0,818723012	-0,288552649	0,293244145	0,999892504	"ATPase, H+ transporting, lysosomal V1 subunit F [Source:MGI Symbol;Acc:MGI:1913394]"	NA	NA	NA
Il12b	0,053162014	0,272799923	0,008073972	3,595877887	1,846344029	0,509778962	0,999892504	"interleukin 12b [Source:MGI Symbol;Acc:MGI:96540]"	NA	NA	NA
Clcn5	4,443047257	4,814451604	3,488964879	0,982515822	-0,025447456	0,93029279	0,999892504	"chloride channel 5 [Source:MGI Symbol;Acc:MGI:99486]"	NA	NA	NA
Clcn3	25,61930503	30,94579834	28,44833594	1,227266646	0,295448735	0,15717453	0,999892504	"chloride channel 3 [Source:MGI Symbol;Acc:MGI:103555]"	NA	NA	NA
Hif3a	0,121083698	0,180391903	0,258433271	1,406691227	0,492305687	0,474911181	0,999892504	"hypoxia inducible factor 3, alpha subunit [Source:MGI Symbol;Acc:MGI:1859778]"	NA	NA	NA
Gpx6	1,096796734	1,624523976	0,337669244	1,323861442	0,404752135	0,636303786	0,999892504	"glutathione peroxidase 6 [Source:MGI Symbol;Acc:MGI:1922762]"	NA	NA	NA
Pde1c	1,039575316	1,357351333	2,166293319	1,479739635	0,565343351	0,132751133	0,999892504	"phosphodiesterase 1C [Source:MGI Symbol;Acc:MGI:108413]"	NA	NA	NA
Utp20	0,555089229	0,808926802	1,174560349	1,137141982	0,185412398	0,574401392	0,999892504	"UTP20, small subunit (SSU) processome component, homolog (yeast) [Source:MGI Symbol;Acc:MGI:1917933]"	NA	NA	NA
9330159F19Rik	8,649921346	10,77369453	11,94512192	1,175665283	0,233477377	0,168793779	0,999892504	"RIKEN cDNA 9330159F19 gene [Source:MGI Symbol;Acc:MGI:3036239]"	NA	NA	NA
Cul3	38,07880918	47,0882507	26,090622	1,206251401	0,270530617	0,264265007	0,999892504	"cullin 3 [Source:MGI Symbol;Acc:MGI:1347360]"	NA	NA	NA
Il11	0,111181174	0,109357013	3,804781262	1,006541755	0,009407022	0,99277882	0,999892504	"interleukin 11 [Source:MGI Symbol;Acc:MGI:107613]"	NA	NA	NA
Large	9,458111819	11,62988454	4,969661058	1,105535061	0,14474478	0,595910141	0,999892504	"like-glycosyltransferase [Source:MGI Symbol;Acc:MGI:1342270]"	NA	NA	NA
Ddx56	54,99844133	47,16657021	23,25843832	0,803739534	-0,315200049	0,097102225	0,999892504	"DEAD (Asp-Glu-Ala-Asp) box polypeptide 56 [Source:MGI Symbol;Acc:MGI:1277172]"	NA	NA	NA
Tmed4	141,2136071	118,1839995	79,12286297	0,893706395	-0,162127147	0,46500358	0,999892504	"transmembrane emp24 protein transport domain containing 4 [Source:MGI Symbol;Acc:MGI:1915070]"	NA	NA	NA
Col26a1	0,671357511	0,72853862	1,928046455	1,069474624	0,096902251	0,865775012	0,999892504	"collagen, type XXVI, alpha 1 [Source:MGI Symbol;Acc:MGI:2155345]"	NA	NA	NA
Bid	24,58983389	22,95968257	8,958460735	0,939461142	-0,090094605	0,599602961	0,999892504	"BH3 interacting domain death agonist [Source:MGI Symbol;Acc:MGI:108093]"	YES	BID	FP497|P55957
Ralb	8,107671963	7,707364601	10,69984245	0,880889571	-0,182966921	0,486307449	0,999892504	"v-ral simian leukemia viral oncogene homolog B (ras related) [Source:MGI Symbol;Acc:MGI:1927244]"	NA	NA	NA
Ppp1cc	6,192268766	6,891858453	7,257051034	0,903950881	-0,145683714	0,589807934	0,999892504	"protein phosphatase 1, catalytic subunit, gamma isoform [Source:MGI Symbol;Acc:MGI:104872]"	NA	NA	NA
Dnajb11	60,46194385	59,3557147	58,0911066	0,918176967	-0,123155853	0,429597979	0,999892504	"DnaJ (Hsp40) homolog, subfamily B, member 11 [Source:MGI Symbol;Acc:MGI:1915088]"	NA	NA	NA
Tbccd1	4,825632727	5,678727482	6,804467737	1,291695305	0,369265796	0,390978971	0,999892504	"TBCC domain containing 1 [Source:MGI Symbol;Acc:MGI:1917823]"	NA	NA	NA
Clec11a	2,847707409	2,802034795	1,565540504	1,04915306	0,069225167	0,839476344	0,999892504	"C-type lectin domain family 11, member a [Source:MGI Symbol;Acc:MGI:1298219]"	NA	NA	NA
Zfp324	1,521317986	1,231175973	1,345744467	0,64106665	-0,641453737	0,062938302	0,999892504	"zinc finger protein 324 [Source:MGI Symbol;Acc:MGI:2444641]"	NA	NA	NA
Gab2	6,897573616	7,96102011	7,510001038	1,179912692	0,23868011	0,333602703	0,999892504	"growth factor receptor bound protein 2-associated protein 2 [Source:MGI Symbol;Acc:MGI:1333854]"	NA	NA	NA
Coro1c	22,10561059	23,11639241	21,47446657	1,050239049	0,070717743	0,744256364	0,999892504	"coronin, actin binding protein 1C [Source:MGI Symbol;Acc:MGI:1345964]"	NA	NA	NA
Tax1bp1	69,96572399	66,6831876	47,0286153	0,98304441	-0,024671502	0,834938988	0,999892504	"Tax1 (human T cell leukemia virus type I) binding protein 1 [Source:MGI Symbol;Acc:MGI:1289308]"	NA	NA	NA
Psg17	0,028059048	0,10319924	0	3,265710643	1,707396967	0,261699629	0,999892504	"pregnancy specific glycoprotein 17 [Source:MGI Symbol;Acc:MGI:1347250]"	NA	NA	NA
Ndrg2	57,33446162	53,53168041	207,9381928	1,051416008	0,072333606	0,729491552	0,999892504	"N-myc downstream regulated gene 2 [Source:MGI Symbol;Acc:MGI:1352498]"	NA	NA	NA
Mettl17	19,85704783	19,33498341	18,01696699	1,028249787	0,040190773	0,881318075	0,999892504	"methyltransferase like 17 [Source:MGI Symbol;Acc:MGI:1098577]"	YES	METTL17	METT11D1|Q9H7H0
Arhgef40	27,9136382	32,24097343	15,60226901	1,025054148	0,035700121	0,869618325	0,999892504	"Rho guanine nucleotide exchange factor (GEF) 40 [Source:MGI Symbol;Acc:MGI:2685515]"	NA	NA	NA
Pnpla6	11,23000126	11,89225836	7,112602591	0,937114491	-0,093702776	0,680421047	0,999892504	"patatin-like phospholipase domain containing 6 [Source:MGI Symbol;Acc:MGI:1354723]"	NA	NA	NA
Mcoln1	78,43323912	74,39358976	78,82027147	0,89369663	-0,162142911	0,331865506	0,999892504	"mucolipin 1 [Source:MGI Symbol;Acc:MGI:1890498]"	NA	NA	NA
Arhgef18	4,727792401	5,088382921	3,638544541	0,901006036	-0,150391324	0,578459385	0,999892504	"rho/rac guanine nucleotide exchange factor (GEF) 18 [Source:MGI Symbol;Acc:MGI:2142567]"	NA	NA	NA
Pkn2	3,570777709	4,388164612	9,388078937	1,150588496	0,202371951	0,363668264	0,999892504	"protein kinase N2 [Source:MGI Symbol;Acc:MGI:109211]"	NA	NA	NA
Cd33	1,092844303	3,18801586	18,28160787	4,997258741	2,321136918	0,038029099	0,999892504	"CD33 antigen [Source:MGI Symbol;Acc:MGI:99440]"	NA	NA	NA
Etfb	135,3562022	122,0996953	112,2078059	0,883601756	-0,17853181	0,302819558	0,999892504	"electron transferring flavoprotein, beta polypeptide [Source:MGI Symbol;Acc:MGI:106098]"	YES	ETFB	MADD|P38117
Stxbp2	4,222697616	3,471070463	25,64067589	1,139811649	0,188795443	0,676347378	0,999892504	"syntaxin binding protein 2 [Source:MGI Symbol;Acc:MGI:107370]"	NA	NA	NA
Pcp2	0,279941279	0,114051766	0	0,665980414	-0,586448345	0,597646093	0,999892504	"Purkinje cell protein 2 (L7) [Source:MGI Symbol;Acc:MGI:97508]"	NA	NA	NA
Sgce	18,60000598	18,48259237	51,6416978	0,945209076	-0,081294612	0,618823701	0,999892504	"sarcoglycan, epsilon [Source:MGI Symbol;Acc:MGI:1329042]"	NA	NA	NA
Chn2	24,33364218	22,45393432	46,02486149	0,922897014	-0,115758427	0,544018863	0,999892504	"chimerin (chimaerin) 2 [Source:MGI Symbol;Acc:MGI:1917243]"	NA	NA	NA
Wwox	15,58193965	14,04660132	12,40354715	0,906618427	-0,14143261	0,363838748	0,999892504	"WW domain-containing oxidoreductase [Source:MGI Symbol;Acc:MGI:1931237]"	NA	NA	NA
Slbp	59,87853995	48,76198803	41,22914581	0,857091064	-0,222479599	0,50143977	0,999892504	"stem-loop binding protein [Source:MGI Symbol;Acc:MGI:108402]"	NA	NA	NA
Ghrhr	0,336418893	0,30227721	0	0,916286343	-0,126129578	0,858682235	0,999892504	"growth hormone releasing hormone receptor [Source:MGI Symbol;Acc:MGI:95710]"	NA	NA	NA
Aqp1	0,138611746	0,157377901	0,420538091	1,121302223	0,165175179	0,860775682	0,999892504	"aquaporin 1 [Source:MGI Symbol;Acc:MGI:103201]"	NA	NA	NA
Arid3b	1,588271672	2,31902213	7,067568366	1,674464609	0,743699884	0,065345651	0,999892504	"AT rich interactive domain 3B (BRIGHT-like) [Source:MGI Symbol;Acc:MGI:1930768]"	NA	NA	NA
Cnn2	0,216449914	0,450821909	5,426099445	2,424414222	1,277636211	0,080914027	0,999892504	"calponin 2 [Source:MGI Symbol;Acc:MGI:105093]"	NA	NA	NA
Polr2e	163,7769699	150,346099	101,2565883	0,894180299	-0,161362335	0,339637418	0,999892504	"polymerase (RNA) II (DNA directed) polypeptide E [Source:MGI Symbol;Acc:MGI:1913670]"	NA	NA	NA
Abca13	0,014283068	0,039630122	0	1,347920805	0,430735736	0,670445635	0,999892504	"ATP-binding cassette, sub-family A (ABC1), member 13 [Source:MGI Symbol;Acc:MGI:2388707]"	YES	ABCA13	Q86UQ4
Myo9b	2,183717152	3,059518387	6,539094297	1,325014402	0,40600804	0,118359776	0,999892504	"myosin IXb [Source:MGI Symbol;Acc:MGI:106624]"	NA	NA	NA
Hdac9	4,323029121	4,992001955	3,084206819	1,179342604	0,237982888	0,324738383	0,999892504	"histone deacetylase 9 [Source:MGI Symbol;Acc:MGI:1931221]"	NA	NA	NA
Ly9	0,018774547	0,124740118	0,61346357	6,125352471	2,614792864	0,104503703	0,999892504	"lymphocyte antigen 9 [Source:MGI Symbol;Acc:MGI:96885]"	NA	NA	NA
Cd244	0,016461841	0,16193814	0,676570828	6,738724033	2,752475445	0,041209446	0,999892504	"CD244 natural killer cell receptor 2B4 [Source:MGI Symbol;Acc:MGI:109294]"	NA	NA	NA
Emr1	0,427089518	1,219072097	10,18065446	4,47975705	2,163420493	0,125858142	0,999892504	"EGF-like module containing, mucin-like, hormone receptor-like sequence 1 [Source:MGI Symbol;Acc:MGI:106912]"	NA	NA	NA
Mtfp1	65,03647889	56,62827843	27,4052739	0,876688312	-0,18986408	0,340671325	0,999892504	"mitochondrial fission process 1 [Source:MGI Symbol;Acc:MGI:1916686]"	YES	MTFP1	MTP18|Q9UDX5
Rab23	5,150526515	4,550936137	6,765807387	0,905281108	-0,143562248	0,463272844	0,999892504	"RAB23, member RAS oncogene family [Source:MGI Symbol;Acc:MGI:99833]"	NA	NA	NA
Rab11a	549,9241541	490,5971138	256,8202708	0,977574044	-0,032722114	0,855194797	0,999892504	"RAB11a, member RAS oncogene family [Source:MGI Symbol;Acc:MGI:1858202]"	NA	NA	NA
Eif2b2	161,2989877	141,748584	66,56968132	0,813759517	-0,297325583	0,162511656	0,999892504	"eukaryotic translation initiation factor 2B, subunit 2 beta [Source:MGI Symbol;Acc:MGI:2145118]"	NA	NA	NA
Dlst	29,22597706	31,58754566	26,36063743	0,990279224	-0,014092723	0,955462883	0,999892504	"dihydrolipoamide S-succinyltransferase (E2 component of 2-oxo-glutarate complex) [Source:MGI Symbol;Acc:MGI:1926170]"	YES	DLST	DLTS|P36957
Pgf	8,358781205	8,1645429	0,367294763	1,032662075	0,046368228	0,906264739	0,999892504	"placental growth factor [Source:MGI Symbol;Acc:MGI:105095]"	NA	NA	NA
Ulk2	4,901459201	6,084077779	7,878345096	1,161984726	0,216591105	0,42252322	0,999892504	"unc-51 like kinase 2 [Source:MGI Symbol;Acc:MGI:1352758]"	NA	NA	NA
Dgkq	9,25144176	9,269527339	5,045819222	0,935008267	-0,096948975	0,527676163	0,999892504	"diacylglycerol kinase, theta [Source:MGI Symbol;Acc:MGI:102918]"	NA	NA	NA
Chmp2b	73,84903525	68,92263633	48,25713626	0,992289513	-0,011166989	0,955472878	0,999892504	"charged multivesicular body protein 2B [Source:MGI Symbol;Acc:MGI:1916192]"	NA	NA	NA
Plod3	8,519141819	10,97709039	25,3986418	1,352991461	0,436152734	0,026499629	0,999892504	"procollagen-lysine, 2-oxoglutarate 5-dioxygenase 3 [Source:MGI Symbol;Acc:MGI:1347008]"	NA	NA	NA
Ap1s1	148,5169388	138,8170453	97,41948813	0,926045278	-0,110845361	0,535325638	0,999892504	"adaptor protein complex AP-1, sigma 1 [Source:MGI Symbol;Acc:MGI:1098244]"	NA	NA	NA
Mapk13	0,26931734	0,115886984	0	0,493044337	-1,020210709	0,309419465	0,999892504	"mitogen-activated protein kinase 13 [Source:MGI Symbol;Acc:MGI:1346864]"	NA	NA	NA
Srpk1	20,83958216	20,72262937	14,15449799	0,885890153	-0,174800273	0,352897302	0,999892504	"serine/arginine-rich protein specific kinase 1 [Source:MGI Symbol;Acc:MGI:106908]"	NA	NA	NA
Crabp2	2,795449697	1,786456432	3,095765265	0,719805563	-0,474320842	0,40096455	0,999892504	"cellular retinoic acid binding protein II [Source:MGI Symbol;Acc:MGI:88491]"	NA	NA	NA
Bcan	0,854253931	1,345134976	39,81984889	1,758377055	0,814244466	0,050761762	0,999892504	"brevican [Source:MGI Symbol;Acc:MGI:1096385]"	NA	NA	NA
Hapln2	0,841067219	0,921651193	267,5776741	1,225943866	0,293892922	0,571637078	0,999892504	"hyaluronan and proteoglycan link protein 2 [Source:MGI Symbol;Acc:MGI:2137300]"	NA	NA	NA
Prcc	4,65445725	6,214144982	4,419773647	0,988755251	-0,016314644	0,970820753	0,999892504	"papillary renal cell carcinoma (translocation-associated) [Source:MGI Symbol;Acc:MGI:2137738]"	NA	NA	NA
Rrnad1	9,15855103	10,33065306	17,18735482	1,099323428	0,136615899	0,423523672	0,999892504	"ribosomal RNA adenine dimethylase domain containing 1 [Source:MGI Symbol;Acc:MGI:2387197]"	NA	NA	NA
Hdgf	55,29745578	64,30752388	60,77452961	1,095771714	0,131947268	0,318874987	0,999892504	"hepatoma-derived growth factor [Source:MGI Symbol;Acc:MGI:1194494]"	NA	NA	NA
Slc25a18	0,054679724	0,15640434	21,22812372	3,917424407	1,969905436	0,213464737	0,999892504	"solute carrier family 25 (mitochondrial carrier), member 18 [Source:MGI Symbol;Acc:MGI:1919053]"	YES	SLC25A18	GC2|Q9H1K4
Thop1	10,01684507	10,36943359	16,01305571	1,016475327	0,023575197	0,927464732	0,999892504	"thimet oligopeptidase 1 [Source:MGI Symbol;Acc:MGI:1354165]"	NA	NA	NA
Apba3	6,189385663	6,402615329	12,80997424	1,129902343	0,176198087	0,507881373	0,999892504	"amyloid beta (A4) precursor protein-binding, family A, member 3 [Source:MGI Symbol;Acc:MGI:1888527]"	NA	NA	NA
Matk	81,08454373	82,68082784	44,13473788	1,025630578	0,03651118	0,829908119	0,999892504	"megakaryocyte-associated tyrosine kinase [Source:MGI Symbol;Acc:MGI:99259]"	NA	NA	NA
Pias4	11,39667551	11,32508198	18,80457147	0,889340228	-0,16919265	0,554709599	0,999892504	"protein inhibitor of activated STAT 4 [Source:MGI Symbol;Acc:MGI:2136940]"	NA	NA	NA
Map2k1	168,8815209	158,3513721	84,20456569	1,032317504	0,045886761	0,805274129	0,999892504	"mitogen-activated protein kinase kinase 1 [Source:MGI Symbol;Acc:MGI:1346866]"	NA	NA	NA
Sgta	99,07127074	90,19218488	93,77278622	0,858047377	-0,220870786	0,211761065	0,999892504	"small glutamine-rich tetratricopeptide repeat (TPR)-containing, alpha [Source:MGI Symbol;Acc:MGI:1098703]"	NA	NA	NA
Nmrk2	0,586805991	0,545407536	1,208950566	0,915716219	-0,12702752	0,804768681	0,999892504	"nicotinamide riboside kinase 2 [Source:MGI Symbol;Acc:MGI:1916814]"	NA	NA	NA
Tmem242	153,7137866	145,3716215	104,7715521	0,921206165	-0,118404028	0,450313568	0,999892504	"transmembrane protein 242 [Source:MGI Symbol;Acc:MGI:1917794]"	NA	NA	NA
Dtx2	2,312056693	2,485341991	5,614294682	1,245558801	0,316793131	0,402965386	0,999892504	"deltex 2 homolog (Drosophila) [Source:MGI Symbol;Acc:MGI:1921448]"	NA	NA	NA
Zp3	0,278901255	0,178323015	0,591645887	0,495979469	-1,011647692	0,199510396	0,999892504	"zona pellucida glycoprotein 3 [Source:MGI Symbol;Acc:MGI:99215]"	NA	NA	NA
Hspb1	30,59994341	31,59469689	115,2421201	0,76619548	-0,38421558	0,30565879	0,999892504	"heat shock protein 1 [Source:MGI Symbol;Acc:MGI:96240]"	NA	NA	NA
Rasa4	3,324802559	4,953953664	13,54678376	1,283551997	0,360141741	0,186526785	0,999892504	"RAS p21 protein activator 4 [Source:MGI Symbol;Acc:MGI:1858600]"	NA	NA	NA
Syt5	227,0806772	226,0051723	63,59244495	1,041198432	0,058245044	0,71806983	0,999892504	"synaptotagmin V [Source:MGI Symbol;Acc:MGI:1926368]"	NA	NA	NA
Hnrnpa2b1	142,7717529	144,1630236	290,8727324	1,194355398	0,256232195	0,295661065	0,999892504	"heterogeneous nuclear ribonucleoprotein A2/B1 [Source:MGI Symbol;Acc:MGI:104819]"	NA	NA	NA
Fxyd4	0,148737121	0,210547235	0,172724112	1,406797143	0,49241431	0,533558019	0,999892504	"FXYD domain-containing ion transport regulator 4 [Source:MGI Symbol;Acc:MGI:1889005]"	NA	NA	NA
Ccdc130	17,55291327	14,25866984	11,79944666	0,871722824	-0,198058612	0,372868121	0,999892504	"coiled-coil domain containing 130 [Source:MGI Symbol;Acc:MGI:1914986]"	NA	NA	NA
Mri1	21,68118341	21,9321666	11,29177924	0,995383981	-0,006674925	0,970380507	0,999892504	"methylthioribose-1-phosphate isomerase homolog (S. cerevisiae) [Source:MGI Symbol;Acc:MGI:1915123]"	NA	NA	NA
Prkacb	99,65409121	109,3501863	80,88056142	1,082744346	0,114692639	0,370476556	0,999892504	"protein kinase, cAMP dependent, catalytic, beta [Source:MGI Symbol;Acc:MGI:97594]"	NA	NA	NA
Sgsh	1,236341012	1,341576177	3,440445198	1,027454067	0,039073899	0,910577092	0,999892504	"N-sulfoglucosamine sulfohydrolase (sulfamidase) [Source:MGI Symbol;Acc:MGI:1350341]"	NA	NA	NA
Chd5	8,53444101	11,38444314	4,608556751	1,20696956	0,271389291	0,277418252	0,999892504	"chromodomain helicase DNA binding protein 5 [Source:MGI Symbol;Acc:MGI:3036258]"	NA	NA	NA
Cstb	242,5659053	266,8588911	685,3312961	1,133493752	0,180776438	0,404542316	0,999892504	"cystatin B [Source:MGI Symbol;Acc:MGI:109514]"	NA	NA	NA
Sh2b2	1,09812206	1,683905397	3,330576769	1,640997298	0,714572864	0,076206342	0,999892504	"SH2B adaptor protein 2 [Source:MGI Symbol;Acc:MGI:1345171]"	NA	NA	NA
Pex5	13,53364487	17,59203781	20,10309226	1,293710513	0,371514829	0,074331626	0,999892504	"peroxisomal biogenesis factor 5 [Source:MGI Symbol;Acc:MGI:1098808]"	NA	NA	NA
Jkamp	177,7266536	145,9692631	77,30259721	0,822828025	-0,281337162	0,201797595	0,999892504	"JNK1/MAPK8-associated membrane protein [Source:MGI Symbol;Acc:MGI:1915057]"	NA	NA	NA
Cd44	1,21678685	1,650157363	7,846358067	1,25755138	0,330617346	0,34165582	0,999892504	"CD44 antigen [Source:MGI Symbol;Acc:MGI:88338]"	NA	NA	NA
Slc1a2	12,06842972	14,85715785	23,60706762	1,217923252	0,284423225	0,107319968	0,999892504	"solute carrier family 1 (glial high affinity glutamate transporter), member 2 [Source:MGI Symbol;Acc:MGI:101931]"	NA	NA	NA
Eif2ak4	3,701186231	3,726675382	3,644208762	1,059682414	0,083631955	0,604833562	0,999892504	"eukaryotic translation initiation factor 2 alpha kinase 4 [Source:MGI Symbol;Acc:MGI:1353427]"	NA	NA	NA
Wdr1	108,5024235	105,7500155	89,41007443	0,952692357	-0,069917679	0,582561731	0,999892504	"WD repeat domain 1 [Source:MGI Symbol;Acc:MGI:1337100]"	NA	NA	NA
Slc2a9	0,392122905	0,321018614	0,173022245	0,684534557	-0,54680472	0,387785705	0,999892504	"solute carrier family 2 (facilitated glucose transporter), member 9 [Source:MGI Symbol;Acc:MGI:2152844]"	NA	NA	NA
Wisp1	0,027970728	0,050241291	0,703088388	4,327660127	2,113587201	0,220726023	0,999892504	"WNT1 inducible signaling pathway protein 1 [Source:MGI Symbol;Acc:MGI:1197008]"	NA	NA	NA
Ndrg1	10,63366576	11,52788191	338,9027493	1,08167889	0,113272281	0,638570141	0,999892504	"N-myc downstream regulated gene 1 [Source:MGI Symbol;Acc:MGI:1341799]"	NA	NA	NA
4930550C14Rik	0,227118129	0,164710628	1,587418996	0,963392406	-0,053804543	0,947045517	0,999892504	"RIKEN cDNA 4930550C14 gene [Source:MGI Symbol;Acc:MGI:1922561]"	NA	NA	NA
Man2b1	7,481307868	7,098883675	8,090027794	1,032026842	0,045480495	0,814081149	0,999892504	"mannosidase 2, alpha B1 [Source:MGI Symbol;Acc:MGI:107286]"	NA	NA	NA
Klf5	4,871086183	4,940326174	3,396984158	1,029695513	0,042217788	0,86121179	0,999892504	"Kruppel-like factor 5 [Source:MGI Symbol;Acc:MGI:1338056]"	NA	NA	NA
Wdr83	78,69378502	72,71358015	37,96507852	0,897156937	-0,156567721	0,45266341	0,999892504	"WD repeat domain containing 83 [Source:MGI Symbol;Acc:MGI:1915086]"	NA	NA	NA
Prdx2	702,5275798	601,7912873	216,8984163	0,94061271	-0,088327268	0,578095303	0,999892504	"peroxiredoxin 2 [Source:MGI Symbol;Acc:MGI:109486]"	YES	PRDX2	HEL-S-2a|NKEF-B|NKEFB|PRP|PRX2|PRXII|PTX1|TDPX1|TPX1|TSA|P32119
Polr2a	10,83441207	11,06805166	28,29075877	0,959516728	-0,059620137	0,830317246	0,999892504	"polymerase (RNA) II (DNA directed) polypeptide A [Source:MGI Symbol;Acc:MGI:98086]"	NA	NA	NA
Senp3	14,59996871	19,24730227	16,65296497	1,186686098	0,246938364	0,224093509	0,999892504	"SUMO/sentrin specific peptidase 3 [Source:MGI Symbol;Acc:MGI:2158736]"	NA	NA	NA
Corin	0,043243138	0,047645858	0,002837284	1,038018864	0,053832663	0,952684366	0,999892504	"corin [Source:MGI Symbol;Acc:MGI:1349451]"	NA	NA	NA
Plekha8	1,203606536	1,282027875	1,158398967	1,159482609	0,213481181	0,592531089	0,999892504	"pleckstrin homology domain containing, family A (phosphoinositide binding specific) member 8 [Source:MGI Symbol;Acc:MGI:2681164]"	NA	NA	NA
G6pc2	0,156708875	0,11768734	0	1,64967614	0,722182826	0,666419451	0,999892504	"glucose-6-phosphatase, catalytic, 2 [Source:MGI Symbol;Acc:MGI:1277193]"	NA	NA	NA
Spc25	0,963429708	0,996237129	0,870501322	1,240587265	0,31102322	0,51078885	0,999892504	"SPC25, NDC80 kinetochore complex component, homolog (S. cerevisiae) [Source:MGI Symbol;Acc:MGI:1913692]"	NA	NA	NA
Dnah2	0,183841734	0,204659285	0,223974572	0,900991458	-0,150414666	0,734993833	0,999892504	"dynein, axonemal, heavy chain 2 [Source:MGI Symbol;Acc:MGI:107731]"	NA	NA	NA
Ripk4	0,118974912	0,20935024	0,772493877	1,5944253	0,673036508	0,412468652	0,999892504	"receptor-interacting serine-threonine kinase 4 [Source:MGI Symbol;Acc:MGI:1919638]"	NA	NA	NA
Ufd1l	101,0790007	88,30741838	64,71584438	0,958060923	-0,061810695	0,779268063	0,999892504	"ubiquitin fusion degradation 1 like [Source:MGI Symbol;Acc:MGI:109353]"	NA	NA	NA
Zfp287	2,774433555	2,518388702	5,240923264	0,981724269	-0,026610214	0,915327095	0,999892504	"zinc finger protein 287 [Source:MGI Symbol;Acc:MGI:2176561]"	NA	NA	NA
Prlr	1,440919574	2,011433244	3,126341024	1,254745366	0,327394618	0,201527436	0,999892504	"prolactin receptor [Source:MGI Symbol;Acc:MGI:97763]"	NA	NA	NA
Letm1	19,3655843	19,50120381	19,59335223	1,037440657	0,053028815	0,805825285	0,999892504	"leucine zipper-EF-hand containing transmembrane protein 1 [Source:MGI Symbol;Acc:MGI:1932557]"	YES	LETM1	O95202
Ubqln1	53,15800449	51,16723402	57,44637987	0,961167135	-0,057140776	0,788875825	0,999892504	"ubiquilin 1 [Source:MGI Symbol;Acc:MGI:1860276]"	NA	NA	NA
Cadm3	34,41489966	40,32708147	19,60708711	0,97503663	-0,036471677	0,880312908	0,999892504	"cell adhesion molecule 3 [Source:MGI Symbol;Acc:MGI:2137858]"	NA	NA	NA
Txn2	326,8445348	285,0817035	158,9291317	0,844465282	-0,243889982	0,23404107	0,999892504	"thioredoxin 2 [Source:MGI Symbol;Acc:MGI:1929468]"	YES	TXN2	MT-TRX|MTRX|TRX2|Q99757
Slc1a6	5,688468599	7,32629809	4,046967464	0,990615155	-0,013603403	0,965823491	0,999892504	"solute carrier family 1 (high affinity aspartate/glutamate transporter), member 6 [Source:MGI Symbol;Acc:MGI:1096331]"	NA	NA	NA
Slc1a3	0,311687978	0,462870042	35,63640262	2,531724953	1,340120679	0,108962415	0,999892504	"solute carrier family 1 (glial high affinity glutamate transporter), member 3 [Source:MGI Symbol;Acc:MGI:99917]"	NA	NA	NA
Crbn	65,5570052	58,03038945	24,84011141	0,940757256	-0,088105583	0,681026685	0,999892504	"cereblon [Source:MGI Symbol;Acc:MGI:1913277]"	NA	NA	NA
Il5ra	0,039240185	0,069745276	0	1,87477134	0,906714645	0,519748619	0,999892504	"interleukin 5 receptor, alpha [Source:MGI Symbol;Acc:MGI:96558]"	NA	NA	NA
Msh6	2,133974675	2,364743648	3,614204075	0,904607906	-0,144635491	0,627692676	0,999892504	"mutS homolog 6 (E. coli) [Source:MGI Symbol;Acc:MGI:1343961]"	NA	NA	NA
Fbxo11	15,12482561	17,50596062	13,29610693	1,033985027	0,048215294	0,84068092	0,999892504	"F-box protein 11 [Source:MGI Symbol;Acc:MGI:2147134]"	NA	NA	NA
Mlxipl	0,372477048	0,342006773	1,351680657	1,401778372	0,48725827	0,348028268	0,999892504	"MLX interacting protein-like [Source:MGI Symbol;Acc:MGI:1927999]"	NA	NA	NA
Tbl2	6,117339585	5,461762338	12,20154132	1,207381419	0,271881504	0,392562132	0,999892504	"transducin (beta)-like 2 [Source:MGI Symbol;Acc:MGI:1351652]"	NA	NA	NA
Wbscr22	46,39192542	45,38956654	35,13959231	0,976326709	-0,034564096	0,750578373	0,999892504	"Williams Beuren syndrome chromosome region 22 [Source:MGI Symbol;Acc:MGI:1913388]"	NA	NA	NA
Nid1	0,336943678	0,535219716	2,827079575	1,815517765	0,860381047	0,130709558	0,999892504	"nidogen 1 [Source:MGI Symbol;Acc:MGI:97342]"	NA	NA	NA
Mcm5	0,749058973	0,534535226	0,796077403	0,719510006	-0,474913345	0,284294336	0,999892504	"minichromosome maintenance deficient 5, cell division cycle 46 (S. cerevisiae) [Source:MGI Symbol;Acc:MGI:103197]"	NA	NA	NA
Mprip	30,47637921	39,29742796	25,4957483	1,033950736	0,048167448	0,855292389	0,999892504	"myosin phosphatase Rho interacting protein [Source:MGI Symbol;Acc:MGI:1349438]"	NA	NA	NA
Cic	21,20200613	41,12700754	48,45818157	1,097941104	0,134800667	0,70037155	0,999892504	"capicua homolog (Drosophila) [Source:MGI Symbol;Acc:MGI:1918972]"	NA	NA	NA
Pafah1b3	129,4664588	124,1976236	48,4568591	0,989184019	-0,015689163	0,95143936	0,999892504	"platelet-activating factor acetylhydrolase, isoform 1b, subunit 3 [Source:MGI Symbol;Acc:MGI:108414]"	NA	NA	NA
Prkaca	153,9478194	164,6728094	74,02207973	1,023553382	0,033586346	0,835535771	0,999892504	"protein kinase, cAMP dependent, catalytic, alpha [Source:MGI Symbol;Acc:MGI:97592]"	NA	NA	NA
Asf1b	0,752314527	0,551513763	4,73456859	0,714493648	-0,48500691	0,366802387	0,999892504	"ASF1 anti-silencing function 1 homolog B (S. cerevisiae) [Source:MGI Symbol;Acc:MGI:1914179]"	NA	NA	NA
Ddx39	33,32125569	24,94023023	30,67456701	0,732487384	-0,449124183	0,068889746	0,999892504	"DEAD (Asp-Glu-Ala-Asp) box polypeptide 39 [Source:MGI Symbol;Acc:MGI:1915528]"	NA	NA	NA
Dnajb1	449,9762693	393,156207	1364,677424	0,783413269	-0,352154531	0,316229073	0,999892504	"DnaJ (Hsp40) homolog, subfamily B, member 1 [Source:MGI Symbol;Acc:MGI:1931874]"	NA	NA	NA
Msh4	0,070524635	0,055447842	0,042114513	1,149908819	0,201519469	0,82380452	0,999892504	"mutS homolog 4 (E. coli) [Source:MGI Symbol;Acc:MGI:1860077]"	NA	NA	NA
Usp40	2,393231988	2,516165301	1,811799683	0,895589649	-0,15909024	0,476233173	0,999892504	"ubiquitin specific peptidase 40 [Source:MGI Symbol;Acc:MGI:2443184]"	NA	NA	NA
Celf1	7,447952323	8,57438627	15,21450028	1,350387841	0,433373819	0,128015762	0,999892504	"CUGBP, Elav-like family member 1 [Source:MGI Symbol;Acc:MGI:1342295]"	NA	NA	NA
Ndufs3	187,9549176	164,2950581	70,51894879	0,817983077	-0,289857099	0,297019451	0,999892504	"NADH dehydrogenase (ubiquinone) Fe-S protein 3 [Source:MGI Symbol;Acc:MGI:1915599]"	YES	NDUFS3	CI-30|O75489
Por	29,32054107	36,13507503	54,18712427	1,311818283	0,391567888	0,071583604	0,999892504	"P450 (cytochrome) oxidoreductase [Source:MGI Symbol;Acc:MGI:97744]"	NA	NA	NA
Igf1r	0,387859662	0,589170081	2,15491882	1,551867239	0,634005142	0,14359098	0,999892504	"insulin-like growth factor I receptor [Source:MGI Symbol;Acc:MGI:96433]"	NA	NA	NA
Insr	2,029340406	2,506573108	3,340359926	1,237471677	0,307395506	0,097874585	0,999892504	"insulin receptor [Source:MGI Symbol;Acc:MGI:96575]"	NA	NA	NA
Fcer2a	0,076656508	0,066326924	0,012337803	0,676619796	-0,563582708	0,500420185	0,999892504	"Fc receptor, IgE, low affinity II, alpha polypeptide [Source:MGI Symbol;Acc:MGI:95497]"	NA	NA	NA
Cyp2a5	0,181471734	0,290579553	0,055809225	1,283325801	0,359887477	0,848905452	0,999892504	"cytochrome P450, family 2, subfamily a, polypeptide 5 [Source:MGI Symbol;Acc:MGI:88597]"	NA	NA	NA
Atp4a	0,742886773	0,678943662	0,094697565	1,052251462	0,073479514	0,850081191	0,999892504	"ATPase, H+/K+ exchanging, gastric, alpha polypeptide [Source:MGI Symbol;Acc:MGI:88113]"	NA	NA	NA
Trim28	106,5387803	137,4580511	114,9042927	1,066590134	0,093005889	0,600508294	0,999892504	"tripartite motif-containing 28 [Source:MGI Symbol;Acc:MGI:109274]"	NA	NA	NA
Adcy9	2,443658892	2,916745294	1,651783013	1,057087398	0,080094661	0,786833681	0,999892504	"adenylate cyclase 9 [Source:MGI Symbol;Acc:MGI:108450]"	NA	NA	NA
Mef2c	0,848824188	1,161365398	2,338666278	1,084559519	0,117109228	0,727513224	0,999892504	"myocyte enhancer factor 2C [Source:MGI Symbol;Acc:MGI:99458]"	NA	NA	NA
Ctr9	9,523469697	10,8066131	17,1154912	1,038890227	0,055043222	0,76008984	0,999892504	"Ctr9, Paf1/RNA polymerase II complex component, homolog (S. cerevisiae) [Source:MGI Symbol;Acc:MGI:109345]"	NA	NA	NA
Eif4g2	80,78514609	101,1566708	113,3726752	1,072499412	0,100976857	0,582120184	0,999892504	"eukaryotic translation initiation factor 4, gamma 2 [Source:MGI Symbol;Acc:MGI:109207]"	NA	NA	NA
Mrvi1	0,404006613	0,563055161	0,132447109	1,14747004	0,198456486	0,587992946	0,999892504	"MRV integration site 1 [Source:MGI Symbol;Acc:MGI:1338023]"	NA	NA	NA
Pcyt1a	6,510145362	6,994221449	13,98197751	1,16723307	0,223092663	0,432461855	0,999892504	"phosphate cytidylyltransferase 1, choline, alpha isoform [Source:MGI Symbol;Acc:MGI:88557]"	NA	NA	NA
Zfp592	2,170927123	2,537986179	2,708067234	1,408063905	0,493712812	0,023002449	0,999892504	"zinc finger protein 592 [Source:MGI Symbol;Acc:MGI:2443541]"	NA	NA	NA
Psmd4	284,4657747	265,6691501	153,0904271	0,925341044	-0,111942911	0,472531802	0,999892504	"proteasome (prosome, macropain) 26S subunit, non-ATPase, 4 [Source:MGI Symbol;Acc:MGI:1201670]"	NA	NA	NA
Tmod4	0,495399601	0,350214789	0,038624039	1,128955916	0,174989153	0,823088805	0,999892504	"tropomodulin 4 [Source:MGI Symbol;Acc:MGI:1355285]"	NA	NA	NA
Cabp5	0,220963489	0,091923136	0	0,661533638	-0,596113577	0,633154118	0,999892504	"calcium binding protein 5 [Source:MGI Symbol;Acc:MGI:1352746]"	NA	NA	NA
Snx6	69,17972905	63,91867762	48,63441219	0,939174664	-0,090534605	0,680114052	0,999892504	"sorting nexin 6 [Source:MGI Symbol;Acc:MGI:1919433]"	NA	NA	NA
Mthfd2	17,0778061	17,44757315	17,00010597	1,042833485	0,060508814	0,667714383	0,999892504	"methylenetetrahydrofolate dehydrogenase (NAD+ dependent), methenyltetrahydrofolate cyclohydrolase [Source:MGI Symbol;Acc:MGI:1338850]"	YES	MTHFD2	NMDMC|P13995
Kit	1,620126376	1,491599485	5,892586487	1,01712944	0,024503289	0,932212089	0,999892504	"kit oncogene [Source:MGI Symbol;Acc:MGI:96677]"	NA	NA	NA
Tomm40l	59,78477367	50,43388644	26,66593211	0,848382154	-0,237213821	0,256740523	0,999892504	"translocase of outer mitochondrial membrane 40 homolog-like (yeast) [Source:MGI Symbol;Acc:MGI:3589112]"	YES	TOMM40L	RP11-297K8.10|TOMM40B|Q969M1
Nr1i3	2,157472093	1,841101184	1,879499855	0,844806897	-0,243306482	0,281800164	0,999892504	"nuclear receptor subfamily 1, group I, member 3 [Source:MGI Symbol;Acc:MGI:1346307]"	NA	NA	NA
Apoa2	28,9160312	30,97948739	8,306287102	1,112668651	0,154024026	0,716742304	0,999892504	"apolipoprotein A-II [Source:MGI Symbol;Acc:MGI:88050]"	NA	NA	NA
Pan2	2,339138672	2,256664218	3,127281031	0,969622791	-0,044504484	0,838867348	0,999892504	"PAN2 polyA specific ribonuclease subunit homolog (S. cerevisiae) [Source:MGI Symbol;Acc:MGI:1918984]"	NA	NA	NA
Cs	78,62394947	74,04908793	64,94780737	0,944705138	-0,08206399	0,419762681	0,999892504	"citrate synthase [Source:MGI Symbol;Acc:MGI:88529]"	YES	CS	O75390
Ampd3	4,925737555	5,20004048	3,913912694	0,92670729	-0,109814373	0,654983105	0,999892504	"adenosine monophosphate deaminase 3 [Source:MGI Symbol;Acc:MGI:1096344]"	NA	NA	NA
Bcas2	257,4366516	230,789579	103,3019044	0,939092209	-0,090661273	0,672398375	0,999892504	"breast carcinoma amplified sequence 2 [Source:MGI Symbol;Acc:MGI:1915433]"	NA	NA	NA
Sh2d1a	0,276674048	0,236014877	0	0,70429978	-0,505738462	0,513205396	0,999892504	"SH2 domain protein 1A [Source:MGI Symbol;Acc:MGI:1328352]"	NA	NA	NA
Ctcf	6,393033653	7,148577241	10,29630838	1,110280455	0,150924145	0,555284437	0,999892504	"CCCTC-binding factor [Source:MGI Symbol;Acc:MGI:109447]"	NA	NA	NA
Pard6a	46,24377833	42,78563071	24,4279511	0,848744857	-0,236597168	0,316695202	0,999892504	"par-6 (partitioning defective 6,) homolog alpha (C. elegans) [Source:MGI Symbol;Acc:MGI:1927223]"	NA	NA	NA
Agrp	1,078843533	0,830696306	0,240758154	0,942310188	-0,085726052	0,87789758	0,999892504	"agouti related protein [Source:MGI Symbol;Acc:MGI:892013]"	NA	NA	NA
Pvalb	0,014939203	0,237469537	18,77188277	7,950036455	2,990961476	0,029287046	0,999892504	"parvalbumin [Source:MGI Symbol;Acc:MGI:97821]"	NA	NA	NA
Tfap4	0,680792832	0,828189982	0,483239588	1,172406874	0,229473331	0,555560728	0,999892504	"transcription factor AP4 [Source:MGI Symbol;Acc:MGI:103239]"	NA	NA	NA
Ranbp1	256,3601231	221,0190372	107,5861385	0,830072167	-0,268691323	0,20796655	0,999892504	"RAN binding protein 1 [Source:MGI Symbol;Acc:MGI:96269]"	NA	NA	NA
Rfx5	5,031836866	5,66881078	2,361136977	1,113166127	0,154668914	0,483170636	0,999892504	"regulatory factor X, 5 (influences HLA class II expression) [Source:MGI Symbol;Acc:MGI:1858421]"	NA	NA	NA
Psmb4	1141,075168	1054,532066	631,5486904	0,942790804	-0,084990408	0,609335565	0,999892504	"proteasome (prosome, macropain) subunit, beta type 4 [Source:MGI Symbol;Acc:MGI:1098257]"	NA	NA	NA
Slc30a4	3,140586154	4,368521506	4,616881282	1,404549258	0,490107221	0,065210809	0,999892504	"solute carrier family 30 (zinc transporter), member 4 [Source:MGI Symbol;Acc:MGI:1345282]"	NA	NA	NA
Sqrdl	13,61072284	10,46024627	14,76781596	0,837393533	-0,256022319	0,43702277	0,999892504	"sulfide quinone reductase-like (yeast) [Source:MGI Symbol;Acc:MGI:1929899]"	YES	SQRDL	PRO1975|Q9Y6N5
Bloc1s6	31,24325233	27,96739739	14,92372044	0,936517242	-0,094622539	0,59746399	0,999892504	"biogenesis of organelles complex-1, subunit 6, pallidin [Source:MGI Symbol;Acc:MGI:1927580]"	NA	NA	NA
Metap1	24,71451936	25,92244247	24,15589093	1,068227505	0,095218937	0,542497436	0,999892504	"methionyl aminopeptidase 1 [Source:MGI Symbol;Acc:MGI:1922874]"	NA	NA	NA
Gpr108	24,04538318	20,64071578	25,00971347	0,864250793	-0,210478072	0,212411874	0,999892504	"G protein-coupled receptor 108 [Source:MGI Symbol;Acc:MGI:1925558]"	NA	NA	NA
Tnfsf14	0,047002131	0,284515621	2,209223207	6,547111078	2,710858456	0,028393949	0,999892504	"tumor necrosis factor (ligand) superfamily, member 14 [Source:MGI Symbol;Acc:MGI:1355317]"	NA	NA	NA
Rsl1d1	52,12666223	52,30857317	52,96128129	0,993254059	-0,009765311	0,955952051	0,999892504	"ribosomal L1 domain containing 1 [Source:MGI Symbol;Acc:MGI:1913659]"	NA	NA	NA
Cnga2	0,189429653	0,106892882	0	0,387374032	-1,368200848	0,103540803	0,999892504	"cyclic nucleotide gated channel alpha 2 [Source:MGI Symbol;Acc:MGI:108040]"	NA	NA	NA
Apc	4,081948583	5,551070788	8,345442148	1,420069037	0,505961069	0,041065801	0,999892504	"adenomatosis polyposis coli [Source:MGI Symbol;Acc:MGI:88039]"	NA	NA	NA
Reep5	391,5474577	370,4526423	250,171269	0,967668571	-0,04741509	0,65448449	0,999892504	"receptor accessory protein 5 [Source:MGI Symbol;Acc:MGI:1270152]"	NA	NA	NA
Ergic3	446,9562632	441,25848	260,6363285	0,939231679	-0,090447026	0,633556001	0,999892504	"ERGIC and golgi 3 [Source:MGI Symbol;Acc:MGI:1913616]"	NA	NA	NA
Uqcc1	66,58849933	61,06588746	31,95497835	0,878589079	-0,186739529	0,191364984	0,999892504	"ubiquinol-cytochrome c reductase complex assembly factor 1 [Source:MGI Symbol;Acc:MGI:1929472]"	YES	UQCC1	BFZB|C20orf44|CBP3|UQCC|Q9NVA1
Spo11	0,139174483	0,124028462	0,053752538	0,875934556	-0,19110501	0,82433627	0,999892504	"SPO11 meiotic protein covalently bound to DSB homolog (S. cerevisiae) [Source:MGI Symbol;Acc:MGI:1349669]"	NA	NA	NA
Ncoa2	3,396679653	4,459936493	6,890580956	1,407889738	0,493534351	0,040858456	0,999892504	"nuclear receptor coactivator 2 [Source:MGI Symbol;Acc:MGI:1276533]"	NA	NA	NA
Trh	0,173736047	0,14382841	0	0,385421145	-1,375492372	0,313348391	0,999892504	"thyrotropin releasing hormone [Source:MGI Symbol;Acc:MGI:98823]"	NA	NA	NA
Nr2c2	3,247368576	3,648798817	4,736621802	1,052530328	0,073861805	0,753899395	0,999892504	"nuclear receptor subfamily 2, group C, member 2 [Source:MGI Symbol;Acc:MGI:1352466]"	NA	NA	NA
Nr2c1	2,342758983	1,97002916	3,560185279	0,821553417	-0,283573713	0,108410907	0,999892504	"nuclear receptor subfamily 2, group C, member 1 [Source:MGI Symbol;Acc:MGI:1352465]"	NA	NA	NA
Smpd4	4,144027779	4,73981693	7,022956755	1,044587292	0,062933058	0,758536039	0,999892504	"sphingomyelin phosphodiesterase 4 [Source:MGI Symbol;Acc:MGI:1924876]"	NA	NA	NA
Pex1	4,781682442	5,557115752	6,976841781	1,096707116	0,133178294	0,519464704	0,999892504	"peroxisomal biogenesis factor 1 [Source:MGI Symbol;Acc:MGI:1918632]"	NA	NA	NA
Otx1	3,285246227	3,403369361	1,227220651	1,100387404	0,138011531	0,778381994	0,999892504	"orthodenticle homolog 1 (Drosophila) [Source:MGI Symbol;Acc:MGI:97450]"	NA	NA	NA
Kctd20	17,58654847	17,15149767	14,18255656	1,009904639	0,014219071	0,915391049	0,999892504	"potassium channel tetramerisation domain containing 20 [Source:MGI Symbol;Acc:MGI:1914239]"	NA	NA	NA
Itgae	4,462498572	3,818801841	0,235778888	0,90814821	-0,139000329	0,628217796	0,999892504	"integrin alpha E, epithelial-associated [Source:MGI Symbol;Acc:MGI:1298377]"	NA	NA	NA
Ctns	5,109228752	4,639996592	6,322319767	0,886411464	-0,173951554	0,381633366	0,999892504	"cystinosis, nephropathic [Source:MGI Symbol;Acc:MGI:1932872]"	NA	NA	NA
P2rx5	0,715304118	0,554937416	0,235655553	0,4674854	-1,097006787	0,138604196	0,999892504	"purinergic receptor P2X, ligand-gated ion channel, 5 [Source:MGI Symbol;Acc:MGI:2137026]"	NA	NA	NA
Shpk	1,0977109	0,982003871	0,759451341	0,966176036	-0,049642025	0,892676634	0,999892504	"sedoheptulokinase [Source:MGI Symbol;Acc:MGI:1921887]"	NA	NA	NA
Trpv1	2,053268627	2,396134723	0,153625471	1,158711788	0,212521762	0,586858148	0,999892504	"transient receptor potential cation channel, subfamily V, member 1 [Source:MGI Symbol;Acc:MGI:1341787]"	NA	NA	NA
Ephb3	0,594589502	0,870502718	1,180176198	1,180795667	0,239759332	0,518424001	0,999892504	"Eph receptor B3 [Source:MGI Symbol;Acc:MGI:104770]"	NA	NA	NA
Tuft1	5,442544117	5,978911382	3,657797993	0,903919415	-0,145733933	0,571084358	0,999892504	"tuftelin 1 [Source:MGI Symbol;Acc:MGI:109572]"	NA	NA	NA
Rcn1	19,87846998	20,77887989	13,91074842	1,071940716	0,10022512	0,666122701	0,999892504	"reticulocalbin 1 [Source:MGI Symbol;Acc:MGI:104559]"	NA	NA	NA
Dnase1	2,941571236	4,076017517	1,680482337	1,174404833	0,231929811	0,504384509	0,999892504	"deoxyribonuclease I [Source:MGI Symbol;Acc:MGI:103157]"	NA	NA	NA
1700037C18Rik	3,953656718	4,097874597	5,853516884	0,96893395	-0,045529771	0,874997304	0,999892504	"RIKEN cDNA 1700037C18 gene [Source:MGI Symbol;Acc:MGI:1920511]"	NA	NA	NA
Ankrd13d	66,49394514	79,89282747	41,48315979	1,123952045	0,168580482	0,340433718	0,999892504	"ankyrin repeat domain 13 family, member D [Source:MGI Symbol;Acc:MGI:1915673]"	NA	NA	NA
Tyrp1	4,736572676	4,070220462	0,065215547	0,830312166	-0,268274258	0,403049278	0,999892504	"tyrosinase-related protein 1 [Source:MGI Symbol;Acc:MGI:98881]"	NA	NA	NA
Tpr	50,89188763	56,88932176	35,82802968	1,035694526	0,050598548	0,773451994	0,999892504	"translocated promoter region [Source:MGI Symbol;Acc:MGI:1922066]"	NA	NA	NA
BC003331	28,56804583	29,18241523	17,43361002	1,112694697	0,154057799	0,309783141	0,999892504	"cDNA sequence BC003331 [Source:MGI Symbol;Acc:MGI:2385108]"	NA	NA	NA
Prg4	0,481849807	0,76734316	0,603515919	1,350517986	0,433512853	0,267572598	0,999892504	"proteoglycan 4 (megakaryocyte stimulating factor, articular superficial zone protein) [Source:MGI Symbol;Acc:MGI:1891344]"	NA	NA	NA
Dhx34	1,705023446	1,963195807	3,833557476	1,163311984	0,218238059	0,50558857	0,999892504	"DEAH (Asp-Glu-Ala-His) box polypeptide 34 [Source:MGI Symbol;Acc:MGI:1918973]"	NA	NA	NA
Kptn	20,28109995	17,11217828	21,81730395	0,955601897	-0,065518377	0,752880976	0,999892504	"kaptin [Source:MGI Symbol;Acc:MGI:1890380]"	NA	NA	NA
Napa	570,8998199	440,4425985	270,6480769	0,832114955	-0,265145247	0,207485803	0,999892504	"N-ethylmaleimide sensitive fusion protein attachment protein alpha [Source:MGI Symbol;Acc:MGI:104563]"	NA	NA	NA
Sra1	145,6264851	130,1945563	94,35381559	0,854269972	-0,227236022	0,248373364	0,999892504	"steroid receptor RNA activator 1 [Source:MGI Symbol;Acc:MGI:1344414]"	NA	NA	NA
Atp5g1	226,5753107	202,5085837	68,9964774	0,896916868	-0,156953822	0,555298042	0,999892504	"ATP synthase, H+ transporting, mitochondrial F0 complex, subunit c1 (subunit 9) [Source:MGI Symbol;Acc:MGI:107653]"	YES	ATP5G1	ATP5A|ATP5G|P05496
Snf8	30,98663914	35,26890929	21,91934768	0,990552737	-0,013694309	0,956649705	0,999892504	"SNF8, ESCRT-II complex subunit, homolog (S. cerevisiae) [Source:MGI Symbol;Acc:MGI:1343161]"	NA	NA	NA
Tbcb	392,2740624	361,8821014	214,7581157	0,845469221	-0,24217586	0,168064732	0,999892504	"tubulin folding cofactor B [Source:MGI Symbol;Acc:MGI:1913661]"	NA	NA	NA
Inpp5k	33,64433537	30,51747746	21,624983	0,906585129	-0,141485599	0,273990141	0,999892504	"inositol polyphosphate 5-phosphatase K [Source:MGI Symbol;Acc:MGI:1194899]"	NA	NA	NA
Crkl	5,975689601	5,803595349	10,23227643	1,079022336	0,10972473	0,699230511	0,999892504	"v-crk sarcoma virus CT10 oncogene homolog (avian)-like [Source:MGI Symbol;Acc:MGI:104686]"	NA	NA	NA
Eps8l1	2,711975905	3,049396792	2,54415323	1,20273028	0,266313145	0,431420824	0,999892504	"EPS8-like 1 [Source:MGI Symbol;Acc:MGI:1914675]"	NA	NA	NA
Clint1	10,12235332	13,54387755	10,4028778	1,257574576	0,330643956	0,220355232	0,999892504	"clathrin interactor 1 [Source:MGI Symbol;Acc:MGI:2144243]"	NA	NA	NA
Prss16	0,123244884	0,010638496	0	0,063032763	-3,987754277	0,043126286	0,999892504	"protease, serine, 16 (thymus) [Source:MGI Symbol;Acc:MGI:1859181]"	NA	NA	NA
Cdkal1	7,962911575	6,920918341	7,310700377	0,993579624	-0,009292507	0,961473991	0,999892504	"CDK5 regulatory subunit associated protein 1-like 1 [Source:MGI Symbol;Acc:MGI:1921765]"	NA	NA	NA
Htra1	0,912072134	1,254430065	68,87179972	1,524349268	0,6081935	0,181300354	0,999892504	"HtrA serine peptidase 1 [Source:MGI Symbol;Acc:MGI:1929076]"	NA	NA	NA
Zbtb17	11,80346687	12,00892652	26,00988323	1,086513066	0,119705524	0,588864284	0,999892504	"zinc finger and BTB domain containing 17 [Source:MGI Symbol;Acc:MGI:107410]"	NA	NA	NA
Fam131c	2,67461519	2,796506388	1,459923233	0,829479612	-0,269721574	0,482793847	0,999892504	"family with sequence similarity 131, member C [Source:MGI Symbol;Acc:MGI:2685539]"	NA	NA	NA
Fblim1	0,100176578	0,233370936	1,89533233	2,762028503	1,465728207	0,174473523	0,999892504	"filamin binding LIM protein 1 [Source:MGI Symbol;Acc:MGI:1921452]"	NA	NA	NA
Hspb7	0,014144474	0,028849187	0	1,836131372	0,876669285	0,59600697	0,999892504	"heat shock protein family, member 7 (cardiovascular) [Source:MGI Symbol;Acc:MGI:1352494]"	YES	HSPB7	cvHSP|Q9UBY9
Epor	5,983365271	4,892823701	2,668066433	0,614468098	-0,702589983	0,05557607	0,999892504	"erythropoietin receptor [Source:MGI Symbol;Acc:MGI:95408]"	NA	NA	NA
Ccdc159	7,20079805	6,391092701	2,312188575	0,882991765	-0,179528112	0,326333928	0,999892504	"coiled-coil domain containing 159 [Source:MGI Symbol;Acc:MGI:1914369]"	NA	NA	NA
Mob1b	2,921928409	3,68820269	2,39109736	1,324089025	0,405000125	0,12668613	0,999892504	"MOB kinase activator 1B [Source:MGI Symbol;Acc:MGI:1915723]"	NA	NA	NA
Atp6v1b2	554,0937875	488,578134	167,2289748	0,84864531	-0,236766388	0,236168123	0,999892504	"ATPase, H+ transporting, lysosomal V1 subunit B2 [Source:MGI Symbol;Acc:MGI:109618]"	NA	NA	NA
Eps15l1	9,512483628	10,47101147	9,506618296	1,023177267	0,033056116	0,80488477	0,999892504	"epidermal growth factor receptor pathway substrate 15-like 1 [Source:MGI Symbol;Acc:MGI:104582]"	NA	NA	NA
Tep1	1,054764746	1,080281239	1,770079457	0,920223323	-0,119944073	0,608313321	0,999892504	"telomerase associated protein 1 [Source:MGI Symbol;Acc:MGI:109573]"	NA	NA	NA
Ttc5	30,58080402	28,84027251	20,7783248	0,899905815	-0,15215408	0,371387956	0,999892504	"tetratricopeptide repeat domain 5 [Source:MGI Symbol;Acc:MGI:2683584]"	NA	NA	NA
Osgep	32,11397813	31,07299437	38,21161427	0,998828515	-0,001691086	0,993578708	0,999892504	"O-sialoglycoprotein endopeptidase [Source:MGI Symbol;Acc:MGI:1913496]"	NA	NA	NA
Aamp	167,8277281	166,6617706	171,3439919	0,983092541	-0,024600867	0,847572091	0,999892504	"angio-associated migratory protein [Source:MGI Symbol;Acc:MGI:107809]"	NA	NA	NA
Arpc2	129,4237693	133,6397069	127,1467762	0,995727419	-0,006177237	0,951732057	0,999892504	"actin related protein 2/3 complex, subunit 2 [Source:MGI Symbol;Acc:MGI:1923959]"	NA	NA	NA
Kmt2b	3,584098461	4,757134688	3,184185751	1,069535792	0,096984763	0,727557774	0,999892504	"lysine (K)-specific methyltransferase 2B [Source:MGI Symbol;Acc:MGI:109565]"	NA	NA	NA
Zbtb32	0,654741185	0,708382165	1,167185695	1,210340351	0,275412794	0,649210966	0,999892504	"zinc finger and BTB domain containing 32 [Source:MGI Symbol;Acc:MGI:1891838]"	NA	NA	NA
Upk1a	0,66863789	0,856434094	1,381255006	1,352392445	0,435513862	0,380764814	0,999892504	"uroplakin 1A [Source:MGI Symbol;Acc:MGI:98911]"	NA	NA	NA
Tmem147	350,2406475	321,5495016	170,6468201	0,925987567	-0,110935271	0,547748228	0,999892504	"transmembrane protein 147 [Source:MGI Symbol;Acc:MGI:1915011]"	NA	NA	NA
Rps9	706,5784031	717,4810843	733,5985534	1,033893928	0,04808818	0,814795831	0,999892504	"ribosomal protein S9 [Source:MGI Symbol;Acc:MGI:1924096]"	NA	NA	NA
Tfpt	67,46330812	62,24679792	43,91527179	0,888253934	-0,170955922	0,367999703	0,999892504	"TCF3 (E2A) fusion partner [Source:MGI Symbol;Acc:MGI:1916964]"	NA	NA	NA
Susd2	13,40143089	13,24586428	5,980504378	0,931022764	-0,103111652	0,565160368	0,999892504	"sushi domain containing 2 [Source:MGI Symbol;Acc:MGI:1918983]"	NA	NA	NA
Ggt5	0,03747681	0,140354187	1,061283782	3,388139846	1,760493423	0,030355094	0,999892504	"gamma-glutamyltransferase 5 [Source:MGI Symbol;Acc:MGI:1346063]"	NA	NA	NA
Ggt1	1,873952701	2,138732162	1,96377755	0,763097415	-0,390060855	0,54043053	0,999892504	"gamma-glutamyltransferase 1 [Source:MGI Symbol;Acc:MGI:95706]"	NA	NA	NA
Crip2	237,5466398	214,1650692	93,11147996	0,876733658	-0,189789461	0,474539116	0,999892504	"cysteine rich protein 2 [Source:MGI Symbol;Acc:MGI:1915587]"	NA	NA	NA
Crip1	4,162368154	4,284936213	63,01837279	0,880113251	-0,184238916	0,685257723	0,999892504	"cysteine-rich protein 1 (intestinal) [Source:MGI Symbol;Acc:MGI:88501]"	NA	NA	NA
Cbfa2t3	0,881053232	0,955884959	2,759173934	0,817752066	-0,290264596	0,507478739	0,999892504	"core-binding factor, runt domain, alpha subunit 2, translocated to, 3 (human) [Source:MGI Symbol;Acc:MGI:1338013]"	NA	NA	NA
Fbln1	0,201767264	0,302255399	3,492505176	3,896268847	1,962093229	0,015611073	0,999892504	"fibulin 1 [Source:MGI Symbol;Acc:MGI:95487]"	NA	NA	NA
Pgrmc1	692,6222585	599,6439568	225,1044682	0,913011356	-0,131295291	0,540063302	0,999892504	"progesterone receptor membrane component 1 [Source:MGI Symbol;Acc:MGI:1858305]"	NA	NA	NA
Gcat	6,090855953	5,273437197	12,77149447	0,920219349	-0,119950304	0,606349284	0,999892504	"glycine C-acetyltransferase (2-amino-3-ketobutyrate-coenzyme A ligase) [Source:MGI Symbol;Acc:MGI:1349389]"	YES	GCAT	KBL|O75600
Tek	0,066803299	0,067793869	3,07128025	1,533116628	0,61646745	0,51176002	0,999892504	"endothelial-specific receptor tyrosine kinase [Source:MGI Symbol;Acc:MGI:98664]"	NA	NA	NA
Elovl1	6,493658316	9,716598331	200,1227173	1,315623582	0,395746773	0,140046727	0,999892504	"elongation of very long chain fatty acids (FEN1/Elo2, SUR4/Elo3, yeast)-like 1 [Source:MGI Symbol;Acc:MGI:1858959]"	NA	NA	NA
Med8	37,06615277	32,78396382	33,69717582	0,946190606	-0,079797257	0,688887451	0,999892504	"mediator of RNA polymerase II transcription, subunit 8 homolog (yeast) [Source:MGI Symbol;Acc:MGI:1915269]"	NA	NA	NA
Hyi	55,44452741	57,40969354	29,59605881	1,010327158	0,014822534	0,919619701	0,999892504	"hydroxypyruvate isomerase homolog (E. coli) [Source:MGI Symbol;Acc:MGI:1915430]"	NA	NA	NA
Cdc20	0,344651527	0,281696247	3,708410505	0,782992417	-0,352929759	0,649996003	0,999892504	"cell division cycle 20 [Source:MGI Symbol;Acc:MGI:1859866]"	NA	NA	NA
Adamts4	0,058855911	0,145777313	28,05876885	3,177514002	1,667898482	0,195968941	0,999892504	"a disintegrin-like and metallopeptidase (reprolysin type) with thrombospondin type 1 motif, 4 [Source:MGI Symbol;Acc:MGI:1339949]"	NA	NA	NA
Pvrl4	0,280851912	0,244776632	0,891785082	0,879690958	-0,184931311	0,763491886	0,999892504	"poliovirus receptor-related 4 [Source:MGI Symbol;Acc:MGI:1918990]"	NA	NA	NA
Pfdn2	311,2968927	295,8649804	189,1756516	1,000975981	0,001407356	0,990867082	0,999892504	"prefoldin 2 [Source:MGI Symbol;Acc:MGI:1276111]"	NA	NA	NA
Rnf114	51,84508285	48,63784803	41,10530501	0,929488696	-0,105490775	0,449356473	0,999892504	"ring finger protein 114 [Source:MGI Symbol;Acc:MGI:1933159]"	NA	NA	NA
C330007P06Rik	10,73189954	9,466658228	14,70778428	0,852985715	-0,229406514	0,102027985	0,999892504	"RIKEN cDNA C330007P06 gene [Source:MGI Symbol;Acc:MGI:1924894]"	NA	NA	NA
Neurl1a	8,551490414	12,67367604	4,335233913	1,346800058	0,429535689	0,066595965	0,999892504	"neuralized homolog 1A (Drosophila) [Source:MGI Symbol;Acc:MGI:1334263]"	NA	NA	NA
Srm	114,3742566	96,95674292	66,26410171	0,790303676	-0,339520977	0,159261346	0,999892504	"spermidine synthase [Source:MGI Symbol;Acc:MGI:102690]"	NA	NA	NA
Epha2	0,087467193	0,096940268	3,339232479	2,133610925	1,093297117	0,369947105	0,999892504	"Eph receptor A2 [Source:MGI Symbol;Acc:MGI:95278]"	NA	NA	NA
Actn3	0,65117335	0,869467826	0,392763894	1,332532129	0,414170318	0,511560817	0,999892504	"actinin alpha 3 [Source:MGI Symbol;Acc:MGI:99678]"	NA	NA	NA
A530013C23Rik	0,010627872	0,048256626	0,064451608	2,356355654	1,236557307	0,530144504	0,999892504	"RIKEN cDNA A530013C23 gene [Source:MGI Symbol;Acc:MGI:3041178]"	NA	NA	NA
Zdhhc24	10,72884711	9,42696014	10,77301746	0,865440534	-0,208493403	0,375774661	0,999892504	"zinc finger, DHHC domain containing 24 [Source:MGI Symbol;Acc:MGI:1917855]"	NA	NA	NA
Bbs1	2,565517521	2,824299027	2,302640183	1,079742396	0,110687156	0,591392235	0,999892504	"Bardet-Biedl syndrome 1 (human) [Source:MGI Symbol;Acc:MGI:1277215]"	NA	NA	NA
Slc34a3	0,020051691	0,020016039	7,178711712	0,71494983	-0,484086088	0,775248081	0,999892504	"solute carrier family 34 (sodium phosphate), member 3 [Source:MGI Symbol;Acc:MGI:2159410]"	NA	NA	NA
Ndor1	6,753243748	5,205085162	8,747171652	0,838369597	-0,254341696	0,140486791	0,999892504	"NADPH dependent diflavin oxidoreductase 1 [Source:MGI Symbol;Acc:MGI:1926047]"	NA	NA	NA
Nsmf	23,29009784	28,95855802	57,16910556	1,245535861	0,316766559	0,308038687	0,999892504	"NMDA receptor synaptonuclear signaling and neuronal migration factor [Source:MGI Symbol;Acc:MGI:1861755]"	NA	NA	NA
Pdk1	5,658787075	6,897572304	5,385394129	1,195585697	0,257717543	0,203537016	0,999892504	"pyruvate dehydrogenase kinase, isoenzyme 1 [Source:MGI Symbol;Acc:MGI:1926119]"	YES	PDK1	Q15118
Ptbp1	7,392175268	8,524764313	28,55913242	0,943473382	-0,083946279	0,789433665	0,999892504	"polypyrimidine tract binding protein 1 [Source:MGI Symbol;Acc:MGI:97791]"	NA	NA	NA
Mvd	31,57196806	28,07261629	22,24311228	0,816690984	-0,292137794	0,177524972	0,999892504	"mevalonate (diphospho) decarboxylase [Source:MGI Symbol;Acc:MGI:2179327]"	NA	NA	NA
Itih3	0,056958245	0,434801641	35,22975946	5,713866923	2,514467436	0,059198253	0,999892504	"inter-alpha trypsin inhibitor, heavy chain 3 [Source:MGI Symbol;Acc:MGI:96620]"	NA	NA	NA
Tmem110	3,269146187	4,492045729	10,51758614	0,920216734	-0,119954404	0,727834303	0,999892504	"transmembrane protein 110 [Source:MGI Symbol;Acc:MGI:1921500]"	NA	NA	NA
Sfmbt1	1,510234404	2,33988813	3,09801149	1,312619718	0,39244901	0,1038413	0,999892504	"Scm-like with four mbt domains 1 [Source:MGI Symbol;Acc:MGI:1859609]"	NA	NA	NA
Ihh	0,043278969	0,050378056	0	1,227989961	0,296298766	0,82166671	0,999892504	"Indian hedgehog [Source:MGI Symbol;Acc:MGI:96533]"	NA	NA	NA
Cryba2	0,624185741	0,533259902	3,231897558	0,946956164	-0,078630452	0,933740002	0,999892504	"crystallin, beta A2 [Source:MGI Symbol;Acc:MGI:104336]"	NA	NA	NA
Atp7b	0,263767968	0,248510114	0,606941644	0,732719399	-0,448667283	0,289512652	0,999892504	"ATPase, Cu++ transporting, beta polypeptide [Source:MGI Symbol;Acc:MGI:103297]"	NA	NA	NA
Rundc3a	51,9773593	65,47393123	31,64611449	0,972892903	-0,039647094	0,888977424	0,999892504	"RUN domain containing 3A [Source:MGI Symbol;Acc:MGI:1858752]"	NA	NA	NA
Slc4a3	16,78685192	17,25221606	10,11549207	0,898262244	-0,1547914	0,570786307	0,999892504	"solute carrier family 4 (anion exchanger), member 3 [Source:MGI Symbol;Acc:MGI:109350]"	NA	NA	NA
Runx1t1	3,66506034	3,538181577	6,030266376	0,891538302	-0,165631315	0,552684398	0,999892504	"runt-related transcription factor 1; translocated to, 1 (cyclin D-related) [Source:MGI Symbol;Acc:MGI:104793]"	NA	NA	NA
Aprt	87,3669621	88,5630632	43,05714721	0,931023551	-0,103110432	0,586308382	0,999892504	"adenine phosphoribosyl transferase [Source:MGI Symbol;Acc:MGI:88061]"	NA	NA	NA
Gtf2h1	11,0839182	11,23420575	13,57244167	0,948933562	-0,075621012	0,67841264	0,999892504	"general transcription factor II H, polypeptide 1 [Source:MGI Symbol;Acc:MGI:1277216]"	NA	NA	NA
Hfe	6,695522202	6,210839884	4,117653806	1,014178558	0,020311678	0,95984684	0,999892504	"hemochromatosis [Source:MGI Symbol;Acc:MGI:109191]"	NA	NA	NA
Slc5a6	9,49299869	9,951360673	9,154019029	0,923202559	-0,115280872	0,515024915	0,999892504	"solute carrier family 5 (sodium-dependent vitamin transporter), member 6 [Source:MGI Symbol;Acc:MGI:2660847]"	NA	NA	NA
Nphs1	0,245614881	0,155674352	0,137866525	0,72539889	-0,463153557	0,582617542	0,999892504	"nephrosis 1, nephrin [Source:MGI Symbol;Acc:MGI:1859637]"	NA	NA	NA
Aplp1	243,514557	291,8547059	1077,155432	1,041337382	0,058437562	0,830889355	0,999892504	"amyloid beta (A4) precursor-like protein 1 [Source:MGI Symbol;Acc:MGI:88046]"	NA	NA	NA
Qrich1	21,0959424	21,71176955	22,05392096	1,05573682	0,078250237	0,555712449	0,999892504	"glutamine-rich 1 [Source:MGI Symbol;Acc:MGI:1916482]"	NA	NA	NA
P4htm	102,9973445	94,99846277	52,23096233	0,862979355	-0,212602048	0,177388758	0,999892504	"prolyl 4-hydroxylase, transmembrane (endoplasmic reticulum) [Source:MGI Symbol;Acc:MGI:1921693]"	NA	NA	NA
Usp19	7,546851043	8,597493882	10,88047852	1,027262794	0,038805299	0,848160888	0,999892504	"ubiquitin specific peptidase 19 [Source:MGI Symbol;Acc:MGI:1918722]"	NA	NA	NA
Pola1	0,947977145	0,861207285	1,463857194	1,115190863	0,157290647	0,671074124	0,999892504	"polymerase (DNA directed), alpha 1 [Source:MGI Symbol;Acc:MGI:99660]"	NA	NA	NA
Cdc42	555,7571955	534,0848412	301,4811679	1,018590725	0,026574486	0,900380079	0,999892504	"cell division cycle 42 [Source:MGI Symbol;Acc:MGI:106211]"	NA	NA	NA
Pknox1	1,578024744	1,548987657	4,942363951	0,972614062	-0,040060645	0,903615246	0,999892504	"Pbx/knotted 1 homeobox [Source:MGI Symbol;Acc:MGI:1201409]"	NA	NA	NA
D130043K22Rik	4,460324258	5,367179628	2,501577679	1,172907753	0,230089553	0,189414521	0,999892504	"RIKEN cDNA D130043K22 gene [Source:MGI Symbol;Acc:MGI:3036268]"	NA	NA	NA
Gmnn	20,2734146	20,19782916	13,76763988	1,027333128	0,038904072	0,864538877	0,999892504	"geminin [Source:MGI Symbol;Acc:MGI:1927344]"	NA	NA	NA
Acot13	303,6696528	266,9461748	136,3749573	0,886801758	-0,173316464	0,494210215	0,999892504	"acyl-CoA thioesterase 13 [Source:MGI Symbol;Acc:MGI:1914084]"	YES	ACOT13	PNAS-27|THEM2|Q9NPJ3
Zfp184	4,954239128	4,519935555	1,835181719	0,849742797	-0,234901867	0,523181837	0,999892504	"zinc finger protein 184 (Kruppel-like) [Source:MGI Symbol;Acc:MGI:1922244]"	NA	NA	NA
Cyp27b1	0,03260596	0,057192485	0,002923853	1,914482903	0,936954776	0,45058293	0,999892504	"cytochrome P450, family 27, subfamily b, polypeptide 1 [Source:MGI Symbol;Acc:MGI:1098274]"	YES	CYP27B1	CP2B|CYP1|CYP1alpha|CYP27B|P450c1|PDDR|VDD1|VDDR|VDDRI|VDR|O15528
Cdk4	51,34386202	51,06768833	63,80691359	0,956826118	-0,063671324	0,708250562	0,999892504	"cyclin-dependent kinase 4 [Source:MGI Symbol;Acc:MGI:88357]"	NA	NA	NA
B4galnt1	20,04200503	18,94301088	9,15234292	0,918926942	-0,121977929	0,393923054	0,999892504	"beta-1,4-N-acetyl-galactosaminyl transferase 1 [Source:MGI Symbol;Acc:MGI:1342057]"	NA	NA	NA
Mettl1	24,00858376	22,74391153	12,71915449	0,925512204	-0,111676081	0,386678109	0,999892504	"methyltransferase like 1 [Source:MGI Symbol;Acc:MGI:1339986]"	NA	NA	NA
Tspan31	114,9901062	94,65861052	71,23323556	0,838534695	-0,254057617	0,378359163	0,999892504	"tetraspanin 31 [Source:MGI Symbol;Acc:MGI:1914375]"	NA	NA	NA
Kif5b	29,65645224	33,54197258	70,16848527	1,167575542	0,223515895	0,232770572	0,999892504	"kinesin family member 5B [Source:MGI Symbol;Acc:MGI:1098268]"	NA	NA	NA
Saal1	3,573588579	5,40075786	5,330170801	1,065904813	0,092078609	0,802182337	0,999892504	"serum amyloid A-like 1 [Source:MGI Symbol;Acc:MGI:1926185]"	NA	NA	NA
Tph2	1,093317242	1,037276031	37,6376609	0,805112415	-0,312737859	0,578394075	0,999892504	"tryptophan hydroxylase 2 [Source:MGI Symbol;Acc:MGI:2651811]"	NA	NA	NA
Ttc25	1,966337952	2,008802378	1,004073809	1,011709853	0,0167956	0,958218391	0,999892504	"tetratricopeptide repeat domain 25 [Source:MGI Symbol;Acc:MGI:1921657]"	NA	NA	NA
Sulf2	7,849692315	10,25561911	33,83886967	1,206712668	0,271082195	0,198236959	0,999892504	"sulfatase 2 [Source:MGI Symbol;Acc:MGI:1919293]"	NA	NA	NA
Sod2	101,5253608	92,39702122	55,46755117	0,960752702	-0,057762966	0,80954451	0,999892504	"superoxide dismutase 2, mitochondrial [Source:MGI Symbol;Acc:MGI:98352]"	YES	SOD2	IPOB|MNSOD|MVCD6|P04179
Tmco6	3,500281961	3,555519775	4,522998244	1,083849597	0,116164571	0,747278765	0,999892504	"transmembrane and coiled-coil domains 6 [Source:MGI Symbol;Acc:MGI:1919233]"	NA	NA	NA
Stambp	49,45268327	43,52093865	25,36795774	0,906442747	-0,141712196	0,524814543	0,999892504	"STAM binding protein [Source:MGI Symbol;Acc:MGI:1917777]"	NA	NA	NA
Ezh1	12,72487322	12,7372416	12,94848021	1,061095948	0,085555116	0,522043198	0,999892504	"enhancer of zeste homolog 1 (Drosophila) [Source:MGI Symbol;Acc:MGI:1097695]"	NA	NA	NA
Hap1	46,58526481	63,88069553	51,55774662	1,302359418	0,38112765	0,152679154	0,999892504	"huntingtin-associated protein 1 [Source:MGI Symbol;Acc:MGI:1261831]"	NA	NA	NA
Leprel4	12,11303276	14,11205195	64,28585836	1,246245694	0,31758852	0,230061952	0,999892504	"leprecan-like 4 [Source:MGI Symbol;Acc:MGI:1913430]"	NA	NA	NA
Ctnnb1	55,39307663	58,24632151	43,99417104	1,003613132	0,005203253	0,976295071	0,999892504	"catenin (cadherin associated protein), beta 1 [Source:MGI Symbol;Acc:MGI:88276]"	NA	NA	NA
Eif1b	362,4003995	358,1725987	221,4227592	1,039157061	0,055413724	0,711853483	0,999892504	"eukaryotic translation initiation factor 1B [Source:MGI Symbol;Acc:MGI:1916219]"	NA	NA	NA
Chrd	0,963395995	1,122067424	0,337301576	1,089928275	0,124233199	0,669505503	0,999892504	"chordin [Source:MGI Symbol;Acc:MGI:1313268]"	NA	NA	NA
Psmd2	74,64768799	66,49423135	49,77769547	0,906293293	-0,141950087	0,161466153	0,999892504	"proteasome (prosome, macropain) 26S subunit, non-ATPase, 2 [Source:MGI Symbol;Acc:MGI:1096584]"	NA	NA	NA
Syngr3	490,988761	449,9092216	109,5791202	0,933290229	-0,099602303	0,47930302	0,999892504	"synaptogyrin 3 [Source:MGI Symbol;Acc:MGI:1341881]"	NA	NA	NA
Vars	9,742458482	14,63076618	10,04188049	1,090401472	0,124859414	0,544288726	0,999892504	"valyl-tRNA synthetase [Source:MGI Symbol;Acc:MGI:90675]"	NA	NA	NA
Vwa7	0,068889304	0,056437623	0,049497095	0,935374304	-0,096384298	0,921868145	0,999892504	"von Willebrand factor A domain containing 7 [Source:MGI Symbol;Acc:MGI:1306798]"	NA	NA	NA
Hspa1l	0,354706418	0,740032619	1,164057804	1,885206205	0,914722335	0,195864489	0,999892504	"heat shock protein 1-like [Source:MGI Symbol;Acc:MGI:96231]"	NA	NA	NA
Slc44a4	0,128697115	0,089606739	0,220318804	0,704070534	-0,506208129	0,448579283	0,999892504	"solute carrier family 44, member 4 [Source:MGI Symbol;Acc:MGI:1917379]"	NA	NA	NA
Msh5	0,660664663	0,736085373	1,845498453	1,292993972	0,370715549	0,45052195	0,999892504	"mutS homolog 5 (E. coli) [Source:MGI Symbol;Acc:MGI:1329021]"	NA	NA	NA
Abhd16a	76,08545272	70,26162009	53,21001709	0,85919316	-0,218945587	0,22957285	0,999892504	"abhydrolase domain containing 16A [Source:MGI Symbol;Acc:MGI:99476]"	NA	NA	NA
Neu1	32,23285772	30,44162132	35,95852322	1,057656122	0,080870637	0,531786457	0,999892504	"neuraminidase 1 [Source:MGI Symbol;Acc:MGI:97305]"	NA	NA	NA
Ddah2	35,493058	38,27504907	28,88094013	1,135001269	0,18269391	0,427602141	0,999892504	"dimethylarginine dimethylaminohydrolase 2 [Source:MGI Symbol;Acc:MGI:1859016]"	NA	NA	NA
Lsm2	42,61421353	39,73188399	23,82090773	0,965156794	-0,051164761	0,801223114	0,999892504	"LSM2 homolog, U6 small nuclear RNA associated (S. cerevisiae) [Source:MGI Symbol;Acc:MGI:90676]"	NA	NA	NA
Pole	0,330723286	0,371873124	0,581621613	0,758001327	-0,399727721	0,537645876	0,999892504	"polymerase (DNA directed), epsilon [Source:MGI Symbol;Acc:MGI:1196391]"	NA	NA	NA
Atp1a2	0,536983768	0,757890301	71,52785387	1,322923788	0,403729952	0,328572932	0,999892504	"ATPase, Na+/K+ transporting, alpha 2 polypeptide [Source:MGI Symbol;Acc:MGI:88106]"	NA	NA	NA
Atp1a4	0,013364613	0,021274284	0,023447726	0,968609592	-0,046012806	0,977587575	0,999892504	"ATPase, Na+/K+ transporting, alpha 4 polypeptide [Source:MGI Symbol;Acc:MGI:1351335]"	NA	NA	NA
Casq1	0,545444619	0,367708604	31,17294144	0,630411481	-0,665634285	0,287112223	0,999892504	"calsequestrin 1 [Source:MGI Symbol;Acc:MGI:1309468]"	NA	NA	NA
Stx1a	31,58156269	30,13828553	13,07993414	0,937945336	-0,09242425	0,573115299	0,999892504	"syntaxin 1A (brain) [Source:MGI Symbol;Acc:MGI:109355]"	NA	NA	NA
Ceacam9	0,27665962	0,419332952	0,679554457	1,348081525	0,430907746	0,549693466	0,999892504	"carcinoembryonic antigen-related cell adhesion molecule 9 [Source:MGI Symbol;Acc:MGI:1347247]"	NA	NA	NA
Zfp775	2,175356529	2,426042609	3,264992459	1,133368436	0,180616929	0,454696797	0,999892504	"zinc finger protein 775 [Source:MGI Symbol;Acc:MGI:2683557]"	NA	NA	NA
Scube2	0,147672266	0,080994654	0,232368575	0,737096931	-0,440073743	0,634868354	0,999892504	"signal peptide, CUB domain, EGF-like 2 [Source:MGI Symbol;Acc:MGI:1928765]"	NA	NA	NA
Mrpl49	84,73073503	71,46676896	21,90378611	0,857656172	-0,221528698	0,319778983	0,999892504	"mitochondrial ribosomal protein L49 [Source:MGI Symbol;Acc:MGI:108180]"	YES	MRPL49	C11orf4|L49mt|MRP-L49|NOF|NOF1|Q13405
Dennd2c	0,273793973	0,26383532	0,63764552	0,711963498	-0,490124819	0,363601491	0,999892504	"DENN/MADD domain containing 2C [Source:MGI Symbol;Acc:MGI:3036254]"	NA	NA	NA
Mark3	9,396065061	12,36667341	12,18644833	1,213029772	0,278614959	0,201648123	0,999892504	"MAP/microtubule affinity-regulating kinase 3 [Source:MGI Symbol;Acc:MGI:1341865]"	NA	NA	NA
Gatad1	32,06463615	32,05211051	31,0621278	0,880765874	-0,183169523	0,585240414	0,999892504	"GATA zinc finger domain containing 1 [Source:MGI Symbol;Acc:MGI:1914460]"	NA	NA	NA
Pcdha2	30,5497945	35,63633687	12,08022535	1,075675191	0,105242509	0,672740314	0,999892504	"protocadherin alpha 2 [Source:MGI Symbol;Acc:MGI:2681880]"	NA	NA	NA
M6pr	55,43636787	54,93144749	74,80726838	0,993881392	-0,008854401	0,953794914	0,999892504	"mannose-6-phosphate receptor, cation dependent [Source:MGI Symbol;Acc:MGI:96904]"	NA	NA	NA
Lrrc8a	137,044868	119,8632304	90,72632652	0,84236255	-0,247486797	0,584921876	0,999892504	"leucine rich repeat containing 8A [Source:MGI Symbol;Acc:MGI:2652847]"	NA	NA	NA
Mc5r	0,35300048	0,821210561	1,809117077	2,381986275	1,252165101	0,086298325	0,999892504	"melanocortin 5 receptor [Source:MGI Symbol;Acc:MGI:99420]"	NA	NA	NA
Ppp2r1a	388,5831563	365,905616	322,9895777	1,059009886	0,082716057	0,669934915	0,999892504	"protein phosphatase 2 (formerly 2A), regulatory subunit A (PR 65), alpha isoform [Source:MGI Symbol;Acc:MGI:1926334]"	NA	NA	NA
Fance	13,32032451	10,62252936	15,05208581	0,957904326	-0,062046525	0,804972398	0,999892504	"Fanconi anemia, complementation group E [Source:MGI Symbol;Acc:MGI:1920025]"	NA	NA	NA
Tinf2	10,45326145	9,819028518	14,46102167	0,846951123	-0,239649381	0,298599316	0,999892504	"Terf1 (TRF1)-interacting nuclear factor 2 [Source:MGI Symbol;Acc:MGI:107246]"	NA	NA	NA
Tssk4	0,270952805	0,277553699	0,319549673	0,884286494	-0,177414241	0,786535722	0,999892504	"testis-specific serine kinase 4 [Source:MGI Symbol;Acc:MGI:1918349]"	NA	NA	NA
Dus3l	30,12320545	31,17059366	25,85363043	0,95563138	-0,065473866	0,760545892	0,999892504	"dihydrouridine synthase 3-like (S. cerevisiae) [Source:MGI Symbol;Acc:MGI:2147092]"	NA	NA	NA
Gtpbp3	3,454799411	3,242434788	5,575952833	0,914610218	-0,128771058	0,688082331	0,999892504	"GTP binding protein 3 [Source:MGI Symbol;Acc:MGI:1917609]"	YES	GTPBP3	GTPBG3|MSS1|MTGP1|THDF1|Q969Y2
Tgfbr1	2,300628713	4,041702057	16,45322079	1,750207844	0,807526258	0,052102816	0,999892504	"transforming growth factor, beta receptor I [Source:MGI Symbol;Acc:MGI:98728]"	NA	NA	NA
Homer1	5,193862235	7,450514895	25,5553128	1,470784152	0,556585536	0,07632602	0,999892504	"homer homolog 1 (Drosophila) [Source:MGI Symbol;Acc:MGI:1347345]"	NA	NA	NA
Rad51c	2,148872259	1,993396045	1,737278461	0,869109836	-0,202389582	0,392246605	0,999892504	"RAD51 homolog C [Source:MGI Symbol;Acc:MGI:2150020]"	NA	NA	NA
Gabrb2	1,700885218	1,435997964	0,871306628	1,024513191	0,03493856	0,921909965	0,999892504	"gamma-aminobutyric acid (GABA) A receptor, subunit beta 2 [Source:MGI Symbol;Acc:MGI:95620]"	NA	NA	NA
Arpp19	174,0162927	156,8227269	246,019864	0,879435698	-0,185349999	0,311053513	0,999892504	"cAMP-regulated phosphoprotein 19 [Source:MGI Symbol;Acc:MGI:1891691]"	NA	NA	NA
Bcl2l1	43,45865293	48,22918729	88,62104178	1,023819131	0,03396087	0,900301945	0,999892504	"BCL2-like 1 [Source:MGI Symbol;Acc:MGI:88139]"	YES	BCL2L1	BCL-XL/S|BCL2L|BCLX|BCLXL|BCLXS|Bcl-X|PPP1R52|bcl-xL|bcl-xS|Q07817
Ccdc124	252,563163	239,0800023	139,8176088	0,943154082	-0,084434613	0,607336374	0,999892504	"coiled-coil domain containing 124 [Source:MGI Symbol;Acc:MGI:1916403]"	NA	NA	NA
Cct4	223,7405695	191,4764532	96,11289002	0,839186846	-0,25293603	0,161555767	0,999892504	"chaperonin containing Tcp1, subunit 4 (delta) [Source:MGI Symbol;Acc:MGI:104689]"	NA	NA	NA
0610009B22Rik	99,08723257	83,45428407	53,90787484	0,88040932	-0,183753677	0,402448589	0,999892504	"RIKEN cDNA 0610009B22 gene [Source:MGI Symbol;Acc:MGI:1913300]"	NA	NA	NA
Cpt1c	49,95844726	48,56244402	21,34994581	1,016228663	0,023225062	0,877671131	0,999892504	"carnitine palmitoyltransferase 1c [Source:MGI Symbol;Acc:MGI:2446526]"	YES	CPT1C	CATL1|CPT1-B|CPT1P|CPTI-B|CPTIC|Q8TCG5
Twist2	9,069237351	7,750456417	1,797270888	0,936859634	-0,094095185	0,826328223	0,999892504	"twist basic helix-loop-helix transcription factor 2 [Source:MGI Symbol;Acc:MGI:104685]"	NA	NA	NA
Zfp655	19,78568146	18,03212526	18,10071994	0,987892089	-0,017574635	0,918923838	0,999892504	"zinc finger protein 655 [Source:MGI Symbol;Acc:MGI:1919861]"	NA	NA	NA
Rhoa	52,22791594	55,28868073	139,7635744	0,975078198	-0,036410172	0,836291178	0,999892504	"ras homolog gene family, member A [Source:MGI Symbol;Acc:MGI:1096342]"	NA	NA	NA
Zmiz1	8,815696511	11,38284018	14,11518023	1,222173709	0,289449352	0,262833843	0,999892504	"zinc finger, MIZ-type containing 1 [Source:MGI Symbol;Acc:MGI:3040693]"	NA	NA	NA
Ankrd26	1,382824955	1,822786182	2,42654521	1,445461723	0,531530406	0,05057704	0,999892504	"ankyrin repeat domain 26 [Source:MGI Symbol;Acc:MGI:1917887]"	NA	NA	NA
Aldh16a1	3,540109863	4,189277131	16,06718444	1,022432544	0,032005663	0,935008221	0,999892504	"aldehyde dehydrogenase 16 family, member A1 [Source:MGI Symbol;Acc:MGI:1916998]"	NA	NA	NA
Hnrnpa0	21,34372774	26,87676408	21,09047094	1,070509008	0,098296936	0,616337818	0,999892504	"heterogeneous nuclear ribonucleoprotein A0 [Source:MGI Symbol;Acc:MGI:1924384]"	NA	NA	NA
Prrg2	6,528381293	6,689630311	11,61003288	0,909210519	-0,13731372	0,548499245	0,999892504	"proline-rich Gla (G-carboxyglutamic acid) polypeptide 2 [Source:MGI Symbol;Acc:MGI:1929596]"	NA	NA	NA
Hnrnph1	117,7985704	131,6418886	191,0935925	1,103249667	0,141759312	0,395004616	0,999892504	"heterogeneous nuclear ribonucleoprotein H1 [Source:MGI Symbol;Acc:MGI:1891925]"	NA	NA	NA
Ift43	37,4658658	33,81514345	45,99326697	0,858510755	-0,220091888	0,237884327	0,999892504	"intraflagellar transport 43 homolog (Chlamydomonas) [Source:MGI Symbol;Acc:MGI:1923661]"	NA	NA	NA
Id3	0,236231506	0,479002709	38,99900426	1,976718809	0,98310766	0,288699377	0,999892504	"inhibitor of DNA binding 3 [Source:MGI Symbol;Acc:MGI:96398]"	NA	NA	NA
Tcap	0,079578791	0,205849813	2,027822656	1,758479739	0,814328712	0,512268062	0,999892504	"titin-cap [Source:MGI Symbol;Acc:MGI:1330233]"	NA	NA	NA
Arid1a	6,903346212	9,812247747	9,498921384	1,310617343	0,390246528	0,120747473	0,999892504	"AT rich interactive domain 1A (SWI-like) [Source:MGI Symbol;Acc:MGI:1935147]"	NA	NA	NA
Crlf1	0,424701332	0,219095847	1,536369248	0,51319022	-0,962434417	0,353550411	0,999892504	"cytokine receptor-like factor 1 [Source:MGI Symbol;Acc:MGI:1340030]"	NA	NA	NA
Ctsd	303,421311	323,9114533	588,7167838	1,050138208	0,070579213	0,768996567	0,999892504	"cathepsin D [Source:MGI Symbol;Acc:MGI:88562]"	NA	NA	NA
Rplp1	1061,858083	1080,038181	1264,905218	1,039915971	0,056466958	0,806774662	0,999892504	"ribosomal protein, large, P1 [Source:MGI Symbol;Acc:MGI:1927099]"	NA	NA	NA
Hmgcll1	14,00257083	14,93847929	7,102443646	1,037640142	0,053306198	0,785339412	0,999892504	"3-hydroxymethyl-3-methylglutaryl-Coenzyme A lyase-like 1 [Source:MGI Symbol;Acc:MGI:2446108]"	NA	NA	NA
Ttc9b	81,87929171	76,54822239	24,83660452	0,944408238	-0,082517468	0,690369582	0,999892504	"tetratricopeptide repeat domain 9B [Source:MGI Symbol;Acc:MGI:1920282]"	NA	NA	NA
Abhd8	92,89308183	102,6979028	59,60356201	1,074207204	0,103272302	0,717965925	0,999892504	"abhydrolase domain containing 8 [Source:MGI Symbol;Acc:MGI:1918946]"	NA	NA	NA
Rabl5	146,0843515	132,0636125	57,19947291	0,931227124	-0,102795014	0,648176535	0,999892504	"RAB, member of RAS oncogene family-like 5 [Source:MGI Symbol;Acc:MGI:1914536]"	NA	NA	NA
Fzd3	8,101181444	7,622886979	6,927993314	1,139900456	0,188907844	0,778968752	0,999892504	"frizzled homolog 3 (Drosophila) [Source:MGI Symbol;Acc:MGI:108476]"	NA	NA	NA
1700008O03Rik	10,61355129	9,735911437	4,364420728	0,729710075	-0,454604723	0,144488407	0,999892504	"RIKEN cDNA 1700008O03 gene [Source:MGI Symbol;Acc:MGI:1916599]"	NA	NA	NA
Mid1ip1	29,21942886	33,6832359	197,4457694	1,10984259	0,150355072	0,564622657	0,999892504	"Mid1 interacting protein 1 (gastrulation specific G12-like (zebrafish)) [Source:MGI Symbol;Acc:MGI:1915291]"	NA	NA	NA
Ap2s1	902,4447021	850,0029723	305,8155037	0,918874575	-0,122060145	0,496691495	0,999892504	"adaptor-related protein complex 2, sigma 1 subunit [Source:MGI Symbol;Acc:MGI:2141861]"	NA	NA	NA
4930432K21Rik	1,544148428	0,895607505	0,65830568	0,497006892	-1,008662237	0,1037935	0,999892504	"RIKEN cDNA 4930432K21 gene [Source:MGI Symbol;Acc:MGI:1921916]"	NA	NA	NA
Fhl2	7,031920779	6,428138241	6,84639008	0,855964672	-0,224376842	0,348586553	0,999892504	"four and a half LIM domains 2 [Source:MGI Symbol;Acc:MGI:1338762]"	NA	NA	NA
Emc10	188,8722941	181,3880589	197,9750295	0,947378194	-0,077987629	0,676415628	0,999892504	"ER membrane protein complex subunit 10 [Source:MGI Symbol;Acc:MGI:1916933]"	NA	NA	NA
Clstn3	49,21639805	58,82694816	35,70918948	1,070720674	0,098582164	0,673600538	0,999892504	"calsyntenin 3 [Source:MGI Symbol;Acc:MGI:2178323]"	NA	NA	NA
Fbxw9	19,40496279	20,13459052	14,76068558	0,940475816	-0,088537249	0,65285083	0,999892504	"F-box and WD-40 domain protein 9 [Source:MGI Symbol;Acc:MGI:1915878]"	NA	NA	NA
Fnbp4	8,683862628	11,36200635	14,23082633	1,32439258	0,405330833	0,018039001	0,999892504	"formin binding protein 4 [Source:MGI Symbol;Acc:MGI:1860513]"	NA	NA	NA
Cers4	30,54296757	29,03078669	13,00417419	1,064450798	0,090109266	0,547679943	0,999892504	"ceramide synthase 4 [Source:MGI Symbol;Acc:MGI:1914510]"	NA	NA	NA
Scrn3	14,6715464	12,77755304	10,79515509	0,918591697	-0,122504352	0,527393636	0,999892504	"secernin 3 [Source:MGI Symbol;Acc:MGI:1921866]"	NA	NA	NA
Phax	74,49321985	68,93778067	39,99414087	0,952518666	-0,07018073	0,629951969	0,999892504	"phosphorylated adaptor for RNA export [Source:MGI Symbol;Acc:MGI:1891839]"	NA	NA	NA
Tle1	4,471201041	5,357892736	9,671143671	1,204672508	0,268641001	0,258445143	0,999892504	"transducin-like enhancer of split 1, homolog of Drosophila E(spl) [Source:MGI Symbol;Acc:MGI:104636]"	NA	NA	NA
1700109H08Rik	1,192721855	1,284638682	3,535458471	1,222642956	0,29000316	0,66501625	0,999892504	"RIKEN cDNA 1700109H08 gene [Source:MGI Symbol;Acc:MGI:1924286]"	NA	NA	NA
Relt	5,121192602	5,941680383	8,564663169	1,195678975	0,257830096	0,262913919	0,999892504	"RELT tumor necrosis factor receptor [Source:MGI Symbol;Acc:MGI:2443373]"	NA	NA	NA
Snrpb2	57,81774177	56,99044032	37,46337129	1,004226261	0,006084357	0,96670528	0,999892504	"U2 small nuclear ribonucleoprotein B [Source:MGI Symbol;Acc:MGI:104805]"	NA	NA	NA
Ubc	1219,165217	1367,898294	2783,861275	1,016542765	0,02367091	0,857033376	0,999892504	"ubiquitin C [Source:MGI Symbol;Acc:MGI:98889]"	NA	NA	NA
Prpf31	81,46449127	76,62169854	28,42064178	1,02156558	0,030781822	0,86353237	0,999892504	"PRP31 pre-mRNA processing factor 31 homolog (yeast) [Source:MGI Symbol;Acc:MGI:1916238]"	NA	NA	NA
Sertad1	13,85353321	17,7006465	111,9835308	1,42010086	0,505993398	0,046577398	0,999892504	"SERTA domain containing 1 [Source:MGI Symbol;Acc:MGI:1913438]"	NA	NA	NA
Carhsp1	1,485539654	2,330074652	95,66490947	1,495806658	0,58092371	0,093378238	0,999892504	"calcium regulated heat stable protein 1 [Source:MGI Symbol;Acc:MGI:1196368]"	NA	NA	NA
Elk3	1,756472773	2,158877677	5,949234005	1,23449524	0,303921274	0,144453786	0,999892504	"ELK3, member of ETS oncogene family [Source:MGI Symbol;Acc:MGI:101762]"	NA	NA	NA
Herpud2	7,349989362	8,639978218	20,82228972	1,157884287	0,211491085	0,299783084	0,999892504	"HERPUD family member 2 [Source:MGI Symbol;Acc:MGI:1915393]"	NA	NA	NA
Rdh13	29,72494095	26,30277912	10,21004284	0,75699112	-0,401651718	0,227161049	0,999892504	"retinol dehydrogenase 13 (all-trans and 9-cis) [Source:MGI Symbol;Acc:MGI:1918732]"	YES	RDH13	SDR7C3|Q8NBN7
Adam21	0,403583345	0,407292128	0,5028557	1,102062604	0,14020618	0,786591549	0,999892504	"a disintegrin and metallopeptidase domain 21 [Source:MGI Symbol;Acc:MGI:1861229]"	NA	NA	NA
Nutf2	39,30985431	38,39337186	20,06511556	1,004857453	0,006990858	0,957178884	0,999892504	"nuclear transport factor 2 [Source:MGI Symbol;Acc:MGI:1915301]"	NA	NA	NA
Arpc5	94,33402133	90,68502294	112,6393641	0,989694387	-0,014944999	0,940643759	0,999892504	"actin related protein 2/3 complex, subunit 5 [Source:MGI Symbol;Acc:MGI:1915021]"	NA	NA	NA
Rnf151	0,158810566	0,139613887	0,568516174	1,042544631	0,060109147	0,957676254	0,999892504	"ring finger protein 151 [Source:MGI Symbol;Acc:MGI:1914754]"	NA	NA	NA
Elavl2	31,37593714	37,77812964	14,16845737	1,175906685	0,233773579	0,262293204	0,999892504	"ELAV (embryonic lethal, abnormal vision, Drosophila)-like 2 (Hu antigen B) [Source:MGI Symbol;Acc:MGI:1100887]"	NA	NA	NA
Mgst1	0,393030519	0,024729736	23,91495547	0,108398806	-3,20557923	0,129634869	0,999892504	"microsomal glutathione S-transferase 1 [Source:MGI Symbol;Acc:MGI:1913850]"	YES	MGST1	GST12|MGST|MGST-I|P10620
Nfib	0,416703789	0,663986851	8,645963443	1,646798969	0,71966445	0,150372164	0,999892504	"nuclear factor I/B [Source:MGI Symbol;Acc:MGI:103188]"	NA	NA	NA
Htr3b	0,068056407	0,007717519	0	0,123885426	-3,012921618	0,106040927	0,999892504	"5-hydroxytryptamine (serotonin) receptor 3B [Source:MGI Symbol;Acc:MGI:1861899]"	NA	NA	NA
Rab25	0,243276273	0,116941983	0,340074145	0,59003924	-0,761117191	0,478172831	0,999892504	"RAB25, member RAS oncogene family [Source:MGI Symbol;Acc:MGI:1858203]"	NA	NA	NA
Ubqln4	11,47065068	13,94320572	12,27614865	1,169384051	0,22574882	0,404535627	0,999892504	"ubiquilin 4 [Source:MGI Symbol;Acc:MGI:2150152]"	NA	NA	NA
Rbfox1	7,154749516	6,68672286	15,50633859	0,99600437	-0,005776023	0,985287354	0,999892504	"RNA binding protein, fox-1 homolog (C. elegans) 1 [Source:MGI Symbol;Acc:MGI:1926224]"	NA	NA	NA
Rps18	156,2700722	154,0649913	133,4477021	0,961596966	-0,056495751	0,823965477	0,999892504	"ribosomal protein S18 [Source:MGI Symbol;Acc:MGI:98146]"	YES	RPS18	D6S218E|HKE3|KE-3|KE3|S18|P62269
Rpl10	17,52973102	17,2315416	27,56912413	0,944849326	-0,081843812	0,682753599	0,999892504	"ribosomal protein L10 [Source:MGI Symbol;Acc:MGI:105943]"	NA	NA	NA
Rps15a	78,89431301	89,92333144	36,38536199	1,249161104	0,320959553	0,132883137	0,999892504	"ribosomal protein S15A [Source:MGI Symbol;Acc:MGI:2389091]"	YES	RPS15A	S15a|P62244
Ncaph2	62,30365786	60,93452267	45,19461884	0,969578065	-0,044571034	0,690150259	0,999892504	"non-SMC condensin II complex, subunit H2 [Source:MGI Symbol;Acc:MGI:1289164]"	NA	NA	NA
Hipk1	7,2228893	9,648248102	10,53925259	1,167510455	0,223435469	0,278892686	0,999892504	"homeodomain interacting protein kinase 1 [Source:MGI Symbol;Acc:MGI:1314873]"	NA	NA	NA
Gprc5b	2,899083188	2,672657921	37,90717113	0,848451113	-0,237096559	0,407534719	0,999892504	"G protein-coupled receptor, family C, group 5, member B [Source:MGI Symbol;Acc:MGI:1927596]"	NA	NA	NA
Man1a2	7,692764585	9,295748237	6,271277543	1,107835042	0,147743079	0,640244834	0,999892504	"mannosidase, alpha, class 1A, member 2 [Source:MGI Symbol;Acc:MGI:104676]"	NA	NA	NA
Acyp1	94,42623397	84,69867639	50,30847908	0,92912769	-0,106051215	0,603423807	0,999892504	"acylphosphatase 1, erythrocyte (common) type [Source:MGI Symbol;Acc:MGI:1913454]"	NA	NA	NA
Hdac5	62,23031682	82,5813635	87,6964801	1,047268017	0,066630705	0,775384706	0,999892504	"histone deacetylase 5 [Source:MGI Symbol;Acc:MGI:1333784]"	NA	NA	NA
Rala	40,37177291	40,12687018	46,10415138	1,033552072	0,047611076	0,752837011	0,999892504	"v-ral simian leukemia viral oncogene homolog A (ras related) [Source:MGI Symbol;Acc:MGI:1927243]"	NA	NA	NA
Vdac3	146,6125092	126,3046325	54,5637762	0,810094812	-0,303837326	0,216072965	0,999892504	"voltage-dependent anion channel 3 [Source:MGI Symbol;Acc:MGI:106922]"	YES	VDAC3	HD-VDAC3|VDAC-3|Q9Y277
Slc1a7	0,184625207	0,193858862	0,347025701	0,921642636	-0,117720636	0,852536074	0,999892504	"solute carrier family 1 (glutamate transporter), member 7 [Source:MGI Symbol;Acc:MGI:2444087]"	NA	NA	NA
Vps72	43,93416846	41,14977684	38,19545728	1,00711497	0,010228388	0,963694316	0,999892504	"vacuolar protein sorting 72 (yeast) [Source:MGI Symbol;Acc:MGI:1202305]"	NA	NA	NA
Gabpa	1,933776713	1,9481721	4,93455539	1,173552498	0,230882382	0,375608519	0,999892504	"GA repeat binding protein, alpha [Source:MGI Symbol;Acc:MGI:95610]"	NA	NA	NA
Bmp7	0,218601454	0,223109143	1,143228165	1,147156717	0,198062496	0,804534591	0,999892504	"bone morphogenetic protein 7 [Source:MGI Symbol;Acc:MGI:103302]"	NA	NA	NA
Dynll1	808,8786245	740,1559981	354,322091	1,012206744	0,017503992	0,952526196	0,999892504	"dynein light chain LC8-type 1 [Source:MGI Symbol;Acc:MGI:1861457]"	NA	NA	NA
Pdcl	17,39105705	16,36291192	11,44736094	0,964315062	-0,052423512	0,791048881	0,999892504	"phosducin-like [Source:MGI Symbol;Acc:MGI:1914716]"	NA	NA	NA
Tmem184b	14,16231585	16,56665019	28,06295701	1,128690573	0,17465003	0,544893519	0,999892504	"transmembrane protein 184b [Source:MGI Symbol;Acc:MGI:2445179]"	NA	NA	NA
Rtdr1	1,121878995	1,033681533	0,91438622	1,09590111	0,132117621	0,824418912	0,999892504	"rhabdoid tumor deletion region gene 1 [Source:MGI Symbol;Acc:MGI:1918486]"	NA	NA	NA
Nf2	6,981585686	7,340340663	13,1141602	0,938406734	-0,091714729	0,749610993	0,999892504	"neurofibromatosis 2 [Source:MGI Symbol;Acc:MGI:97307]"	NA	NA	NA
Cabp7	0,99290405	1,286451164	3,180163784	1,354344587	0,437594852	0,186647796	0,999892504	"calcium binding protein 7 [Source:MGI Symbol;Acc:MGI:2183437]"	NA	NA	NA
Zmat5	83,14824968	70,88321072	54,45849415	0,843903691	-0,244849732	0,354286101	0,999892504	"zinc finger, matrin type 5 [Source:MGI Symbol;Acc:MGI:1914428]"	NA	NA	NA
Ewsr1	25,89182566	28,1385484	64,4494159	1,09018327	0,124570686	0,559064864	0,999892504	"Ewing sarcoma breakpoint region 1 [Source:MGI Symbol;Acc:MGI:99960]"	NA	NA	NA
Ap1b1	131,1650262	117,0755218	64,08011302	1,051743939	0,072783504	0,665176429	0,999892504	"adaptor protein complex AP-1, beta 1 subunit [Source:MGI Symbol;Acc:MGI:1096368]"	NA	NA	NA
Derl3	8,576971839	9,122582732	1,552848975	1,05837401	0,08184954	0,756280828	0,999892504	"Der1-like domain family, member 3 [Source:MGI Symbol;Acc:MGI:1917627]"	NA	NA	NA
Gstt4	0,081628522	0,060732502	0	0,476037454	-1,070853006	0,470909106	0,999892504	"glutathione S-transferase, theta 4 [Source:MGI Symbol;Acc:MGI:1923136]"	NA	NA	NA
Tbx1	0,030385726	0,069034978	1,397978886	1,803777531	0,851021414	0,574064452	0,999892504	"T-box 1 [Source:MGI Symbol;Acc:MGI:98493]"	NA	NA	NA
Gnat2	0,489106276	0,452367493	0,060067951	1,047148754	0,066466401	0,930477777	0,999892504	"guanine nucleotide binding protein, alpha transducing 2 [Source:MGI Symbol;Acc:MGI:95779]"	NA	NA	NA
Bcl2l13	3,592724596	3,646914653	4,489263714	1,013591468	0,019476285	0,915337838	0,999892504	"BCL2-like 13 (apoptosis facilitator) [Source:MGI Symbol;Acc:MGI:2136959]"	YES	BCL2L13	BCL-RAMBO|Bcl2-L-13|MIL1|Q9BXK5
Spatc1l	0,096392666	0,052877173	0	0,461651735	-1,115123185	0,352660918	0,999892504	"spermatogenesis and centriole associated 1 like [Source:MGI Symbol;Acc:MGI:1923823]"	NA	NA	NA
Dqx1	0,325703824	0,619969547	0,444437914	2,339598341	1,226260871	0,139414874	0,999892504	"DEAQ RNA-dependent ATPase [Source:MGI Symbol;Acc:MGI:2136388]"	NA	NA	NA
Lnp	23,20574619	22,05411452	12,00301614	0,974606359	-0,037108458	0,803802019	0,999892504	"limb and neural patterns [Source:MGI Symbol;Acc:MGI:1918115]"	NA	NA	NA
Tmem8c	0,364814305	0,044342833	0,078156609	0,180151368	-2,472718489	0,023722847	0,999892504	"transmembrane protein 8C [Source:MGI Symbol;Acc:MGI:1913389]"	NA	NA	NA
Fam163b	4,648314847	4,644532266	7,08252357	0,981263023	-0,027288198	0,92603406	0,999892504	"family with sequence similarity 163, member B [Source:MGI Symbol;Acc:MGI:1926106]"	NA	NA	NA
Trpm5	0,035480614	0,014800165	0,782146143	0,327671625	-1,609677346	0,382251928	0,999892504	"transient receptor potential cation channel, subfamily M, member 5 [Source:MGI Symbol;Acc:MGI:1861718]"	NA	NA	NA
Ascl2	0,166201188	0,243961264	0,268176467	1,776373004	0,828934552	0,278280745	0,999892504	"achaete-scute complex homolog 2 (Drosophila) [Source:MGI Symbol;Acc:MGI:96920]"	NA	NA	NA
Pttg1ip	17,61770916	16,16205483	72,43094659	0,931681545	-0,102091178	0,607783327	0,999892504	"pituitary tumor-transforming 1 interacting protein [Source:MGI Symbol;Acc:MGI:2652132]"	NA	NA	NA
Trpm2	2,950987638	2,512648033	2,341437335	0,840562094	-0,250573697	0,294044668	0,999892504	"transient receptor potential cation channel, subfamily M, member 2 [Source:MGI Symbol;Acc:MGI:1351901]"	NA	NA	NA
Ube2g2	28,55456093	29,20990755	36,42392345	0,958771237	-0,060741465	0,793005281	0,999892504	"ubiquitin-conjugating enzyme E2G 2 [Source:MGI Symbol;Acc:MGI:1343188]"	NA	NA	NA
Mpo	0,460520123	0,268128804	0,082229565	0,576992316	-0,793375988	0,32545495	0,999892504	"myeloperoxidase [Source:MGI Symbol;Acc:MGI:97137]"	NA	NA	NA
Lpo	0,536267459	0,589448164	1,745568354	0,842063961	-0,247998274	0,646273102	0,999892504	"lactoperoxidase [Source:MGI Symbol;Acc:MGI:1923363]"	NA	NA	NA
Met	0,015082652	0,02759369	0	1,57025105	0,650995234	0,714176635	0,999892504	"met proto-oncogene [Source:MGI Symbol;Acc:MGI:96969]"	NA	NA	NA
Syn2	12,40648957	15,59919929	37,42128413	1,217046658	0,283384478	0,248422602	0,999892504	"synapsin II [Source:MGI Symbol;Acc:MGI:103020]"	NA	NA	NA
Elk1	2,030999074	1,89914845	2,9212244	0,800596889	-0,320852085	0,315716864	0,999892504	"ELK1, member of ETS oncogene family [Source:MGI Symbol;Acc:MGI:101833]"	NA	NA	NA
Tnpo1	3,877967017	5,595373445	8,379816108	1,439109523	0,525176392	0,023599387	0,999892504	"transportin 1 [Source:MGI Symbol;Acc:MGI:2681523]"	NA	NA	NA
Otog	0,00132957	0,012384927	0	3,837924514	1,940326336	0,263716103	0,999892504	"otogelin [Source:MGI Symbol;Acc:MGI:1202064]"	NA	NA	NA
Rnmt	48,89726584	43,90177151	19,86010633	1,026909807	0,038309475	0,794350794	0,999892504	"RNA (guanine-7-) methyltransferase [Source:MGI Symbol;Acc:MGI:1915147]"	NA	NA	NA
Kcnq1	0,021965028	0,082890758	0,321651181	3,133637227	1,647838173	0,21341861	0,999892504	"potassium voltage-gated channel, subfamily Q, member 1 [Source:MGI Symbol;Acc:MGI:108083]"	NA	NA	NA
Srp14	888,1228011	846,2588107	525,3007469	0,98474454	-0,022178583	0,887264477	0,999892504	"signal recognition particle 14 [Source:MGI Symbol;Acc:MGI:107169]"	NA	NA	NA
6330409D20Rik	4,100697585	3,465606503	3,816823039	0,759315871	-0,397227931	0,239089483	0,999892504	"RIKEN cDNA 6330409D20 gene [Source:MGI Symbol;Acc:MGI:1917980]"	NA	NA	NA
Cdk9	15,11661693	18,20315191	17,2254781	1,143613791	0,193599923	0,211583832	0,999892504	"cyclin-dependent kinase 9 (CDC2-related kinase) [Source:MGI Symbol;Acc:MGI:1328368]"	NA	NA	NA
Tor2a	26,06310251	21,48835652	15,32826624	0,780674083	-0,35720772	0,082270299	0,999892504	"torsin family 2, member A [Source:MGI Symbol;Acc:MGI:1353596]"	NA	NA	NA
Fpgs	4,165445289	4,745781589	6,041164539	1,118652598	0,161762071	0,386964156	0,999892504	"folylpolyglutamyl synthetase [Source:MGI Symbol;Acc:MGI:95576]"	YES	FPGS	Q05932
Mkl2	9,647963152	10,31993154	11,6958465	1,054017805	0,075899237	0,611631444	0,999892504	"MKL/myocardin-like 2 [Source:MGI Symbol;Acc:MGI:3050795]"	NA	NA	NA
Cbx5	70,38255566	60,41992275	31,55138368	1,003993411	0,005749801	0,960894162	0,999892504	"chromobox 5 [Source:MGI Symbol;Acc:MGI:109372]"	NA	NA	NA
Apobec3	0,193839268	0,21015056	0,642719453	1,74301471	0,801584745	0,326403192	0,999892504	"apolipoprotein B mRNA editing enzyme, catalytic polypeptide 3 [Source:MGI Symbol;Acc:MGI:1933111]"	NA	NA	NA
Taf7l	0,471837543	0,581995605	0,572057972	1,060456855	0,084685926	0,843817072	0,999892504	"TAF7-like RNA polymerase II, TATA box binding protein (TBP)-associated factor [Source:MGI Symbol;Acc:MGI:1921719]"	NA	NA	NA
Vav2	2,105311761	2,496090812	2,097179632	1,190557152	0,251636878	0,286892196	0,999892504	"vav 2 oncogene [Source:MGI Symbol;Acc:MGI:102718]"	NA	NA	NA
Tex15	0,765459393	0,884974932	0,14084777	1,562028677	0,64342094	0,108732457	0,999892504	"testis expressed gene 15 [Source:MGI Symbol;Acc:MGI:1934816]"	NA	NA	NA
Ppp2cb	50,20256585	55,33622514	30,32788009	0,962168866	-0,055637977	0,785578949	0,999892504	"protein phosphatase 2 (formerly 2A), catalytic subunit, beta isoform [Source:MGI Symbol;Acc:MGI:1321161]"	NA	NA	NA
G0s2	7,426679454	7,639153947	14,72809347	1,087474761	0,120981919	0,734643646	0,999892504	"G0/G1 switch gene 2 [Source:MGI Symbol;Acc:MGI:1316737]"	NA	NA	NA
Dmap1	40,25155419	36,87017261	24,29811008	0,882276344	-0,180697492	0,12380358	0,999892504	"DNA methyltransferase 1-associated protein 1 [Source:MGI Symbol;Acc:MGI:1913483]"	NA	NA	NA
Mcu	11,46148627	12,19784458	7,627545098	1,096146367	0,132440453	0,679431115	0,999892504	"mitochondrial calcium uniporter [Source:MGI Symbol;Acc:MGI:3026965]"	YES	MCU	C10orf42|CCDC109A|Q8NE86
Oit3	0,01559785	0,04845875	0,30374647	3,73717521	1,901948203	0,396307927	0,999892504	"oncoprotein induced transcript 3 [Source:MGI Symbol;Acc:MGI:1201782]"	NA	NA	NA
Tex11	0,045983145	0,043017378	0,082026904	0,758978077	-0,397869882	0,73504987	0,999892504	"testis expressed gene 11 [Source:MGI Symbol;Acc:MGI:1933237]"	NA	NA	NA
Bcr	7,538131368	9,950892938	4,291745788	1,097580316	0,134326514	0,598981034	0,999892504	"breakpoint cluster region [Source:MGI Symbol;Acc:MGI:88141]"	NA	NA	NA
Fxyd5	6,078973175	8,352810535	46,38188022	1,371769291	0,456037865	0,304079733	0,999892504	"FXYD domain-containing ion transport regulator 5 [Source:MGI Symbol;Acc:MGI:1201785]"	NA	NA	NA
Kcnd1	1,562589645	1,643829287	0,867983575	0,948782138	-0,075851245	0,812208297	0,999892504	"potassium voltage-gated channel, Shal-related family, member 1 [Source:MGI Symbol;Acc:MGI:96671]"	NA	NA	NA
Tfcp2	4,962007771	5,01649222	6,100672017	0,989324343	-0,015484519	0,939065518	0,999892504	"transcription factor CP2 [Source:MGI Symbol;Acc:MGI:98509]"	NA	NA	NA
Pou6f2	1,270089088	1,383363836	1,366519171	1,368155584	0,4522323	0,439196532	0,999892504	"POU domain, class 6, transcription factor 2 [Source:MGI Symbol;Acc:MGI:2443631]"	NA	NA	NA
Pou6f1	7,893247941	8,986491744	3,215572637	0,944333911	-0,082631016	0,74996627	0,999892504	"POU domain, class 6, transcription factor 1 [Source:MGI Symbol;Acc:MGI:102935]"	NA	NA	NA
Ubp1	9,474810232	10,43814175	9,900685787	1,116573158	0,15907778	0,339531294	0,999892504	"upstream binding protein 1 [Source:MGI Symbol;Acc:MGI:104889]"	NA	NA	NA
Nuak2	3,233118763	3,628278325	7,029508864	1,173299914	0,230571836	0,495219546	0,999892504	"NUAK family, SNF1-like kinase, 2 [Source:MGI Symbol;Acc:MGI:1921387]"	NA	NA	NA
Ick	3,731764777	3,76829836	10,36792314	1,137334285	0,185656354	0,431431721	0,999892504	"intestinal cell kinase [Source:MGI Symbol;Acc:MGI:1934157]"	NA	NA	NA
Sdhb	554,6269485	477,934843	257,55155	0,86459342	-0,209906238	0,35348709	0,999892504	"succinate dehydrogenase complex, subunit B, iron sulfur (Ip) [Source:MGI Symbol;Acc:MGI:1914930]"	YES	SDHB	CWS2|IP|PGL4|SDH|SDH1|SDH2|SDHIP|P21912
Snap47	632,156545	586,2743814	200,4341208	0,953880565	-0,068119456	0,504252804	0,999892504	"synaptosomal-associated protein, 47 [Source:MGI Symbol;Acc:MGI:1915076]"	NA	NA	NA
Kdsr	11,50796374	11,80197726	12,33717297	1,00669914	0,009632587	0,952847349	0,999892504	"3-ketodihydrosphingosine reductase [Source:MGI Symbol;Acc:MGI:1918000]"	NA	NA	NA
Vps4b	13,73938734	13,79206195	11,98580769	0,896826122	-0,157099795	0,32197952	0,999892504	"vacuolar protein sorting 4b (yeast) [Source:MGI Symbol;Acc:MGI:1100499]"	NA	NA	NA
Rps25	15,58413413	13,06012072	15,35743244	0,862785742	-0,21292576	0,403045718	0,999892504	"ribosomal protein S25 [Source:MGI Symbol;Acc:MGI:1922867]"	NA	NA	NA
Nxf2	0,088041515	0,12189635	0	1,184443804	0,244209752	0,82212407	0,999892504	"nuclear RNA export factor 2 [Source:MGI Symbol;Acc:MGI:1933192]"	NA	NA	NA
Taz	46,15269164	37,71025215	26,95831294	0,892791507	-0,163604793	0,37706083	0,999892504	"tafazzin [Source:MGI Symbol;Acc:MGI:109626]"	NA	NA	NA
Kif19a	0,108153935	0,218692337	1,456504442	2,339427427	1,226155475	0,171582484	0,999892504	"kinesin family member 19A [Source:MGI Symbol;Acc:MGI:2447024]"	NA	NA	NA
Aldh3a2	16,02760429	14,5206347	21,13363105	0,916685157	-0,125501781	0,41148006	0,999892504	"aldehyde dehydrogenase family 3, subfamily A2 [Source:MGI Symbol;Acc:MGI:1353452]"	YES	ALDH3A2	ALDH10|FALDH|SLS|P51648
Zmynd10	0,376872899	0,990422439	0,379812649	2,649200697	1,405557143	0,03008927	0,999892504	"zinc finger, MYND domain containing 10 [Source:MGI Symbol;Acc:MGI:2387863]"	NA	NA	NA
Tmem115	18,76511295	17,13520474	15,92407644	0,900943902	-0,150490816	0,464107053	0,999892504	"transmembrane protein 115 [Source:MGI Symbol;Acc:MGI:1930765]"	NA	NA	NA
Hyal2	4,16430013	4,65144563	6,948258371	1,283723866	0,360334907	0,203785954	0,999892504	"hyaluronoglucosaminidase 2 [Source:MGI Symbol;Acc:MGI:1196334]"	NA	NA	NA
Ifrd2	1,16637498	0,866561884	1,3075639	0,547421911	-0,869274915	0,054138182	0,999892504	"interferon-related developmental regulator 2 [Source:MGI Symbol;Acc:MGI:1316708]"	NA	NA	NA
Hyal1	0,793408758	0,640253594	8,051914993	1,167121456	0,222954702	0,699445212	0,999892504	"hyaluronoglucosaminidase 1 [Source:MGI Symbol;Acc:MGI:96298]"	NA	NA	NA
Tusc2	115,4860348	103,1981027	45,57839193	0,890746809	-0,166912684	0,122620909	0,999892504	"tumor suppressor candidate 2 [Source:MGI Symbol;Acc:MGI:1931086]"	NA	NA	NA
Nprl2	67,44645991	64,04740727	30,12429697	0,950743005	-0,072872675	0,688585998	0,999892504	"nitrogen permease regulator-like 2 [Source:MGI Symbol;Acc:MGI:1914482]"	NA	NA	NA
Cacna2d2	3,750109979	4,675163111	2,828893106	1,009379941	0,013469322	0,966059389	0,999892504	"calcium channel, voltage-dependent, alpha 2/delta subunit 2 [Source:MGI Symbol;Acc:MGI:1929813]"	NA	NA	NA
Rassf1	23,96467109	20,90370891	40,87012809	0,920913686	-0,118862151	0,731356023	0,999892504	"Ras association (RalGDS/AF-6) domain family member 1 [Source:MGI Symbol;Acc:MGI:1928386]"	NA	NA	NA
Epn3	0,292875269	0,352424021	0,656195364	1,171791797	0,228716256	0,654161324	0,999892504	"epsin 3 [Source:MGI Symbol;Acc:MGI:1919139]"	NA	NA	NA
Rnf112	9,499425507	12,6238963	14,58354541	1,247798461	0,319384936	0,147480625	0,999892504	"ring finger protein 112 [Source:MGI Symbol;Acc:MGI:106611]"	NA	NA	NA
Slc3a2	100,3213982	106,4427858	130,7932623	1,053006099	0,074513792	0,615047306	0,999892504	"solute carrier family 3 (activators of dibasic and neutral amino acid transport), member 2 [Source:MGI Symbol;Acc:MGI:96955]"	NA	NA	NA
Nxf1	83,09221933	96,84610142	191,4005658	1,131781317	0,178595228	0,315319271	0,999892504	"nuclear RNA export factor 1 [Source:MGI Symbol;Acc:MGI:1858330]"	NA	NA	NA
Stx5a	54,16072338	52,39866325	43,00624667	0,911691892	-0,13338175	0,387288384	0,999892504	"syntaxin 5A [Source:MGI Symbol;Acc:MGI:1928483]"	NA	NA	NA
Pifo	3,250655988	2,721173275	1,015641654	0,729833303	-0,45436111	0,126194589	0,999892504	"primary cilia formation [Source:MGI Symbol;Acc:MGI:1923670]"	NA	NA	NA
Tnfrsf13b	0,195331809	0,099784042	0,573700724	1,187315184	0,247702963	0,862283441	0,999892504	"tumor necrosis factor receptor superfamily, member 13b [Source:MGI Symbol;Acc:MGI:1889411]"	NA	NA	NA
Spire2	5,487886322	6,75159339	3,553324975	1,171664795	0,228559884	0,260912139	0,999892504	"spire homolog 2 (Drosophila) [Source:MGI Symbol;Acc:MGI:2446256]"	NA	NA	NA
Prox1	0,078303653	0,108017194	6,566951498	2,384169078	1,253486551	0,108565335	0,999892504	"prospero-related homeobox 1 [Source:MGI Symbol;Acc:MGI:97772]"	NA	NA	NA
Raver1	3,82907062	3,768539855	7,653534643	1,060834638	0,085199788	0,792102107	0,999892504	"ribonucleoprotein, PTB-binding 1 [Source:MGI Symbol;Acc:MGI:1919016]"	NA	NA	NA
2610507B11Rik	7,053581849	12,10084142	17,16571414	1,350217591	0,43319192	0,093344466	0,999892504	"RIKEN cDNA 2610507B11 gene [Source:MGI Symbol;Acc:MGI:1919753]"	YES	KIAA0100	BCOX|BCOX1|CT101|Q14667
AI597479	14,34381819	14,18755634	8,077102748	1,00814487	0,011702968	0,927817229	0,999892504	"expressed sequence AI597479 [Source:MGI Symbol;Acc:MGI:2138299]"	NA	NA	NA
Tmem86a	9,734942721	9,298503178	7,852329113	1,048334655	0,068099335	0,764826599	0,999892504	"transmembrane protein 86A [Source:MGI Symbol;Acc:MGI:1915143]"	NA	NA	NA
Optc	3,553659029	3,072337355	0,663448433	1,082119347	0,113859622	0,796556815	0,999892504	"opticin [Source:MGI Symbol;Acc:MGI:2151113]"	NA	NA	NA
Tex14	0,468744758	0,709044381	1,899251288	0,942926302	-0,084783079	0,93843178	0,999892504	"testis expressed gene 14 [Source:MGI Symbol;Acc:MGI:1933227]"	NA	NA	NA
Ifi35	6,524408766	4,477030512	7,924755145	0,78519795	-0,348871689	0,317123076	0,999892504	"interferon-induced protein 35 [Source:MGI Symbol;Acc:MGI:1917360]"	NA	NA	NA
Rdm1	8,194762369	7,182373327	19,6099576	0,756331519	-0,402909352	0,068083903	0,999892504	"RAD52 motif 1 [Source:MGI Symbol;Acc:MGI:1913849]"	NA	NA	NA
Nedd8	1178,769564	1052,027146	391,6365566	0,882942192	-0,17960911	0,407478807	0,999892504	"neural precursor cell expressed, developmentally down-regulated gene 8 [Source:MGI Symbol;Acc:MGI:97301]"	NA	NA	NA
Gosr1	9,640167882	10,08744736	14,3965919	1,169318411	0,225667836	0,407555969	0,999892504	"golgi SNAP receptor complex member 1 [Source:MGI Symbol;Acc:MGI:1858260]"	NA	NA	NA
Mrpl52	310,4418972	318,2780746	180,1471905	1,035207761	0,049920338	0,772306708	0,999892504	"mitochondrial ribosomal protein L52 [Source:MGI Symbol;Acc:MGI:1916086]"	YES	MRPL52	Q86TS9
Kansl3	11,19677114	13,02040944	9,886053598	1,038625041	0,054674914	0,816384684	0,999892504	"KAT8 regulatory NSL complex subunit 3 [Source:MGI Symbol;Acc:MGI:1918055]"	NA	NA	NA
Eya4	0,00965874	0,046343863	0,103912867	5,09819373	2,349986197	0,151834082	0,999892504	"eyes absent 4 homolog (Drosophila) [Source:MGI Symbol;Acc:MGI:1337104]"	NA	NA	NA
Ebf3	11,1577791	13,98283463	3,402042612	1,03540352	0,050193129	0,894032065	0,999892504	"early B cell factor 3 [Source:MGI Symbol;Acc:MGI:894289]"	NA	NA	NA
Gm16119	2,593368701	3,1104254	2,230711105	1,19175303	0,253085293	0,484258472	0,999892504	"predicted gene 16119 [Source:MGI Symbol;Acc:MGI:3801877]"	NA	NA	NA
Myt1	2,752235278	2,732081679	2,131917996	0,946651044	-0,079095379	0,755497973	0,999892504	"myelin transcription factor 1 [Source:MGI Symbol;Acc:MGI:1100535]"	NA	NA	NA
Faf1	14,61834002	13,79294031	9,371114882	0,9459782	-0,080121158	0,518862204	0,999892504	"Fas-associated factor 1 [Source:MGI Symbol;Acc:MGI:109419]"	NA	NA	NA
Tsacc	12,45220419	12,76043842	10,68513708	0,972450197	-0,040303729	0,890964587	0,999892504	"TSSK6 activating co-chaperone [Source:MGI Symbol;Acc:MGI:1924177]"	NA	NA	NA
Mettl16	6,586539171	7,338033425	8,035714861	1,063554557	0,088894041	0,658705326	0,999892504	"methyltransferase like 16 [Source:MGI Symbol;Acc:MGI:1914743]"	NA	NA	NA
Dazl	0,1329588	0,10471563	0,036451859	0,734020808	-0,446107133	0,54119886	0,999892504	"deleted in azoospermia-like [Source:MGI Symbol;Acc:MGI:1342328]"	NA	NA	NA
Apol7a	0,114287835	0,165039181	0,018819588	1,75982686	0,815433497	0,381776843	0,999892504	"apolipoprotein L 7a [Source:MGI Symbol;Acc:MGI:1923011]"	NA	NA	NA
Pigyl	113,3511682	97,01912388	152,6065848	0,801350609	-0,319494502	0,119853377	0,999892504	"phosphatidylinositol glycan anchor biosynthesis, class Y-like [Source:MGI Symbol;Acc:MGI:1913518]"	NA	NA	NA
Psen2	19,70253297	17,35643118	13,95932706	0,910512277	-0,135249625	0,266244181	0,999892504	"presenilin 2 [Source:MGI Symbol;Acc:MGI:109284]"	NA	NA	NA
Acaa1b	0,207309327	0,206571368	0,300953527	0,899457764	-0,152872557	0,891125343	0,999892504	"acetyl-Coenzyme A acyltransferase 1B [Source:MGI Symbol;Acc:MGI:3605455]"	YES	ACAA1	ACAA|PTHIO|THIO|P09110
Plcd1	3,756739608	3,641842597	5,280748217	1,037663703	0,053338956	0,831885095	0,999892504	"phospholipase C, delta 1 [Source:MGI Symbol;Acc:MGI:97614]"	NA	NA	NA
Fads1	26,15486086	26,39755665	41,61561745	1,027660341	0,039363508	0,821734752	0,999892504	"fatty acid desaturase 1 [Source:MGI Symbol;Acc:MGI:1923517]"	NA	NA	NA
Lmbr1	9,233285997	8,724439854	4,2334009	0,967550331	-0,047591384	0,768969199	0,999892504	"limb region 1 [Source:MGI Symbol;Acc:MGI:1861746]"	NA	NA	NA
Cars	27,4304705	27,22539929	24,87279153	0,967705292	-0,047360344	0,791238217	0,999892504	"cysteinyl-tRNA synthetase [Source:MGI Symbol;Acc:MGI:1351477]"	NA	NA	NA
Phlda2	0,070479861	0,060295044	0,020192327	0,610440412	-0,71207762	0,661072747	0,999892504	"pleckstrin homology-like domain, family A, member 2 [Source:MGI Symbol;Acc:MGI:1202307]"	NA	NA	NA
Wnt2	0,182295723	0,234282771	0,295777696	1,53033991	0,613852132	0,487381879	0,999892504	"wingless-related MMTV integration site 2 [Source:MGI Symbol;Acc:MGI:98954]"	NA	NA	NA
Gabra1	42,1406111	41,25775902	45,22854954	1,007788674	0,011193147	0,964183134	0,999892504	"gamma-aminobutyric acid (GABA) A receptor, subunit alpha 1 [Source:MGI Symbol;Acc:MGI:95613]"	NA	NA	NA
Grid2ip	0,050906406	0,017213916	0	0,406416541	-1,298968975	0,460897246	0,999892504	"glutamate receptor, ionotropic, delta 2 (Grid2) interacting protein 1 [Source:MGI Symbol;Acc:MGI:2176213]"	NA	NA	NA
Kdelr3	0,039133652	0,091094062	1,62825935	1,840039611	0,879736824	0,617718454	0,999892504	"KDEL (Lys-Asp-Glu-Leu) endoplasmic reticulum protein retention receptor 3 [Source:MGI Symbol;Acc:MGI:2145953]"	NA	NA	NA
Apip	66,29453637	55,81838573	39,3858087	0,911053777	-0,134391881	0,526952102	0,999892504	"APAF1 interacting protein [Source:MGI Symbol;Acc:MGI:1926788]"	NA	NA	NA
Pdhx	33,32141498	27,65270908	16,05899325	0,874900092	-0,192809815	0,278421395	0,999892504	"pyruvate dehydrogenase complex, component X [Source:MGI Symbol;Acc:MGI:1351627]"	YES	PDHX	DLDBP|E3BP|OPDX|PDX1|proX|O00330
Vac14	8,548227494	8,081286226	7,548989051	0,777169442	-0,363698919	0,161292736	0,999892504	"Vac14 homolog (S. cerevisiae) [Source:MGI Symbol;Acc:MGI:2157980]"	NA	NA	NA
1700049J03Rik	0,258385754	0,351378246	0	0,870619869	-0,19988515	0,842768832	0,999892504	"RIKEN cDNA 1700049J03 gene [Source:MGI Symbol;Acc:MGI:1920615]"	NA	NA	NA
Akt1s1	18,9302353	19,22752754	28,41434999	0,89402366	-0,161615082	0,570364042	0,999892504	"AKT1 substrate 1 (proline-rich) [Source:MGI Symbol;Acc:MGI:1914855]"	NA	NA	NA
Tbrg1	80,70647849	70,44809059	41,56605192	0,862602562	-0,213232093	0,160216367	0,999892504	"transforming growth factor beta regulated gene 1 [Source:MGI Symbol;Acc:MGI:1100877]"	NA	NA	NA
Adssl1	13,65707046	12,92417109	101,4310946	0,943561037	-0,08381225	0,701016617	0,999892504	"adenylosuccinate synthetase like 1 [Source:MGI Symbol;Acc:MGI:87947]"	NA	NA	NA
1700026D08Rik	1,941034915	1,671109815	0,636844038	0,731889046	-0,450303141	0,332518453	0,999892504	"RIKEN cDNA 1700026D08 gene [Source:MGI Symbol;Acc:MGI:1922806]"	NA	NA	NA
Brf1	7,591042064	7,413927306	16,69001551	0,904887731	-0,144189285	0,58168378	0,999892504	"BRF1 homolog, subunit of RNA polymerase III transcription initiation factor IIIB (S. cerevisiae) [Source:MGI Symbol;Acc:MGI:1919558]"	NA	NA	NA
Vipr2	1,374277271	1,133703877	0,395434337	0,512609126	-0,964068931	0,040860908	0,999892504	"vasoactive intestinal peptide receptor 2 [Source:MGI Symbol;Acc:MGI:107166]"	NA	NA	NA
Odc1	9,497452476	11,16406801	15,99828931	0,995880278	-0,005955779	0,983243639	0,999892504	"ornithine decarboxylase, structural 1 [Source:MGI Symbol;Acc:MGI:97402]"	NA	NA	NA
Thg1l	5,565896437	5,476846902	6,112983349	0,958210002	-0,061586222	0,846126868	0,999892504	"tRNA-histidine guanylyltransferase 1-like (S. cerevisiae) [Source:MGI Symbol;Acc:MGI:1913878]"	YES	THG1L	ICF45|IHG-1|Q9NWX6
Adam19	3,167353865	3,425200663	3,686396003	1,084578332	0,117134253	0,61172778	0,999892504	"a disintegrin and metallopeptidase domain 19 (meltrin beta) [Source:MGI Symbol;Acc:MGI:105377]"	NA	NA	NA
Pabpc4	5,303862563	6,768369879	9,148413339	1,185937903	0,246028471	0,255498879	0,999892504	"poly(A) binding protein, cytoplasmic 4 [Source:MGI Symbol;Acc:MGI:2385206]"	NA	NA	NA
Zfp296	0,42287053	0,315506196	1,281106651	0,458989783	-1,123466054	0,079512438	0,999892504	"zinc finger protein 296 [Source:MGI Symbol;Acc:MGI:1926956]"	NA	NA	NA
Plin5	1,178941721	0,865524608	0,352949878	0,493638708	-1,018472568	0,031109069	0,999892504	"perilipin 5 [Source:MGI Symbol;Acc:MGI:1914218]"	NA	NA	NA
Sugp1	16,99881296	18,07686342	19,34589119	1,042727281	0,060361878	0,722807161	0,999892504	"SURP and G patch domain containing 1 [Source:MGI Symbol;Acc:MGI:1917866]"	NA	NA	NA
Dhdh	4,017028475	4,08564572	1,608408172	0,854472102	-0,226894705	0,37984166	0,999892504	"dihydrodiol dehydrogenase (dimeric) [Source:MGI Symbol;Acc:MGI:1919005]"	NA	NA	NA
Zfp790	3,331515645	3,209217192	2,029928356	0,984376929	-0,022717249	0,892831024	0,999892504	"zinc finger protein 790 [Source:MGI Symbol;Acc:MGI:1923431]"	NA	NA	NA
Cpb1	0,046357373	0,132184811	0,007977786	2,781482045	1,475853793	0,126418107	0,999892504	"carboxypeptidase B1 (tissue) [Source:MGI Symbol;Acc:MGI:1923953]"	NA	NA	NA
Slc25a41	0,145524225	0,158164333	0	0,807545755	-0,308384091	0,756784253	0,999892504	"solute carrier family 25, member 41 [Source:MGI Symbol;Acc:MGI:2144215]"	YES	SLC25A41	APC4|Q8N5S1
Fsd1	50,21065148	46,49254316	27,44873704	0,882570662	-0,180216305	0,269634874	0,999892504	"fibronectin type 3 and SPRY domain-containing protein [Source:MGI Symbol;Acc:MGI:1934858]"	NA	NA	NA
Fuz	23,60158313	18,79216043	15,26137348	0,89850324	-0,154404388	0,483773843	0,999892504	"fuzzy homolog (Drosophila) [Source:MGI Symbol;Acc:MGI:1917550]"	NA	NA	NA
Sptbn4	3,932623325	5,118826372	2,958224956	0,875366751	-0,192040507	0,566603765	0,999892504	"spectrin beta, non-erythrocytic 4 [Source:MGI Symbol;Acc:MGI:1890574]"	NA	NA	NA
Pgam1	81,05119749	63,69461087	21,9346677	0,751478618	-0,41219604	0,126937371	0,999892504	"phosphoglycerate mutase 1 [Source:MGI Symbol;Acc:MGI:97552]"	NA	NA	NA
Evi5	13,80752917	15,68288087	4,883428887	1,070547361	0,098348621	0,698596045	0,999892504	"ecotropic viral integration site 5 [Source:MGI Symbol;Acc:MGI:104736]"	NA	NA	NA
Snapc2	40,70975282	37,34544099	30,39716484	0,885671885	-0,175155772	0,381666488	0,999892504	"small nuclear RNA activating complex, polypeptide 2 [Source:MGI Symbol;Acc:MGI:1914861]"	NA	NA	NA
Git1	12,66385272	15,8704132	30,32221022	1,06168596	0,086357089	0,67305732	0,999892504	"G protein-coupled receptor kinase-interactor 1 [Source:MGI Symbol;Acc:MGI:1927140]"	NA	NA	NA
Gltp	3,535581827	4,230854227	309,7260556	1,173488934	0,230804237	0,453261411	0,999892504	"glycolipid transfer protein [Source:MGI Symbol;Acc:MGI:1929253]"	NA	NA	NA
Bnip2	10,18145608	9,658803704	16,56622057	0,970669334	-0,042948181	0,782459181	0,999892504	"BCL2/adenovirus E1B interacting protein 2 [Source:MGI Symbol;Acc:MGI:109327]"	NA	NA	NA
Ccnt1	19,92105771	23,43558926	30,5609163	1,073246951	0,101982075	0,307131639	0,999892504	"cyclin T1 [Source:MGI Symbol;Acc:MGI:1328363]"	NA	NA	NA
Scarf2	0,088943198	0,122934035	0,642135248	1,833780558	0,874821007	0,284040344	0,999892504	"scavenger receptor class F, member 2 [Source:MGI Symbol;Acc:MGI:1858430]"	NA	NA	NA
Brms1l	22,99208957	24,02539961	11,3970754	0,996636193	-0,004861129	0,970328821	0,999892504	"breast cancer metastasis-suppressor 1-like [Source:MGI Symbol;Acc:MGI:1196337]"	NA	NA	NA
Med15	10,33277061	10,38895088	14,25041395	1,093898183	0,129478462	0,508708171	0,999892504	"mediator complex subunit 15 [Source:MGI Symbol;Acc:MGI:2137379]"	NA	NA	NA
Dhdds	42,79187506	35,4760382	34,13152898	1,019156646	0,027375813	0,882465671	0,999892504	"dehydrodolichyl diphosphate synthase [Source:MGI Symbol;Acc:MGI:1914672]"	NA	NA	NA
Aim1l	2,207239554	1,495961895	3,062299881	0,595583579	-0,747624118	0,118178495	0,999892504	"absent in melanoma 1-like [Source:MGI Symbol;Acc:MGI:1334463]"	NA	NA	NA
Ubxn11	11,4983015	12,07770932	10,03202763	0,844122321	-0,244476021	0,304085258	0,999892504	"UBX domain protein 11 [Source:MGI Symbol;Acc:MGI:1914836]"	NA	NA	NA
Mogat1	2,31118418	2,05697906	9,042055019	0,832346789	-0,264743357	0,557290726	0,999892504	"monoacylglycerol O-acyltransferase 1 [Source:MGI Symbol;Acc:MGI:1915643]"	NA	NA	NA
Tex22	0,280980637	0,194285289	0,739263271	0,549275397	-0,864398423	0,432212155	0,999892504	"testis expressed gene 22 [Source:MGI Symbol;Acc:MGI:1922921]"	NA	NA	NA
Tjap1	3,551946863	4,750714459	37,45567129	1,362223333	0,445963249	0,043783007	0,999892504	"tight junction associated protein 1 [Source:MGI Symbol;Acc:MGI:1921344]"	NA	NA	NA
Ehf	0,038218472	0,071033985	0	4,204296776	2,071864511	0,297671749	0,999892504	"ets homologous factor [Source:MGI Symbol;Acc:MGI:1270840]"	NA	NA	NA
Nanog	0,104932139	0,075783584	0,015319063	0,596681498	-0,744967052	0,46845918	0,999892504	"Nanog homeobox [Source:MGI Symbol;Acc:MGI:1919200]"	NA	NA	NA
Rpl15	57,83807595	52,52550333	26,59788895	0,93095979	-0,103209238	0,508751598	0,999892504	"ribosomal protein L15 [Source:MGI Symbol;Acc:MGI:1913730]"	NA	NA	NA
Tmem167	15,74253947	14,53937933	9,623051265	0,909696454	-0,136542865	0,462272859	0,999892504	"transmembrane protein 167 [Source:MGI Symbol;Acc:MGI:1913324]"	NA	NA	NA
Steap4	0,268579846	0,332116267	0,426775243	1,301247027	0,379894868	0,585771883	0,999892504	"STEAP family member 4 [Source:MGI Symbol;Acc:MGI:1923560]"	NA	NA	NA
Mplkip	3,573246315	3,72722662	4,22758103	1,005902054	0,008489835	0,968881744	0,999892504	"M-phase specific PLK1 intereacting protein [Source:MGI Symbol;Acc:MGI:1913558]"	NA	NA	NA
Kif11	0,226812379	0,290560842	0,109459373	1,301246039	0,379893771	0,337597435	0,999892504	"kinesin family member 11 [Source:MGI Symbol;Acc:MGI:1098231]"	NA	NA	NA
Rpa3	14,97634721	18,06563997	20,90627744	1,393373295	0,478581818	0,236574341	0,999892504	"replication protein A3 [Source:MGI Symbol;Acc:MGI:1915490]"	NA	NA	NA
Tnpo3	11,53122887	11,78317844	7,293313828	0,944203715	-0,082829936	0,488256251	0,999892504	"transportin 3 [Source:MGI Symbol;Acc:MGI:1196412]"	NA	NA	NA
Ttll5	9,272976911	9,39855245	39,67586462	1,20267658	0,266248729	0,244844925	0,999892504	"tubulin tyrosine ligase-like family, member 5 [Source:MGI Symbol;Acc:MGI:2443657]"	NA	NA	NA
Zfp715	5,013629879	5,368601939	4,437464531	1,016378235	0,023437387	0,867088084	0,999892504	"zinc finger protein 715 [Source:MGI Symbol;Acc:MGI:1917180]"	NA	NA	NA
Cdh23	0,260845635	0,242984785	2,668037407	2,588145828	1,371918907	0,050820238	0,999892504	"cadherin 23 (otocadherin) [Source:MGI Symbol;Acc:MGI:1890219]"	NA	NA	NA
Rps5	680,6414695	690,3606871	478,2308639	1,013638427	0,019543123	0,93183054	0,999892504	"ribosomal protein S5 [Source:MGI Symbol;Acc:MGI:1097682]"	NA	NA	NA
Podnl1	0,03736788	0,050008499	0	1,40222115	0,487713901	0,720728307	0,999892504	"podocan-like 1 [Source:MGI Symbol;Acc:MGI:2685352]"	NA	NA	NA
Lphn1	17,13772241	22,99116525	11,58518059	1,1744045	0,231929402	0,378894632	0,999892504	"latrophilin 1 [Source:MGI Symbol;Acc:MGI:1929461]"	NA	NA	NA
Amotl1	27,30329519	25,2017492	5,637345295	0,985320663	-0,021334782	0,942869405	0,999892504	"angiomotin-like 1 [Source:MGI Symbol;Acc:MGI:1922973]"	NA	NA	NA
Etv5	30,15494052	31,52783257	6,018538212	0,976485619	-0,034329298	0,850776735	0,999892504	"ets variant gene 5 [Source:MGI Symbol;Acc:MGI:1096867]"	NA	NA	NA
Gfod2	13,22474648	12,61356389	10,19961782	1,076701345	0,106618131	0,59593158	0,999892504	"glucose-fructose oxidoreductase domain containing 2 [Source:MGI Symbol;Acc:MGI:1917825]"	NA	NA	NA
Enkd1	8,197013228	9,29551596	8,247737542	1,247526298	0,319070228	0,279519492	0,999892504	"enkurin domain containing 1 [Source:MGI Symbol;Acc:MGI:2142593]"	NA	NA	NA
4933405L10Rik	0,207789687	0,496206229	0,427812263	3,074326262	1,620270279	0,062153748	0,999892504	"RIKEN cDNA 4933405L10 gene [Source:MGI Symbol;Acc:MGI:1918296]"	NA	NA	NA
Atp6v0d1	277,3857115	275,680975	124,3896739	0,891708196	-0,165356417	0,368872898	0,999892504	"ATPase, H+ transporting, lysosomal V0 subunit D1 [Source:MGI Symbol;Acc:MGI:1201778]"	NA	NA	NA
Ptprs	36,22541001	41,39095282	19,63276317	0,866227263	-0,207182515	0,48771863	0,999892504	"protein tyrosine phosphatase, receptor type, S [Source:MGI Symbol;Acc:MGI:97815]"	NA	NA	NA
Slc41a1	1,858764233	2,080556119	8,658342058	1,08398776	0,116348467	0,623721443	0,999892504	"solute carrier family 41, member 1 [Source:MGI Symbol;Acc:MGI:2444823]"	NA	NA	NA
Fer1l4	0,152250522	0,305824776	0,360677148	2,520026864	1,333439113	0,204273267	0,999892504	"fer-1-like 4 (C. elegans) [Source:MGI Symbol;Acc:MGI:1921812]"	NA	NA	NA
Iglon5	0,660528692	0,563452804	0,886205958	0,431528625	-1,212471834	0,062939191	0,999892504	"IgLON family member 5 [Source:MGI Symbol;Acc:MGI:2686277]"	NA	NA	NA
Igf2bp1	0,028200854	0,083216639	0,112834805	1,702962711	0,768046845	0,489290201	0,999892504	"insulin-like growth factor 2 mRNA binding protein 1 [Source:MGI Symbol;Acc:MGI:1890357]"	NA	NA	NA
Zfp651	2,388498012	2,991091316	5,719873289	0,980076156	-0,029034238	0,928784583	0,999892504	"zinc finger protein 651 [Source:MGI Symbol;Acc:MGI:2670992]"	NA	NA	NA
Nelfb	23,90755737	25,99783685	22,8818539	1,138240818	0,186805821	0,267893669	0,999892504	"negative elongation factor complex member B, Cobra1 [Source:MGI Symbol;Acc:MGI:1931035]"	NA	NA	NA
Card14	0,033777267	0,038655658	0,08404759	1,322010291	0,402733407	0,81813718	0,999892504	"caspase recruitment domain family, member 14 [Source:MGI Symbol;Acc:MGI:2386258]"	NA	NA	NA
Tmem175	47,40105133	38,83125541	15,37419761	0,815130045	-0,294897851	0,272909079	0,999892504	"transmembrane protein 175 [Source:MGI Symbol;Acc:MGI:1919642]"	NA	NA	NA
Tango2	140,9387783	122,6252379	64,45073037	0,865122917	-0,209022969	0,376693906	0,999892504	"transport and golgi organization 2 [Source:MGI Symbol;Acc:MGI:101825]"	NA	NA	NA
Aldh1a2	0,037073781	0,041511375	5,581468443	1,2981173	0,376420754	0,811894293	0,999892504	"aldehyde dehydrogenase family 1, subfamily A2 [Source:MGI Symbol;Acc:MGI:107928]"	NA	NA	NA
Ndufs2	256,0304817	251,6811631	182,7451759	0,923258007	-0,115194226	0,377112812	0,999892504	"NADH dehydrogenase (ubiquinone) Fe-S protein 2 [Source:MGI Symbol;Acc:MGI:2385112]"	YES	NDUFS2	CI-49|O75306
Atraid	336,1738699	317,1267757	274,201226	1,01089625	0,015634939	0,95529952	0,999892504	"all-trans retinoic acid induced differentiation factor [Source:MGI Symbol;Acc:MGI:1918918]"	NA	NA	NA
Cad	1,038179356	1,101922603	1,646640886	1,010064731	0,014447752	0,963895843	0,999892504	"carbamoyl-phosphate synthetase 2, aspartate transcarbamylase, and dihydroorotase [Source:MGI Symbol;Acc:MGI:1916969]"	NA	NA	NA
Sh3bp5l	15,90537699	14,81608032	12,16008168	0,934047825	-0,098431675	0,647968826	0,999892504	"SH3 binding domain protein 5 like [Source:MGI Symbol;Acc:MGI:1933124]"	NA	NA	NA
Atad1	57,94453058	54,07916867	43,86348388	0,986523172	-0,019575156	0,90640655	0,999892504	"ATPase family, AAA domain containing 1 [Source:MGI Symbol;Acc:MGI:1915229]"	YES	ATAD1	AFDC1|THORASE|Q8NBU5
Pten	5,209905337	6,846210537	5,783736166	1,228115627	0,296446397	0,141238377	0,999892504	"phosphatase and tensin homolog [Source:MGI Symbol;Acc:MGI:109583]"	NA	NA	NA
Pea15a	463,9882373	411,2638412	549,3070925	0,88013569	-0,184202135	0,210572838	0,999892504	"phosphoprotein enriched in astrocytes 15A [Source:MGI Symbol;Acc:MGI:104799]"	NA	NA	NA
Timm23	19,31782666	16,48844182	8,116415818	0,755910525	-0,403712619	0,217893267	0,999892504	"translocase of inner mitochondrial membrane 23 [Source:MGI Symbol;Acc:MGI:1858317]"	YES	TIMM23	TIM23|O14925
Trnt1	38,835906	30,79281771	38,32804414	0,833776761	-0,262266933	0,222563599	0,999892504	"tRNA nucleotidyl transferase, CCA-adding, 1 [Source:MGI Symbol;Acc:MGI:1917297]"	YES	TRNT1	CCA1|MtCCA|Q96Q11
Ehmt2	38,23468807	52,78614827	32,34583232	1,175457187	0,233221993	0,332056429	0,999892504	"euchromatic histone lysine N-methyltransferase 2 [Source:MGI Symbol;Acc:MGI:2148922]"	NA	NA	NA
Elof1	179,9433768	167,556277	73,59954195	0,957205346	-0,06309964	0,796165821	0,999892504	"elongation factor 1 homolog (ELF1, S. cerevisiae) [Source:MGI Symbol;Acc:MGI:1913376]"	NA	NA	NA
Med16	6,8389134	7,340908195	5,759718079	1,098088372	0,134994164	0,493698803	0,999892504	"mediator complex subunit 16 [Source:MGI Symbol;Acc:MGI:2158394]"	NA	NA	NA
St3gal1	1,319627572	1,650774142	3,194839449	1,133868064	0,18125278	0,583854058	0,999892504	"ST3 beta-galactoside alpha-2,3-sialyltransferase 1 [Source:MGI Symbol;Acc:MGI:98304]"	NA	NA	NA
Tmem259	9,94784125	14,2727552	17,30498968	0,949709574	-0,074441697	0,854117847	0,999892504	"transmembrane protein 259 [Source:MGI Symbol;Acc:MGI:2177957]"	NA	NA	NA
Rnf170	6,698426192	7,174738689	5,592794289	0,979459022	-0,02994296	0,845206755	0,999892504	"ring finger protein 170 [Source:MGI Symbol;Acc:MGI:1924983]"	NA	NA	NA
Clip3	191,1246906	206,4814277	229,6796535	1,061877445	0,086617269	0,731839513	0,999892504	"CAP-GLY domain containing linker protein 3 [Source:MGI Symbol;Acc:MGI:1923936]"	NA	NA	NA
Thap8	0,063492541	0,124292978	0	1,681089464	0,749396503	0,563441349	0,999892504	"THAP domain containing 8 [Source:MGI Symbol;Acc:MGI:1922879]"	NA	NA	NA
Myl2	1,297042015	0,840333081	0,253099371	0,643628891	-0,635699008	0,353888693	0,999892504	"myosin, light polypeptide 2, regulatory, cardiac, slow [Source:MGI Symbol;Acc:MGI:97272]"	NA	NA	NA
Nit1	44,1420293	40,67907829	31,31763549	0,939475782	-0,090072123	0,622073839	0,999892504	"nitrilase 1 [Source:MGI Symbol;Acc:MGI:1350916]"	YES	NIT1	Q86X76
Pax5	0,039722027	0,062670778	0,130545372	2,023239485	1,016667097	0,617671479	0,999892504	"paired box gene 5 [Source:MGI Symbol;Acc:MGI:97489]"	NA	NA	NA
Prdm15	1,707890658	1,912267731	2,160237069	0,972162675	-0,04073035	0,875022905	0,999892504	"PR domain containing 15 [Source:MGI Symbol;Acc:MGI:1930121]"	NA	NA	NA
Rnf168	2,71807524	3,460536809	2,663453265	1,363231803	0,447030897	0,04405506	0,999892504	"ring finger protein 168 [Source:MGI Symbol;Acc:MGI:1917488]"	NA	NA	NA
Tctex1d2	54,52819812	51,73775879	27,8662408	0,998871417	-0,001629121	0,994348448	0,999892504	"Tctex1 domain containing 2 [Source:MGI Symbol;Acc:MGI:1913311]"	NA	NA	NA
Chp1	65,31986203	65,71903401	41,7302895	0,988046215	-0,01734957	0,901785389	0,999892504	"calcineurin-like EF hand protein 1 [Source:MGI Symbol;Acc:MGI:1927185]"	NA	NA	NA
Sval2	0,21755832	0,108752074	0	0,169160496	-2,563535396	0,100163924	0,999892504	"seminal vesicle antigen-like 2 [Source:MGI Symbol;Acc:MGI:1934254]"	NA	NA	NA
Trpv4	0,126797711	0,112705387	0,730450934	1,026405725	0,037601122	0,966696873	0,999892504	"transient receptor potential cation channel, subfamily V, member 4 [Source:MGI Symbol;Acc:MGI:1926945]"	NA	NA	NA
Klhl3	0,233213098	0,355917489	0,338972147	1,560528515	0,642034719	0,242714452	0,999892504	"kelch-like 3 [Source:MGI Symbol;Acc:MGI:2445185]"	NA	NA	NA
Tvp23b	68,85	61,85277486	34,26172739	0,940850237	-0,087962999	0,564568107	0,999892504	"trans-golgi network vesicle protein 23B [Source:MGI Symbol;Acc:MGI:1914760]"	NA	NA	NA
Dnajc7	135,9407599	135,9045244	128,1478734	0,992687709	-0,010588166	0,926356165	0,999892504	"DnaJ (Hsp40) homolog, subfamily C, member 7 [Source:MGI Symbol;Acc:MGI:1928373]"	NA	NA	NA
Cacybp	227,8937873	211,0955366	95,00218615	0,980880851	-0,027850194	0,897477576	0,999892504	"calcyclin binding protein [Source:MGI Symbol;Acc:MGI:1270839]"	NA	NA	NA
Zswim7	44,37340005	43,9229134	29,94776656	0,988699175	-0,016396466	0,935735298	0,999892504	"zinc finger SWIM-type containing 7 [Source:MGI Symbol;Acc:MGI:1916997]"	NA	NA	NA
Pigl	7,23468542	6,149118711	3,175858162	1,080495523	0,111693094	0,75661773	0,999892504	"phosphatidylinositol glycan anchor biosynthesis, class L [Source:MGI Symbol;Acc:MGI:2681271]"	NA	NA	NA
Ndufa2	1547,751041	1380,372632	623,9602444	0,841771282	-0,248499804	0,241415662	0,999892504	"NADH dehydrogenase (ubiquinone) 1 alpha subcomplex, 2 [Source:MGI Symbol;Acc:MGI:1343103]"	YES	NDUFA2	B8|CD14|CIB8|O43678
Pam16	24,68518948	26,87229533	19,40022487	0,949154711	-0,075284831	0,65177092	0,999892504	"presequence translocase-asssociated motor 16 homolog (S. cerevisiae) [Source:MGI Symbol;Acc:MGI:1913699]"	YES	PAM16	MAGMAS|TIM16|TIMM16|Q9Y3D7
Glis2	1,504098735	2,156898469	3,291505207	1,221782315	0,288987263	0,280810503	0,999892504	"GLIS family zinc finger 2 [Source:MGI Symbol;Acc:MGI:1932535]"	NA	NA	NA
Cox6c	1355,220917	1423,7334	1038,201475	1,12021231	0,163772188	0,401872493	0,999892504	"cytochrome c oxidase subunit VIc [Source:MGI Symbol;Acc:MGI:104614]"	YES	COX6C	P09669
Bicc1	1,276569347	1,458545091	1,424910439	1,135460984	0,183278134	0,472073534	0,999892504	"bicaudal C homolog 1 (Drosophila) [Source:MGI Symbol;Acc:MGI:1933388]"	NA	NA	NA
Ube2z	15,93671236	18,94675873	12,0624597	1,005614128	0,008076824	0,979547829	0,999892504	"ubiquitin-conjugating enzyme E2Z (putative) [Source:MGI Symbol;Acc:MGI:1343160]"	NA	NA	NA
Tmem87b	8,724315069	9,262924734	7,145224808	1,11535733	0,157505984	0,348064225	0,999892504	"transmembrane protein 87B [Source:MGI Symbol;Acc:MGI:1919727]"	NA	NA	NA
Anapc1	6,96268688	7,940953017	9,512673834	1,03436453	0,048744709	0,79179024	0,999892504	"anaphase promoting complex subunit 1 [Source:MGI Symbol;Acc:MGI:103097]"	NA	NA	NA
Mertk	0,253420918	0,379276891	2,40859555	2,090367987	1,063756936	0,107528928	0,999892504	"c-mer proto-oncogene tyrosine kinase [Source:MGI Symbol;Acc:MGI:96965]"	NA	NA	NA
Tsg101	97,61721447	92,40178931	51,9151298	0,8900208	-0,168089043	0,408533658	0,999892504	"tumor susceptibility gene 101 [Source:MGI Symbol;Acc:MGI:106581]"	NA	NA	NA
Hps5	2,264279579	2,69548865	7,77176805	1,252856959	0,325221708	0,112496564	0,999892504	"Hermansky-Pudlak syndrome 5 homolog (human) [Source:MGI Symbol;Acc:MGI:2180307]"	NA	NA	NA
Rnf166	8,876916027	9,048003692	10,72120323	0,956570985	-0,064056063	0,807342466	0,999892504	"ring finger protein 166 [Source:MGI Symbol;Acc:MGI:1915968]"	NA	NA	NA
Ankrd28	1,36296109	1,696088966	9,631456076	1,228828949	0,297284109	0,101876008	0,999892504	"ankyrin repeat domain 28 [Source:MGI Symbol;Acc:MGI:2145661]"	NA	NA	NA
Ankrd52	1,700912925	1,699781207	2,133108023	1,247028973	0,318494985	0,311215443	0,999892504	"ankyrin repeat domain 52 [Source:MGI Symbol;Acc:MGI:2444029]"	NA	NA	NA
Pkd2l2	1,76579005	1,806710144	1,631822333	0,94141495	-0,087097331	0,725307871	0,999892504	"polycystic kidney disease 2-like 2 [Source:MGI Symbol;Acc:MGI:1858231]"	NA	NA	NA
Srp19	182,6203719	167,8267787	129,1402438	0,940229544	-0,088915081	0,604428792	0,999892504	"signal recognition particle 19 [Source:MGI Symbol;Acc:MGI:1913634]"	NA	NA	NA
Wdfy2	1,036724788	0,88213441	3,741671298	1,037021857	0,052446301	0,925882263	0,999892504	"WD repeat and FYVE domain containing 2 [Source:MGI Symbol;Acc:MGI:2442811]"	NA	NA	NA
Zfyve20	4,754070218	4,721137222	5,799770428	1,031563694	0,044832903	0,818648314	0,999892504	"zinc finger, FYVE domain containing 20 [Source:MGI Symbol;Acc:MGI:1925537]"	NA	NA	NA
Mrps25	163,3139326	139,8817271	55,91834917	0,873929843	-0,194410627	0,286335446	0,999892504	"mitochondrial ribosomal protein S25 [Source:MGI Symbol;Acc:MGI:1928140]"	YES	MRPS25	MRP-S25|RPMS25|P82663
Dguok	34,6391076	32,06268162	31,24632222	1,029777872	0,042333175	0,878239831	0,999892504	"deoxyguanosine kinase [Source:MGI Symbol;Acc:MGI:1351602]"	YES	DGUOK	MTDPS3|dGK|Q16854
Camta1	26,19650029	34,30642381	37,24014041	1,197592284	0,260136832	0,324810162	0,999892504	"calmodulin binding transcription activator 1 [Source:MGI Symbol;Acc:MGI:2140230]"	NA	NA	NA
Csf1	1,730246046	2,834507296	15,24746015	1,527945214	0,611592815	0,134037317	0,999892504	"colony stimulating factor 1 (macrophage) [Source:MGI Symbol;Acc:MGI:1339753]"	NA	NA	NA
Strip1	18,19960321	18,14395507	20,77321743	0,932440512	-0,100916408	0,539591041	0,999892504	"striatin interacting protein 1 [Source:MGI Symbol;Acc:MGI:2443884]"	NA	NA	NA
Kif1a	53,948431	66,70408244	48,62712116	0,925021764	-0,112440786	0,735666998	0,999892504	"kinesin family member 1A [Source:MGI Symbol;Acc:MGI:108391]"	NA	NA	NA
Slc25a11	232,0447032	198,3537438	90,16633754	0,885469634	-0,175485263	0,236346362	0,999892504	"solute carrier family 25 (mitochondrial carrier oxoglutarate carrier), member 11 [Source:MGI Symbol;Acc:MGI:1915113]"	YES	SLC25A11	OGC|SLC20A4|Q02978
Chrne	0,25164345	0,197386975	0,535144239	0,844023659	-0,244644655	0,865509203	0,999892504	"cholinergic receptor, nicotinic, epsilon polypeptide [Source:MGI Symbol;Acc:MGI:87894]"	NA	NA	NA
Cmc2	64,7558189	56,93333997	29,66499548	0,862137207	-0,214010605	0,305992589	0,999892504	"COX assembly mitochondrial protein 2 [Source:MGI Symbol;Acc:MGI:1913781]"	YES	CMC2	2310061C15Rik|C16orf61|Q9NRP2
Chfr	8,631203725	9,379480053	10,41411856	1,253877933	0,326396906	0,173360979	0,999892504	"checkpoint with forkhead and ring finger domains [Source:MGI Symbol;Acc:MGI:2444898]"	NA	NA	NA
Adam28	0,050447366	0,003230826	0	0,042422238	-4,559035456	0,130730407	0,999892504	"a disintegrin and metallopeptidase domain 28 [Source:MGI Symbol;Acc:MGI:105988]"	NA	NA	NA
Ankrd53	0,063835601	0,095603074	0,072232726	1,841710047	0,881045946	0,40315173	0,999892504	"ankyrin repeat domain 53 [Source:MGI Symbol;Acc:MGI:1922555]"	NA	NA	NA
Tex261	42,94391589	39,00071337	41,14560103	1,009703053	0,013931069	0,917051978	0,999892504	"testis expressed gene 261 [Source:MGI Symbol;Acc:MGI:1096575]"	NA	NA	NA
Fam120b	22,62799268	20,27941181	15,35007122	0,915718947	-0,127023222	0,223504597	0,999892504	"family with sequence similarity 120, member B [Source:MGI Symbol;Acc:MGI:1914794]"	NA	NA	NA
Tbp	21,35248001	19,88673341	19,65889013	0,961527736	-0,056599621	0,850851139	0,999892504	"TATA box binding protein [Source:MGI Symbol;Acc:MGI:101838]"	NA	NA	NA
Psmb1	529,9957255	483,7023138	254,30892	0,904603052	-0,144643231	0,462930235	0,999892504	"proteasome (prosome, macropain) subunit, beta type 1 [Source:MGI Symbol;Acc:MGI:104884]"	NA	NA	NA
Dll1	1,902184383	2,732998742	10,24897476	1,280999379	0,357269777	0,363612748	0,999892504	"delta-like 1 (Drosophila) [Source:MGI Symbol;Acc:MGI:104659]"	NA	NA	NA
Nol3	52,54513529	49,52626894	16,68807739	0,974021424	-0,03797459	0,819486027	0,999892504	"nucleolar protein 3 (apoptosis repressor with CARD domain) [Source:MGI Symbol;Acc:MGI:1925938]"	NA	NA	NA
Fhod1	0,504534645	0,720448592	2,381156975	0,920223179	-0,119944299	0,839864651	0,999892504	"formin homology 2 domain containing 1 [Source:MGI Symbol;Acc:MGI:2679008]"	NA	NA	NA
Plekhg4	1,328234413	1,468997775	0,4120823	0,8880638	-0,171264769	0,572393667	0,999892504	"pleckstrin homology domain containing, family G (with RhoGef domain) member 4 [Source:MGI Symbol;Acc:MGI:2142544]"	NA	NA	NA
Slc9a5	2,799712396	3,351749446	1,570735049	1,146665117	0,197444115	0,332392171	0,999892504	"solute carrier family 9 (sodium/hydrogen exchanger), member 5 [Source:MGI Symbol;Acc:MGI:2685542]"	NA	NA	NA
Elmo3	0,616210999	0,876202987	0,604565394	1,599415258	0,677544556	0,067455769	0,999892504	"engulfment and cell motility 3 [Source:MGI Symbol;Acc:MGI:2679007]"	NA	NA	NA
Stc1	0,845659859	0,94513682	0,357350297	1,208228034	0,272892766	0,537166679	0,999892504	"stanniocalcin 1 [Source:MGI Symbol;Acc:MGI:109131]"	NA	NA	NA
4931428F04Rik	9,189836257	8,325352548	6,368677286	1,025187836	0,035888266	0,890653616	0,999892504	"RIKEN cDNA 4931428F04 gene [Source:MGI Symbol;Acc:MGI:1921606]"	NA	NA	NA
Tppp3	687,6165072	727,6523581	660,9333731	1,198929699	0,261747066	0,406312157	0,999892504	"tubulin polymerization-promoting protein family member 3 [Source:MGI Symbol;Acc:MGI:1915221]"	NA	NA	NA
Msh3	17,59054519	14,66119643	3,579912218	0,830488553	-0,267967811	0,073896411	0,999892504	"mutS homolog 3 (E. coli) [Source:MGI Symbol;Acc:MGI:109519]"	NA	NA	NA
Adamts13	0,073600157	0,050924508	0	1,155975218	0,209110469	0,863578658	0,999892504	"a disintegrin-like and metallopeptidase (reprolysin type) with thrombospondin type 1 motif, 13 [Source:MGI Symbol;Acc:MGI:2685556]"	NA	NA	NA
Tmem208	169,038647	149,150763	93,74078213	0,906886925	-0,141005415	0,426871097	0,999892504	"transmembrane protein 208 [Source:MGI Symbol;Acc:MGI:1913570]"	NA	NA	NA
E2f4	7,721479801	8,59949478	8,986193479	1,060261783	0,084420516	0,619729143	0,999892504	"E2F transcription factor 4 [Source:MGI Symbol;Acc:MGI:103012]"	NA	NA	NA
Surf4	46,69751605	40,14229909	40,8538864	1,032791707	0,046549321	0,774810344	0,999892504	"surfeit gene 4 [Source:MGI Symbol;Acc:MGI:98445]"	NA	NA	NA
Surf2	67,36258422	58,6234205	43,12800582	0,857496061	-0,221798051	0,241570823	0,999892504	"surfeit gene 2 [Source:MGI Symbol;Acc:MGI:98444]"	NA	NA	NA
Dnajb9	84,50660454	79,01669406	159,5612514	0,985573301	-0,020964921	0,920917025	0,999892504	"DnaJ (Hsp40) homolog, subfamily B, member 9 [Source:MGI Symbol;Acc:MGI:1351618]"	NA	NA	NA
Naf1	1,894406259	2,632702002	6,548463904	1,119722053	0,163140659	0,667057235	0,999892504	"nuclear assembly factor 1 homolog (S. cerevisiae) [Source:MGI Symbol;Acc:MGI:2682306]"	NA	NA	NA
Yes1	1,562266212	1,57336695	2,909950014	1,006747131	0,009701361	0,971150511	0,999892504	"Yamaguchi sarcoma viral (v-yes) oncogene homolog 1 [Source:MGI Symbol;Acc:MGI:99147]"	NA	NA	NA
Ppp1cb	41,47324526	41,01516746	27,81966149	0,988103865	-0,017265396	0,928474763	0,999892504	"protein phosphatase 1, catalytic subunit, beta isoform [Source:MGI Symbol;Acc:MGI:104871]"	NA	NA	NA
Gorasp2	119,3339176	112,1397335	78,69815888	0,917620982	-0,124029716	0,237402398	0,999892504	"golgi reassembly stacking protein 2 [Source:MGI Symbol;Acc:MGI:2135962]"	NA	NA	NA
Tsen15	49,05794884	39,11254193	15,24256452	0,788103469	-0,343543043	0,198307893	0,999892504	"tRNA splicing endonuclease 15 homolog (S. cerevisiae) [Source:MGI Symbol;Acc:MGI:1913887]"	NA	NA	NA
Oc90	0,089776813	0,135685598	0	1,112553179	0,153874298	0,916499576	0,999892504	"otoconin 90 [Source:MGI Symbol;Acc:MGI:1313269]"	NA	NA	NA
Efr3a	16,0509834	18,18378835	13,75976793	1,111142756	0,152044181	0,471990791	0,999892504	"EFR3 homolog A (S. cerevisiae) [Source:MGI Symbol;Acc:MGI:1923990]"	NA	NA	NA
Trappc2l	417,3234363	372,8296895	183,6723597	0,865659353	-0,208128675	0,437861813	0,999892504	"trafficking protein particle complex 2-like [Source:MGI Symbol;Acc:MGI:1916295]"	NA	NA	NA
Acsf3	8,589206872	8,788487002	5,058478068	1,058651923	0,08222832	0,750881715	0,999892504	"acyl-CoA synthetase family member 3 [Source:MGI Symbol;Acc:MGI:2182591]"	YES	ACSF3	Q4G176
Ddx19a	5,616391865	5,145763147	5,90885062	1,079409768	0,110242648	0,621206844	0,999892504	"DEAD (Asp-Glu-Ala-Asp) box polypeptide 19a [Source:MGI Symbol;Acc:MGI:99526]"	NA	NA	NA
Galns	4,481765047	4,225752882	2,414417891	0,830718384	-0,267568613	0,331688496	0,999892504	"galactosamine (N-acetyl)-6-sulfate sulfatase [Source:MGI Symbol;Acc:MGI:1355303]"	NA	NA	NA
C8g	5,049205673	3,436502428	1,243284941	0,645714925	-0,63103072	0,053055441	0,999892504	"complement component 8, gamma polypeptide [Source:MGI Symbol;Acc:MGI:88237]"	NA	NA	NA
Entpd2	0,843030391	0,748608554	12,83007866	0,767267464	-0,382198517	0,480798058	0,999892504	"ectonucleoside triphosphate diphosphohydrolase 2 [Source:MGI Symbol;Acc:MGI:1096863]"	NA	NA	NA
Rabl6	14,11202184	18,53178187	23,59663802	1,071248198	0,099292777	0,73236509	0,999892504	"RAB, member of RAS oncogene family-like 6 [Source:MGI Symbol;Acc:MGI:2442633]"	NA	NA	NA
Ptgds	44,15892089	110,5543481	6772,173501	4,14994153	2,05309101	0,133386513	0,999892504	"prostaglandin D2 synthase (brain) [Source:MGI Symbol;Acc:MGI:99261]"	NA	NA	NA
Edf1	443,5962501	383,6794043	213,9739777	0,8316357	-0,265976404	0,2023823	0,999892504	"endothelial differentiation-related factor 1 [Source:MGI Symbol;Acc:MGI:1891227]"	NA	NA	NA
Npdc1	442,2750502	454,5124549	288,4203568	0,97078939	-0,042769754	0,784220145	0,999892504	"neural proliferation, differentiation and control 1 [Source:MGI Symbol;Acc:MGI:1099802]"	NA	NA	NA
Fbxw5	35,65289759	33,2504372	32,64779832	0,925493628	-0,111705038	0,462880827	0,999892504	"F-box and WD-40 domain protein 5 [Source:MGI Symbol;Acc:MGI:1354731]"	NA	NA	NA
Slc25a13	0,725331424	0,812395922	6,772811152	1,449150685	0,535207616	0,183689696	0,999892504	"solute carrier family 25 (mitochondrial carrier, adenine nucleotide translocator), member 13 [Source:MGI Symbol;Acc:MGI:1354721]"	YES	SLC25A13	ARALAR2|CITRIN|CTLN2|Q9UJS0
Ube2i	19,73425088	15,65337032	19,37379143	0,871569217	-0,198312852	0,494741809	0,999892504	"ubiquitin-conjugating enzyme E2I [Source:MGI Symbol;Acc:MGI:107365]"	NA	NA	NA
Tsr3	54,967789	47,15445512	23,778589	0,817173064	-0,291286444	0,142585432	0,999892504	"TSR3 20S rRNA accumulation [Source:MGI Symbol;Acc:MGI:1915577]"	NA	NA	NA
Unkl	2,624135803	2,091765239	2,596653373	0,969102788	-0,045278401	0,902125818	0,999892504	"unkempt-like (Drosophila) [Source:MGI Symbol;Acc:MGI:1921404]"	NA	NA	NA
Lrrk1	0,386151731	0,160700103	0,755934527	0,446999158	-1,161655982	0,314041924	0,999892504	"leucine-rich repeat kinase 1 [Source:MGI Symbol;Acc:MGI:2142227]"	NA	NA	NA
Aldh1a3	0,262638813	0,396471742	0,123046527	1,512389726	0,596829954	0,476990677	0,999892504	"aldehyde dehydrogenase family 1, subfamily A3 [Source:MGI Symbol;Acc:MGI:1861722]"	NA	NA	NA
Actn1	3,514204717	4,499227033	1,992735066	0,979036805	-0,030564998	0,934371	0,999892504	"actinin, alpha 1 [Source:MGI Symbol;Acc:MGI:2137706]"	NA	NA	NA
Sirt2	63,161527	61,28947852	481,565242	0,984599839	-0,022390591	0,867030682	0,999892504	"sirtuin 2 [Source:MGI Symbol;Acc:MGI:1927664]"	NA	NA	NA
Hnrnpl	55,57078654	66,76088681	106,1261517	0,887085124	-0,172855544	0,531281522	0,999892504	"heterogeneous nuclear ribonucleoprotein L [Source:MGI Symbol;Acc:MGI:104816]"	NA	NA	NA
Nolc1	14,08817831	16,10903123	17,4970772	1,154869832	0,207730251	0,245999911	0,999892504	"nucleolar and coiled-body phosphoprotein 1 [Source:MGI Symbol;Acc:MGI:1918019]"	NA	NA	NA
Casd1	15,20335837	16,65984934	9,835301498	1,027259425	0,038800567	0,84675727	0,999892504	"CAS1 domain containing 1 [Source:MGI Symbol;Acc:MGI:2384865]"	NA	NA	NA
Cnksr3	0,499646224	0,35175297	3,988706421	0,836732306	-0,257161956	0,591834571	0,999892504	"Cnksr family member 3 [Source:MGI Symbol;Acc:MGI:2674130]"	NA	NA	NA
Mtmr1	3,872255744	4,556699848	4,445932395	1,213069928	0,278662717	0,17909586	0,999892504	"myotubularin related protein 1 [Source:MGI Symbol;Acc:MGI:1858271]"	NA	NA	NA
Hmgb3	4,068400274	3,809743811	6,082810305	0,900455256	-0,151273505	0,669807421	0,999892504	"high mobility group box 3 [Source:MGI Symbol;Acc:MGI:1098219]"	NA	NA	NA
Map2	48,46141415	59,39999928	42,12198846	1,161770886	0,216325581	0,118010002	0,999892504	"microtubule-associated protein 2 [Source:MGI Symbol;Acc:MGI:97175]"	NA	NA	NA
Cyp2j9	0,76138031	0,987956181	18,66236017	1,115101404	0,157174911	0,715177784	0,999892504	"cytochrome P450, family 2, subfamily j, polypeptide 9 [Source:MGI Symbol;Acc:MGI:1921769]"	NA	NA	NA
Abca1	0,51927388	0,652439066	5,208302044	1,412421945	0,498171142	0,23299324	0,999892504	"ATP-binding cassette, sub-family A (ABC1), member 1 [Source:MGI Symbol;Acc:MGI:99607]"	NA	NA	NA
Nipsnap3b	74,91097317	67,61061767	55,99755734	0,930164452	-0,104442289	0,578904317	0,999892504	"nipsnap homolog 3B (C. elegans) [Source:MGI Symbol;Acc:MGI:1913786]"	YES	NIPSNAP3B	NIPSNAP3|Q9BS92
Lage3	42,53382877	34,94121584	30,24764173	0,841158254	-0,249550842	0,400568798	0,999892504	"L antigen family, member 3 [Source:MGI Symbol;Acc:MGI:1913442]"	NA	NA	NA
Ubl4	89,95138319	74,71968128	39,55240954	0,789499568	-0,340989619	0,079626296	0,999892504	"ubiquitin-like 4 [Source:MGI Symbol;Acc:MGI:95049]"	NA	NA	NA
Gdi1	520,8871159	442,4632028	205,4067627	0,86181056	-0,214557319	0,107567635	0,999892504	"guanosine diphosphate (GDP) dissociation inhibitor 1 [Source:MGI Symbol;Acc:MGI:99846]"	NA	NA	NA
Sash1	0,48885534	0,759603464	8,119937656	1,64924606	0,721806658	0,086826733	0,999892504	"SAM and SH3 domain containing 1 [Source:MGI Symbol;Acc:MGI:1917347]"	NA	NA	NA
Gadd45b	34,99476177	46,67144957	330,9546531	1,398217719	0,483589023	0,153160598	0,999892504	"growth arrest and DNA-damage-inducible 45 beta [Source:MGI Symbol;Acc:MGI:107776]"	NA	NA	NA
Slamf6	0,034667723	0,079507589	0,833395671	2,316963497	1,212235315	0,49619676	0,999892504	"SLAM family member 6 [Source:MGI Symbol;Acc:MGI:1353620]"	NA	NA	NA
Zdhhc12	5,716946225	5,549883579	7,896991751	0,976060655	-0,034957292	0,886252349	0,999892504	"zinc finger, DHHC domain containing 12 [Source:MGI Symbol;Acc:MGI:1913470]"	NA	NA	NA
Endog	23,70007142	22,41861982	10,37224458	0,916730831	-0,125429901	0,520529749	0,999892504	"endonuclease G [Source:MGI Symbol;Acc:MGI:1261433]"	YES	ENDOG	Q14249
Cybb	0,01724952	0,066232062	1,922580663	3,108296217	1,636123998	0,247683546	0,999892504	"cytochrome b-245, beta polypeptide [Source:MGI Symbol;Acc:MGI:88574]"	NA	NA	NA
Golga7	37,25727469	35,67865641	176,2409076	0,938283656	-0,091903959	0,643617214	0,999892504	"golgi autoantigen, golgin subfamily a, 7 [Source:MGI Symbol;Acc:MGI:1931029]"	NA	NA	NA
Xk	2,107888114	2,047437443	1,810913466	0,916422007	-0,125915991	0,682425431	0,999892504	"Kell blood group precursor (McLeod phenotype) homolog [Source:MGI Symbol;Acc:MGI:103569]"	NA	NA	NA
Clpx	18,5525969	16,4183395	20,76982445	0,929265932	-0,105836577	0,50126681	0,999892504	"caseinolytic peptidase X (E.coli) [Source:MGI Symbol;Acc:MGI:1346017]"	YES	CLPX	O76031
Trabd	10,76418545	11,81410978	10,35084546	1,029599461	0,042083204	0,861834086	0,999892504	"TraB domain containing [Source:MGI Symbol;Acc:MGI:1915226]"	NA	NA	NA
Dennd6b	20,81598159	19,97134665	12,31499809	0,91162735	-0,133483886	0,471212449	0,999892504	"DENN/MADD domain containing 6B [Source:MGI Symbol;Acc:MGI:1916690]"	NA	NA	NA
Cd83	34,26561378	40,46724155	145,0071468	1,369199251	0,453332409	0,05771127	0,999892504	"CD83 antigen [Source:MGI Symbol;Acc:MGI:1328316]"	NA	NA	NA
Tmem27	0,035442622	0,072847642	1,170563125	0,832980537	-0,263645308	0,89671983	0,999892504	"transmembrane protein 27 [Source:MGI Symbol;Acc:MGI:1926234]"	NA	NA	NA
C4a	1,278580231	2,200749976	1,653346434	0,879452687	-0,18532213	0,742666196	0,999892504	"complement component 4A (Rodgers blood group) [Source:MGI Symbol;Acc:MGI:98320]"	NA	NA	NA
Ager	0,223318303	0,402927529	0,341085276	2,51973509	1,333272065	0,076556613	0,999892504	"advanced glycosylation end product-specific receptor [Source:MGI Symbol;Acc:MGI:893592]"	NA	NA	NA
Atf6b	12,1771071	12,29266709	25,66366585	1,026717876	0,038039808	0,884577628	0,999892504	"activating transcription factor 6 beta [Source:MGI Symbol;Acc:MGI:105121]"	NA	NA	NA
Egfl8	0,487125721	0,830381669	1,387177691	1,55198014	0,634110096	0,401675454	0,999892504	"EGF-like domain 8 [Source:MGI Symbol;Acc:MGI:1932094]"	NA	NA	NA
Notch4	0,724353206	1,192282824	1,10468021	1,436991268	0,523051295	0,089428083	0,999892504	"notch 4 [Source:MGI Symbol;Acc:MGI:107471]"	NA	NA	NA
Prrt1	21,14406407	26,58736225	28,04516905	0,971221575	-0,042127624	0,891382089	0,999892504	"proline-rich transmembrane protein 1 [Source:MGI Symbol;Acc:MGI:1932118]"	NA	NA	NA
Rnf5	59,46971896	55,67553369	87,60967024	0,974681264	-0,036997583	0,850041404	0,999892504	"ring finger protein 5 [Source:MGI Symbol;Acc:MGI:1860076]"	NA	NA	NA
Fam163a	0,79746835	1,02288031	1,465442675	1,303942772	0,382880554	0,371494032	0,999892504	"family with sequence similarity 163, member A [Source:MGI Symbol;Acc:MGI:3618859]"	NA	NA	NA
Cacfd1	51,78287156	50,80259204	27,90387442	0,990406615	-0,013907145	0,917796845	0,999892504	"calcium channel flower domain containing 1 [Source:MGI Symbol;Acc:MGI:1924317]"	NA	NA	NA
Hivep2	1,191906478	1,692301724	2,721744678	1,414237178	0,500024091	0,020988405	0,999892504	"human immunodeficiency virus type I enhancer binding protein 2 [Source:MGI Symbol;Acc:MGI:1338076]"	NA	NA	NA
Arnt	7,734560845	7,360697122	11,8314285	0,886037071	-0,174561034	0,37100385	0,999892504	"aryl hydrocarbon receptor nuclear translocator [Source:MGI Symbol;Acc:MGI:88071]"	NA	NA	NA
Itga2	0,044761447	0,077282005	0,02601426	0,845563447	-0,242015083	0,763150483	0,999892504	"integrin alpha 2 [Source:MGI Symbol;Acc:MGI:96600]"	NA	NA	NA
Mocs2	141,0308606	129,4883818	66,24538011	0,939366557	-0,090239862	0,685410529	0,999892504	"molybdenum cofactor synthesis 2 [Source:MGI Symbol;Acc:MGI:1336894]"	NA	NA	NA
Nat9	34,85603743	32,88047691	26,70347345	0,958713116	-0,060828925	0,701465058	0,999892504	"N-acetyltransferase 9 (GCN5-related, putative) [Source:MGI Symbol;Acc:MGI:1913426]"	NA	NA	NA
Lpl	26,94553686	26,90755948	1,073470771	1,028761699	0,040908837	0,906311937	0,999892504	"lipoprotein lipase [Source:MGI Symbol;Acc:MGI:96820]"	NA	NA	NA
Atp6v0e	48,48723557	50,70943919	161,7381093	0,92968723	-0,105182655	0,700006569	0,999892504	"ATPase, H+ transporting, lysosomal V0 subunit E [Source:MGI Symbol;Acc:MGI:1328318]"	NA	NA	NA
Zfp318	4,704141125	5,680536263	2,856720682	1,166337094	0,221984815	0,387983527	0,999892504	"zinc finger protein 318 [Source:MGI Symbol;Acc:MGI:1889348]"	NA	NA	NA
Ttbk1	2,256976708	2,825931063	1,294942768	0,97937387	-0,030068391	0,919222619	0,999892504	"tau tubulin kinase 1 [Source:MGI Symbol;Acc:MGI:2147036]"	NA	NA	NA
Srf	3,866788919	4,318206735	8,069698296	1,047527918	0,066988695	0,778773928	0,999892504	"serum response factor [Source:MGI Symbol;Acc:MGI:106658]"	NA	NA	NA
Gata3	0,165582719	0,363857979	6,504383934	2,273396153	1,184849105	0,111554659	0,999892504	"GATA binding protein 3 [Source:MGI Symbol;Acc:MGI:95663]"	NA	NA	NA
Lama5	21,79758324	28,11218568	5,600932554	1,159304205	0,213259184	0,304819975	0,999892504	"laminin, alpha 5 [Source:MGI Symbol;Acc:MGI:105382]"	NA	NA	NA
Steap1	0,193659093	0,242659914	0,266085827	1,332856134	0,414521067	0,671847521	0,999892504	"six transmembrane epithelial antigen of the prostate 1 [Source:MGI Symbol;Acc:MGI:1917608]"	NA	NA	NA
Steap2	0,946205552	0,807584884	2,302567811	0,986480512	-0,019637544	0,944628588	0,999892504	"six transmembrane epithelial antigen of prostate 2 [Source:MGI Symbol;Acc:MGI:1921301]"	NA	NA	NA
Hspa8	2146,756195	1772,719672	1218,987641	0,800339513	-0,321315958	0,125205025	0,999892504	"heat shock protein 8 [Source:MGI Symbol;Acc:MGI:105384]"	NA	NA	NA
Serac1	2,160335749	2,491097218	3,560395604	1,082336052	0,114148508	0,554579035	0,999892504	"serine active site containing 1 [Source:MGI Symbol;Acc:MGI:2447813]"	YES	SERAC1	Q96JX3
Pdzd11	183,8258359	159,2288754	66,36777548	0,880122265	-0,18422414	0,341014996	0,999892504	"PDZ domain containing 11 [Source:MGI Symbol;Acc:MGI:1919871]"	NA	NA	NA
Psma2	360,3246737	326,8861781	183,5957902	0,939123861	-0,090612648	0,744365189	0,999892504	"proteasome (prosome, macropain) subunit, alpha type 2 [Source:MGI Symbol;Acc:MGI:104885]"	NA	NA	NA
Mrpl32	87,88713693	82,4951643	53,36556014	0,98584974	-0,020560322	0,919745969	0,999892504	"mitochondrial ribosomal protein L32 [Source:MGI Symbol;Acc:MGI:2137226]"	YES	MRPL32	L32mt|MRP-L32|bMRP-59b|Q9BYC8
Setdb1	4,470500104	5,290592806	6,217152387	1,204317851	0,268216208	0,127363717	0,999892504	"SET domain, bifurcated 1 [Source:MGI Symbol;Acc:MGI:1934229]"	NA	NA	NA
Anxa9	0,763786752	0,76566992	0,738192376	0,997913167	-0,00301381	0,995186141	0,999892504	"annexin A9 [Source:MGI Symbol;Acc:MGI:1923711]"	NA	NA	NA
Arnt2	8,029569904	9,433272225	23,2579921	0,95474735	-0,066809085	0,803637955	0,999892504	"aryl hydrocarbon receptor nuclear translocator 2 [Source:MGI Symbol;Acc:MGI:107188]"	NA	NA	NA
Prune	11,99797379	11,15225806	5,852387894	0,941410774	-0,087103731	0,588957767	0,999892504	"prune homolog (Drosophila) [Source:MGI Symbol;Acc:MGI:1925152]"	NA	NA	NA
Cers2	16,73548717	17,28952763	263,9953935	1,168307651	0,22442023	0,435290106	0,999892504	"ceramide synthase 2 [Source:MGI Symbol;Acc:MGI:1924143]"	NA	NA	NA
Capza2	148,554837	126,4186328	92,48438615	0,907534164	-0,139976141	0,483470449	0,999892504	"capping protein (actin filament) muscle Z-line, alpha 2 [Source:MGI Symbol;Acc:MGI:106222]"	NA	NA	NA
Plekho1	6,277330464	8,802798696	15,73198772	1,062468757	0,087420419	0,77959841	0,999892504	"pleckstrin homology domain containing, family O member 1 [Source:MGI Symbol;Acc:MGI:1914470]"	NA	NA	NA
Vps45	46,80360595	40,87596463	31,44401001	0,921118451	-0,118541403	0,321506878	0,999892504	"vacuolar protein sorting 45 (yeast) [Source:MGI Symbol;Acc:MGI:891965]"	NA	NA	NA
Prpf3	8,307585067	12,86869271	17,27471854	1,3359618	0,417878757	0,087302721	0,999892504	"PRP3 pre-mRNA processing factor 3 homolog (yeast) [Source:MGI Symbol;Acc:MGI:1918017]"	NA	NA	NA
Anp32e	10,18296359	13,11327846	31,75557724	1,267609863	0,34211079	0,226187053	0,999892504	"acidic (leucine-rich) nuclear phosphoprotein 32 family, member E [Source:MGI Symbol;Acc:MGI:1913721]"	NA	NA	NA
Aph1a	1,657537681	1,820609524	8,564106741	1,117404857	0,160151996	0,670105661	0,999892504	"anterior pharynx defective 1a homolog (C. elegans) [Source:MGI Symbol;Acc:MGI:2385110]"	NA	NA	NA
Tab2	6,109920133	6,945317586	11,36008114	0,97069549	-0,042909305	0,84123832	0,999892504	"TGF-beta activated kinase 1/MAP3K7 binding protein 2 [Source:MGI Symbol;Acc:MGI:1915902]"	NA	NA	NA
Ppil4	17,02867316	16,61106568	13,71200888	1,023278897	0,033199409	0,790726415	0,999892504	"peptidylprolyl isomerase (cyclophilin)-like 4 [Source:MGI Symbol;Acc:MGI:1914668]"	NA	NA	NA
Cnih1	131,9269654	122,393983	74,41526629	0,932642964	-0,100603203	0,533115508	0,999892504	"cornichon homolog 1 (Drosophila) [Source:MGI Symbol;Acc:MGI:1277202]"	NA	NA	NA
Eps8	7,263539773	8,151015526	8,801989554	1,100550226	0,138224987	0,528607079	0,999892504	"epidermal growth factor receptor pathway substrate 8 [Source:MGI Symbol;Acc:MGI:104684]"	NA	NA	NA
Med22	52,60506257	51,63786331	41,83722514	1,062088963	0,086904614	0,647913696	0,999892504	"mediator complex subunit 22 [Source:MGI Symbol;Acc:MGI:98446]"	NA	NA	NA
Surf1	217,1622054	216,6215281	142,1144642	0,954388441	-0,067351526	0,738304535	0,999892504	"surfeit gene 1 [Source:MGI Symbol;Acc:MGI:98443]"	YES	SURF1	Q15526
Med28	293,9412597	259,8135898	162,1109958	0,885250561	-0,175842242	0,330299643	0,999892504	"mediator of RNA polymerase II transcription, subunit 28 homolog (yeast) [Source:MGI Symbol;Acc:MGI:1914249]"	NA	NA	NA
Qdpr	232,1016317	223,981317	1909,730205	1,009407667	0,01350895	0,925589525	0,999892504	"quinoid dihydropteridine reductase [Source:MGI Symbol;Acc:MGI:97836]"	YES	QDPR	DHPR|PKU2|SDR33C1|P09417
Gnrh1	0,939575004	1,3410493	0,600992698	1,461107937	0,547062759	0,362449603	0,999892504	"gonadotropin releasing hormone 1 [Source:MGI Symbol;Acc:MGI:95789]"	NA	NA	NA
Tnr	0,764982808	0,857335222	1,837917953	1,293274639	0,371028677	0,431190584	0,999892504	"tenascin R [Source:MGI Symbol;Acc:MGI:99516]"	NA	NA	NA
Sqstm1	539,9163477	586,5908364	1167,648732	1,129839475	0,176117813	0,453734795	0,999892504	"sequestosome 1 [Source:MGI Symbol;Acc:MGI:107931]"	NA	NA	NA
Rxra	1,181466397	1,622491599	3,343601313	1,349514115	0,432440067	0,154520307	0,999892504	"retinoid X receptor alpha [Source:MGI Symbol;Acc:MGI:98214]"	NA	NA	NA
Adamtsl4	0,139522272	0,13883504	41,68730528	1,246367008	0,31772895	0,605155667	0,999892504	"ADAMTS-like 4 [Source:MGI Symbol;Acc:MGI:2389008]"	NA	NA	NA
Fcrls	2,559113064	5,138829772	38,22962655	3,156244512	1,658208974	0,173997342	0,999892504	"Fc receptor-like S, scavenger receptor [Source:MGI Symbol;Acc:MGI:1933397]"	NA	NA	NA
Prpsap1	83,32577123	78,85876121	72,83713014	0,936607254	-0,094483884	0,479754511	0,999892504	"phosphoribosyl pyrophosphate synthetase-associated protein 1 [Source:MGI Symbol;Acc:MGI:1915013]"	NA	NA	NA
Fam184b	0,459390124	0,525065702	0,509940083	1,064423719	0,090072564	0,806125521	0,999892504	"family with sequence similarity 184, member B [Source:MGI Symbol;Acc:MGI:2442958]"	NA	NA	NA
Lcorl	2,649194043	3,528625132	8,381043877	1,216147425	0,282318128	0,137448762	0,999892504	"ligand dependent nuclear receptor corepressor-like [Source:MGI Symbol;Acc:MGI:2651932]"	NA	NA	NA
Lta4h	37,99577097	35,27369589	31,36056545	0,960657138	-0,057906475	0,756320406	0,999892504	"leukotriene A4 hydrolase [Source:MGI Symbol;Acc:MGI:96836]"	NA	NA	NA
Amdhd1	0,218196454	0,222048789	0,035497988	1,14679341	0,19760552	0,74802245	0,999892504	"amidohydrolase domain containing 1 [Source:MGI Symbol;Acc:MGI:1919011]"	NA	NA	NA
Dstn	236,7151846	204,2033576	170,7217707	0,927391046	-0,108750298	0,624496329	0,999892504	"destrin [Source:MGI Symbol;Acc:MGI:1929270]"	NA	NA	NA
H2afy	71,22359668	89,91228097	53,89400926	1,261365781	0,334986701	0,133631952	0,999892504	"H2A histone family, member Y [Source:MGI Symbol;Acc:MGI:1349392]"	NA	NA	NA
Gtf2ird2	4,65778331	6,053336721	5,801089239	1,457717964	0,543711618	0,089674429	0,999892504	"GTF2I repeat domain containing 2 [Source:MGI Symbol;Acc:MGI:2149780]"	NA	NA	NA
Bola1	85,88552644	79,98405521	45,33556555	0,850425875	-0,233742602	0,347040607	0,999892504	"bolA-like 1 (E. coli) [Source:MGI Symbol;Acc:MGI:1916418]"	YES	BOLA1	Q9Y3E2
Gatsl2	12,61090843	16,42887532	10,3657114	1,059317612	0,083135213	0,792125877	0,999892504	"GATS protein-like 2 [Source:MGI Symbol;Acc:MGI:1933384]"	NA	NA	NA
Fcgr1	0,39689554	0,637860079	3,520916255	1,872051847	0,904620391	0,186080412	0,999892504	"Fc receptor, IgG, high affinity I [Source:MGI Symbol;Acc:MGI:95498]"	NA	NA	NA
Ncf1	0,712917685	1,312881629	5,36991026	2,053901212	1,038366793	0,041508081	0,999892504	"neutrophil cytosolic factor 1 [Source:MGI Symbol;Acc:MGI:97283]"	NA	NA	NA
Wnt11	0,493402114	0,589336138	0,320938762	1,11226537	0,153501034	0,824718694	0,999892504	"wingless-related MMTV integration site 11 [Source:MGI Symbol;Acc:MGI:101948]"	NA	NA	NA
Adss	22,91436909	21,87432865	18,63915473	0,963974462	-0,052933169	0,639395626	0,999892504	"adenylosuccinate synthetase, non muscle [Source:MGI Symbol;Acc:MGI:87948]"	NA	NA	NA
1700016C15Rik	0,023938137	0,118681917	0	2,575608238	1,36491317	0,409066502	0,999892504	"RIKEN cDNA 1700016C15 gene [Source:MGI Symbol;Acc:MGI:1916678]"	NA	NA	NA
Il17rb	1,270982894	1,361267927	3,660381805	0,996338945	-0,005291479	0,987301836	0,999892504	"interleukin 17 receptor B [Source:MGI Symbol;Acc:MGI:1355292]"	NA	NA	NA
Chdh	1,224120492	1,602499381	2,06178307	1,350868801	0,433887564	0,298653645	0,999892504	"choline dehydrogenase [Source:MGI Symbol;Acc:MGI:1860776]"	YES	CHDH	Q8NE62
Actr8	34,19099596	36,49585718	28,70748792	1,140615336	0,189812336	0,228607146	0,999892504	"ARP8 actin-related protein 8 [Source:MGI Symbol;Acc:MGI:1860775]"	NA	NA	NA
Lrrc27	8,783275651	7,344088689	5,658143593	0,876643005	-0,189938641	0,300136619	0,999892504	"leucine rich repeat containing 27 [Source:MGI Symbol;Acc:MGI:1923862]"	NA	NA	NA
Stk32c	4,553113081	6,325388117	2,897351074	1,661050884	0,732096269	0,096662239	0,999892504	"serine/threonine kinase 32C [Source:MGI Symbol;Acc:MGI:2385336]"	NA	NA	NA
Fnta	73,34531713	60,46167822	96,51876775	0,811743844	-0,300903556	0,054706287	0,999892504	"farnesyltransferase, CAAX box, alpha [Source:MGI Symbol;Acc:MGI:104683]"	NA	NA	NA
Skiv2l2	15,15102227	14,2030293	11,68291984	0,94979671	-0,074309337	0,589299418	0,999892504	"superkiller viralicidic activity 2-like 2 (S. cerevisiae) [Source:MGI Symbol;Acc:MGI:1919448]"	NA	NA	NA
Lbp	0,342991758	0,258291634	0,50009918	0,71840474	-0,477131226	0,508666642	0,999892504	"lipopolysaccharide binding protein [Source:MGI Symbol;Acc:MGI:1098776]"	NA	NA	NA
Celsr1	0,061447433	0,048421986	0,165494264	0,878278652	-0,187249358	0,71815585	0,999892504	"cadherin, EGF LAG seven-pass G-type receptor 1 (flamingo homolog, Drosophila) [Source:MGI Symbol;Acc:MGI:1100883]"	NA	NA	NA
Fli1	0,142688284	0,185768418	4,265884388	2,167360966	1,115939449	0,282298053	0,999892504	"Friend leukemia integration 1 [Source:MGI Symbol;Acc:MGI:95554]"	NA	NA	NA
Stard13	0,274389107	0,210123572	6,078230309	1,05158206	0,072561435	0,898746754	0,999892504	"StAR-related lipid transfer (START) domain containing 13 [Source:MGI Symbol;Acc:MGI:2385331]"	NA	NA	NA
Tenm1	4,588252219	3,980233394	0,782444957	1,171896025	0,228844574	0,455380287	0,999892504	"teneurin transmembrane protein 1 [Source:MGI Symbol;Acc:MGI:1345185]"	NA	NA	NA
Camk1g	21,66883504	20,68917842	12,4582748	0,95603658	-0,064862275	0,728709334	0,999892504	"calcium/calmodulin-dependent protein kinase I gamma [Source:MGI Symbol;Acc:MGI:2388073]"	NA	NA	NA
Diexf	1,309506568	1,612635968	1,083737014	0,994843713	-0,007458195	0,979156574	0,999892504	"digestive organ expansion factor homolog (zebrafish) [Source:MGI Symbol;Acc:MGI:2138080]"	NA	NA	NA
Hsd11b1	0,088535199	0,099518611	13,47318721	1,296824036	0,374982736	0,827920594	0,999892504	"hydroxysteroid 11-beta dehydrogenase 1 [Source:MGI Symbol;Acc:MGI:103562]"	NA	NA	NA
Syt14	0,570966063	0,539157212	0,092229087	0,953303463	-0,068992558	0,861788845	0,999892504	"synaptotagmin XIV [Source:MGI Symbol;Acc:MGI:2444490]"	NA	NA	NA
Lonrf3	0,252097558	0,241562472	1,552736577	0,91670633	-0,12546846	0,834107529	0,999892504	"LON peptidase N-terminal domain and ring finger 3 [Source:MGI Symbol;Acc:MGI:1921615]"	NA	NA	NA
Atp5e	1241,227427	1220,453564	767,2207604	1,024707208	0,035211745	0,830635179	0,999892504	"ATP synthase, H+ transporting, mitochondrial F1 complex, epsilon subunit [Source:MGI Symbol;Acc:MGI:1855697]"	YES	ATP5E	ATPE|MC5DN3|P56381
Nelfcd	38,761825	33,89155314	27,27459811	0,800062549	-0,3218153	0,033140555	0,999892504	"negative elongation factor complex member C/D, Th1l [Source:MGI Symbol;Acc:MGI:1926424]"	NA	NA	NA
Ctsz	23,05569711	38,24298145	180,0677925	1,874498213	0,90650445	0,055891425	0,999892504	"cathepsin Z [Source:MGI Symbol;Acc:MGI:1891190]"	NA	NA	NA
Slmo2	107,1435765	94,92058459	69,90872934	0,865829548	-0,207845059	0,184747375	0,999892504	"slowmo homolog 2 (Drosophila) [Source:MGI Symbol;Acc:MGI:1913640]"	YES	SLMO2	C20orf45|PRELID3B|dJ543J19.5|Q9Y3B1
Sertad4	6,578931728	7,477492156	3,198939898	1,041614606	0,058821584	0,819481158	0,999892504	"SERTA domain containing 4 [Source:MGI Symbol;Acc:MGI:2443496]"	NA	NA	NA
Ube2a	62,97803089	55,60029833	40,42352004	0,925391279	-0,111864592	0,572714979	0,999892504	"ubiquitin-conjugating enzyme E2A [Source:MGI Symbol;Acc:MGI:102959]"	NA	NA	NA
Slc25a5	321,3486764	280,864177	214,6388746	0,824178179	-0,278971828	0,387619507	0,999892504	"solute carrier family 25 (mitochondrial carrier, adenine nucleotide translocator), member 5 [Source:MGI Symbol;Acc:MGI:1353496]"	YES	SLC25A5	2F1|AAC2|ANT2|T2|T3|P05141
Atp1b4	0,064667809	0,075978991	0,220943219	0,36042576	-1,472225968	0,235173259	0,999892504	"ATPase, (Na+)/K+ transporting, beta 4 polypeptide [Source:MGI Symbol;Acc:MGI:1915071]"	NA	NA	NA
Ppdpf	161,3498604	151,1043276	122,0719424	0,884509225	-0,177050905	0,472371159	0,999892504	"pancreatic progenitor cell differentiation and proliferation factor homolog (zebrafish)RIKEN cDNA 2700038C09 gene [Source:MGI Symbol;Acc:MGI:1913746]"	NA	NA	NA
Kcnq2	31,6455819	30,06021247	16,57321756	1,021649794	0,030900747	0,876903841	0,999892504	"potassium voltage-gated channel, subfamily Q, member 2 [Source:MGI Symbol;Acc:MGI:1309503]"	NA	NA	NA
Pls3	61,9927148	55,11393289	23,57669439	0,986291785	-0,019913578	0,930552587	0,999892504	"plastin 3 (T-isoform) [Source:MGI Symbol;Acc:MGI:104807]"	NA	NA	NA
Mpped2	47,25371779	47,45639579	8,725645419	1,109228788	0,149556964	0,460630813	0,999892504	"metallophosphoesterase domain containing 2 [Source:MGI Symbol;Acc:MGI:1924265]"	NA	NA	NA
Nkap	5,074230333	6,292244549	6,695313862	1,06359257	0,088945604	0,561803906	0,999892504	"NFKB activating protein [Source:MGI Symbol;Acc:MGI:1914300]"	NA	NA	NA
Ndufa1	765,7086195	691,5814497	338,6126278	0,895324472	-0,159517475	0,516454752	0,999892504	"NADH dehydrogenase (ubiquinone) 1 alpha subcomplex, 1 [Source:MGI Symbol;Acc:MGI:1929511]"	YES	NDUFA1	CI-MWFE|MWFE|ZNF183|O15239
E2f3	3,844379989	4,854524079	2,150086611	1,080931356	0,112274908	0,703480497	0,999892504	"E2F transcription factor 3 [Source:MGI Symbol;Acc:MGI:1096340]"	NA	NA	NA
Cr1l	7,811238799	7,479304949	19,61850897	0,984585108	-0,022412177	0,932631184	0,999892504	"complement component (3b/4b) receptor 1-like [Source:MGI Symbol;Acc:MGI:88513]"	NA	NA	NA
Ppfibp1	2,425561914	3,22897837	9,578038066	1,332981641	0,41465691	0,029589526	0,999892504	"PTPRF interacting protein, binding protein 1 (liprin beta 1) [Source:MGI Symbol;Acc:MGI:1914783]"	NA	NA	NA
Cd46	1,337740386	1,244152792	1,033391679	1,044760061	0,063171652	0,879518794	0,999892504	"CD46 antigen, complement regulatory protein [Source:MGI Symbol;Acc:MGI:1203290]"	NA	NA	NA
Cd34	0,83297308	0,951332394	13,10340908	1,471844916	0,557625667	0,463704993	0,999892504	"CD34 antigen [Source:MGI Symbol;Acc:MGI:88329]"	NA	NA	NA
Plgrkt	32,90216843	32,57691785	34,52913887	1,018122848	0,02591165	0,89152549	0,999892504	"plasminogen receptor, C-terminal lysine transmembrane protein [Source:MGI Symbol;Acc:MGI:1915009]"	YES	PLGRKT	C9orf46|MDS030|PLG-RKT|Plg-R(KT)|Q9HBL7
Cd274	1,873042523	3,53076818	11,84975387	2,044392152	1,031671958	0,028311518	0,999892504	"CD274 antigen [Source:MGI Symbol;Acc:MGI:1926446]"	NA	NA	NA
Pdcd1lg2	0,085686514	0,164402044	0	1,468050178	0,553901281	0,573754591	0,999892504	"programmed cell death 1 ligand 2 [Source:MGI Symbol;Acc:MGI:1930125]"	NA	NA	NA
Gtf3a	20,89235783	17,30148562	21,75533665	0,86878777	-0,2029243	0,421218078	0,999892504	"general transcription factor III A [Source:MGI Symbol;Acc:MGI:1913846]"	NA	NA	NA
Mtif3	10,81271664	8,278214401	6,659549589	0,739102927	-0,436152809	0,086995337	0,999892504	"mitochondrial translational initiation factor 3 [Source:MGI Symbol;Acc:MGI:1923616]"	YES	MTIF3	IF3mt|Q9H2K0
Lnx2	0,378259945	0,375105204	0,8737147	1,175820436	0,233667757	0,544856623	0,999892504	"ligand of numb-protein X 2 [Source:MGI Symbol;Acc:MGI:2155959]"	NA	NA	NA
Il19	0,217474583	0,113058033	0	0,147100335	-2,765127561	0,194797946	0,999892504	"interleukin 19 [Source:MGI Symbol;Acc:MGI:1890472]"	NA	NA	NA
Dyrk3	5,819616611	5,935545854	1,246169093	1,151205628	0,20314555	0,633053622	0,999892504	"dual-specificity tyrosine-(Y)-phosphorylation regulated kinase 3 [Source:MGI Symbol;Acc:MGI:1330300]"	NA	NA	NA
Mapkapk2	3,338244071	5,547778613	19,87558242	1,41029365	0,49599559	0,146678571	0,999892504	"MAP kinase-activated protein kinase 2 [Source:MGI Symbol;Acc:MGI:109298]"	NA	NA	NA
Lamp2	28,11625723	24,21050125	113,0243896	0,986197416	-0,020051623	0,929219025	0,999892504	"lysosomal-associated membrane protein 2 [Source:MGI Symbol;Acc:MGI:96748]"	NA	NA	NA
Atxn10	356,2691446	327,2022183	129,4228001	0,906069697	-0,142306065	0,243727308	0,999892504	"ataxin 10 [Source:MGI Symbol;Acc:MGI:1859293]"	NA	NA	NA
Foxred2	3,456487627	3,090265472	5,698203116	1,067560343	0,094317619	0,736163293	0,999892504	"FAD-dependent oxidoreductase domain containing 2 [Source:MGI Symbol;Acc:MGI:106315]"	NA	NA	NA
Eif3d	65,25640019	64,87650166	54,62956052	0,931334304	-0,102628976	0,500226355	0,999892504	"eukaryotic translation initiation factor 3, subunit D [Source:MGI Symbol;Acc:MGI:1933181]"	NA	NA	NA
H3f3b	464,9418587	389,2856513	705,0082476	0,865939028	-0,207662648	0,358469218	0,999892504	"H3 histone, family 3B [Source:MGI Symbol;Acc:MGI:1101768]"	NA	NA	NA
Nup50	10,05579097	10,63042719	9,547200694	0,973122749	-0,039306297	0,781055265	0,999892504	"nucleoporin 50 [Source:MGI Symbol;Acc:MGI:1351502]"	NA	NA	NA
Phf21b	0,268566768	0,484808586	1,207833102	1,465832478	0,551720235	0,143938431	0,999892504	"PHD finger protein 21B [Source:MGI Symbol;Acc:MGI:2443812]"	NA	NA	NA
Ift27	46,6870428	43,11533053	33,06981234	0,860534933	-0,216694335	0,432981854	0,999892504	"intraflagellar transport 27 [Source:MGI Symbol;Acc:MGI:1914292]"	NA	NA	NA
Pacsin2	11,42434985	11,45440245	14,80705272	1,06246316	0,087412818	0,661030769	0,999892504	"protein kinase C and casein kinase substrate in neurons 2 [Source:MGI Symbol;Acc:MGI:1345153]"	YES	PACSIN2	SDPII|Q9UNF0
Ttll12	4,709465883	4,926145725	5,466624576	0,949273879	-0,07510371	0,734755128	0,999892504	"tubulin tyrosine ligase-like family, member 12 [Source:MGI Symbol;Acc:MGI:3039573]"	NA	NA	NA
Bik	0,365488091	0,570472743	1,788805003	1,398745696	0,484133692	0,594564206	0,999892504	"BCL2-interacting killer [Source:MGI Symbol;Acc:MGI:1206591]"	NA	NA	NA
Scube1	1,617414491	1,917327379	0,739612692	1,014885191	0,021316532	0,934218399	0,999892504	"signal peptide, CUB domain, EGF-like 1 [Source:MGI Symbol;Acc:MGI:1890616]"	NA	NA	NA
Tox4	15,47913758	15,9850743	16,36181272	1,10955943	0,149986943	0,333045228	0,999892504	"TOX high mobility group box family member 4 [Source:MGI Symbol;Acc:MGI:1915389]"	NA	NA	NA
Mrps18c	163,0175217	144,7087536	90,30225334	0,873542927	-0,195049495	0,3785325	0,999892504	"mitochondrial ribosomal protein S18C [Source:MGI Symbol;Acc:MGI:1915985]"	YES	MRPS18C	MRP-S18-1|MRPS18-1|Q9Y3D5
Sulf1	2,466810142	2,632246666	2,36274924	1,12367362	0,168223055	0,697860727	0,999892504	"sulfatase 1 [Source:MGI Symbol;Acc:MGI:2138563]"	NA	NA	NA
Srsf6	37,42752999	37,91381911	76,96736968	1,089627895	0,123835542	0,36721409	0,999892504	"serine/arginine-rich splicing factor 6 [Source:MGI Symbol;Acc:MGI:1915246]"	NA	NA	NA
Plcg1	11,24069112	11,6812824	17,65277015	1,131094203	0,177719088	0,417683271	0,999892504	"phospholipase C, gamma 1 [Source:MGI Symbol;Acc:MGI:97615]"	NA	NA	NA
Kctd2	19,54641149	23,44266876	20,28484609	1,05888709	0,082548762	0,781030254	0,999892504	"potassium channel tetramerisation domain containing 2 [Source:MGI Symbol;Acc:MGI:1917632]"	NA	NA	NA
Tmprss6	0,080613443	0,146623024	0,00672149	1,258354496	0,331538407	0,67778407	0,999892504	"transmembrane serine protease 6 [Source:MGI Symbol;Acc:MGI:1919003]"	NA	NA	NA
Kctd5	7,399840743	6,635671012	15,76799163	0,902595219	-0,147848959	0,245535504	0,999892504	"potassium channel tetramerisation domain containing 5 [Source:MGI Symbol;Acc:MGI:1916509]"	NA	NA	NA
Etaa1	0,820399754	0,72777795	0,832056414	0,960357097	-0,058357141	0,881019529	0,999892504	"Ewing's tumor-associated antigen 1 [Source:MGI Symbol;Acc:MGI:1915395]"	NA	NA	NA
Matn4	0,047297313	0,106802046	3,683338802	1,430322625	0,5163406	0,650150809	0,999892504	"matrilin 4 [Source:MGI Symbol;Acc:MGI:1328314]"	NA	NA	NA
Sdc4	3,933840966	5,970778815	114,8015525	1,656640734	0,728260768	0,14595363	0,999892504	"syndecan 4 [Source:MGI Symbol;Acc:MGI:1349164]"	NA	NA	NA
Il13ra1	27,2899283	22,65148577	3,409724296	0,897107509	-0,156647207	0,455444903	0,999892504	"interleukin 13 receptor, alpha 1 [Source:MGI Symbol;Acc:MGI:105052]"	NA	NA	NA
Nbr1	31,02970603	27,07442629	62,53557656	1,087755806	0,121354717	0,580965616	0,999892504	"neighbor of Brca1 gene 1 [Source:MGI Symbol;Acc:MGI:108498]"	YES	NBR1	1A1-3B|M17S2|Q14596
Cyth1	20,22420738	22,90761654	32,86972219	1,024158456	0,034438944	0,864875642	0,999892504	"cytohesin 1 [Source:MGI Symbol;Acc:MGI:1334257]"	NA	NA	NA
Rnd3	8,529519966	6,913747425	11,18620826	0,767428319	-0,381896092	0,213505343	0,999892504	"Rho family GTPase 3 [Source:MGI Symbol;Acc:MGI:1921444]"	NA	NA	NA
Brca1	0,387785491	0,41480226	0,569926246	0,915249689	-0,127762716	0,690795814	0,999892504	"breast cancer 1 [Source:MGI Symbol;Acc:MGI:104537]"	NA	NA	NA
Gast	2,820009935	1,767750633	2,502247347	0,686157571	-0,543388177	0,331169007	0,999892504	"gastrin [Source:MGI Symbol;Acc:MGI:104768]"	NA	NA	NA
Cntnap1	7,680110484	9,679445313	4,889532276	1,082394965	0,114227034	0,683328626	0,999892504	"contactin associated protein-like 1 [Source:MGI Symbol;Acc:MGI:1858201]"	NA	NA	NA
Nt5c3b	43,36440945	37,59203474	46,46910552	0,885716562	-0,175082999	0,253659656	0,999892504	"5'-nucleotidase, cytosolic IIIB [Source:MGI Symbol;Acc:MGI:1915356]"	NA	NA	NA
Coa3	502,9143786	393,1120938	148,0812087	0,633484377	-0,658619055	0,032375837	0,999892504	"cytochrome C oxidase assembly factor 3 [Source:MGI Symbol;Acc:MGI:1098757]"	YES	COA3	CCDC56|MITRAC12|Q9Y2R0
Zpbp2	0,120163469	0,03782867	0,195926247	0,251103655	-1,993645069	0,164845572	0,999892504	"zona pellucida binding protein 2 [Source:MGI Symbol;Acc:MGI:1916626]"	NA	NA	NA
Gsdma	0,029225229	0,011175927	0,068398517	0,351692456	-1,507613705	0,421539862	0,999892504	"gasdermin A [Source:MGI Symbol;Acc:MGI:1889509]"	NA	NA	NA
Med24	29,31895923	33,14279212	21,26049648	0,998276765	-0,002488247	0,986830852	0,999892504	"mediator complex subunit 24 [Source:MGI Symbol;Acc:MGI:1344385]"	NA	NA	NA
Psmd3	53,41223768	58,26871104	61,50703962	1,152801516	0,205144138	0,313404145	0,999892504	"proteasome (prosome, macropain) 26S subunit, non-ATPase, 3 [Source:MGI Symbol;Acc:MGI:98858]"	NA	NA	NA
Exosc10	16,07180639	19,05106385	27,19387629	1,096597069	0,133033523	0,452219335	0,999892504	"exosome component 10 [Source:MGI Symbol;Acc:MGI:1355322]"	NA	NA	NA
Glod4	64,93789799	51,87872037	87,68423417	0,858771832	-0,219653225	0,367135873	0,999892504	"glyoxalase domain containing 4 [Source:MGI Symbol;Acc:MGI:1914451]"	YES	GLOD4	C17orf25|HC71|Q9HC38
Vps53	45,90744268	41,85473367	39,75244923	0,905343558	-0,143462727	0,133711	0,999892504	"vacuolar protein sorting 53 (yeast) [Source:MGI Symbol;Acc:MGI:1915549]"	NA	NA	NA
Taok1	4,899730255	6,304887834	6,067629213	1,156014748	0,209159803	0,334222114	0,999892504	"TAO kinase 1 [Source:MGI Symbol;Acc:MGI:1914490]"	NA	NA	NA
Dnttip1	16,1248015	17,6665982	13,78758961	0,98657258	-0,019502905	0,930349205	0,999892504	"deoxynucleotidyltransferase, terminal, interacting protein 1 [Source:MGI Symbol;Acc:MGI:1923483]"	NA	NA	NA
Acot8	72,00595402	67,50088029	27,36427531	0,915112163	-0,127979514	0,529505102	0,999892504	"acyl-CoA thioesterase 8 [Source:MGI Symbol;Acc:MGI:2158201]"	NA	NA	NA
Cd300lg	0,178221209	0,183182878	1,102178832	0,931400474	-0,102526478	0,861486104	0,999892504	"CD300 antigen like family member G [Source:MGI Symbol;Acc:MGI:1289168]"	NA	NA	NA
Mpp2	11,59301162	13,67849358	14,39983703	0,975775695	-0,035378546	0,884922805	0,999892504	"membrane protein, palmitoylated 2 (MAGUK p55 subfamily member 2) [Source:MGI Symbol;Acc:MGI:1858257]"	NA	NA	NA
Vtn	0,101331606	0,473287256	37,09103392	8,067983115	3,012208065	0,036735853	0,999892504	"vitronectin [Source:MGI Symbol;Acc:MGI:98940]"	NA	NA	NA
Nlk	11,21328685	15,06662653	9,732677381	1,092680832	0,127872057	0,624861814	0,999892504	"nemo like kinase [Source:MGI Symbol;Acc:MGI:1201387]"	NA	NA	NA
Traf4	2,94721591	2,979032241	2,644789927	1,124310252	0,1690402	0,511155394	0,999892504	"TNF receptor associated factor 4 [Source:MGI Symbol;Acc:MGI:1202880]"	NA	NA	NA
Aldoc	224,1241559	197,7547445	730,2081464	0,953842822	-0,068176542	0,749236037	0,999892504	"aldolase C, fructose-bisphosphate [Source:MGI Symbol;Acc:MGI:101863]"	NA	NA	NA
Stac2	1,808536627	1,628737538	4,43582937	0,829739637	-0,269269389	0,548441188	0,999892504	"SH3 and cysteine rich domain 2 [Source:MGI Symbol;Acc:MGI:2144518]"	NA	NA	NA
Rpl19	24,08083463	24,7297572	18,32522339	1,044916913	0,06338823	0,755931947	0,999892504	"ribosomal protein L19 [Source:MGI Symbol;Acc:MGI:98020]"	NA	NA	NA
Nek8	1,350745486	1,465384846	1,19536492	0,926920461	-0,109482548	0,76465691	0,999892504	"NIMA (never in mitosis gene a)-related expressed kinase 8 [Source:MGI Symbol;Acc:MGI:1890646]"	NA	NA	NA
Cacnb4	11,00517345	11,0535482	9,15333696	1,140715312	0,189938784	0,475691994	0,999892504	"calcium channel, voltage-dependent, beta 4 subunit [Source:MGI Symbol;Acc:MGI:103301]"	NA	NA	NA
Plxdc1	2,812734846	2,991643574	2,115943276	1,162840167	0,217652811	0,633847197	0,999892504	"plexin domain containing 1 [Source:MGI Symbol;Acc:MGI:1919574]"	NA	NA	NA
Arl5b	28,03456451	26,15662809	40,73948202	1,112407874	0,153685862	0,418548368	0,999892504	"ADP-ribosylation factor-like 5B [Source:MGI Symbol;Acc:MGI:1923119]"	NA	NA	NA
Zfp207	46,23985322	44,52530157	42,59834587	1,026346905	0,037518444	0,800128619	0,999892504	"zinc finger protein 207 [Source:MGI Symbol;Acc:MGI:1340045]"	NA	NA	NA
Psmd11	91,96209314	87,1212207	59,12320574	0,972816446	-0,039760477	0,74744473	0,999892504	"proteasome (prosome, macropain) 26S subunit, non-ATPase, 11 [Source:MGI Symbol;Acc:MGI:1916327]"	NA	NA	NA
C1qtnf1	0,742398181	0,810202389	0,733772108	1,144653616	0,19491109	0,778812899	0,999892504	"C1q and tumor necrosis factor related protein 1 [Source:MGI Symbol;Acc:MGI:1919254]"	NA	NA	NA
Pipox	0,114297199	0,349475836	3,603000619	2,114839881	1,080548438	0,340373935	0,999892504	"pipecolic acid oxidase [Source:MGI Symbol;Acc:MGI:1197006]"	NA	NA	NA
Timp2	101,1456459	115,5305068	68,99278042	1,065538096	0,091582174	0,642106699	0,999892504	"tissue inhibitor of metalloproteinase 2 [Source:MGI Symbol;Acc:MGI:98753]"	NA	NA	NA
Zc3h18	2,348574706	3,671437442	6,369125982	1,240134444	0,310496533	0,279344279	0,999892504	"zinc finger CCCH-type containing 18 [Source:MGI Symbol;Acc:MGI:1923264]"	NA	NA	NA
Top2b	8,303761012	9,239084263	9,619093515	1,190061993	0,251036728	0,276885211	0,999892504	"topoisomerase (DNA) II beta [Source:MGI Symbol;Acc:MGI:98791]"	NA	NA	NA
Rarb	1,249632724	1,343517588	0,417638287	1,10253058	0,140818671	0,70027715	0,999892504	"retinoic acid receptor, beta [Source:MGI Symbol;Acc:MGI:97857]"	NA	NA	NA
Igfbp4	19,08839397	18,32598527	6,411528465	1,10559955	0,144828934	0,706411398	0,999892504	"insulin-like growth factor binding protein 4 [Source:MGI Symbol;Acc:MGI:96439]"	NA	NA	NA
Cdc6	0,4512997	0,316036836	0,411220573	0,596311914	-0,745860934	0,142153717	0,999892504	"cell division cycle 6 [Source:MGI Symbol;Acc:MGI:1345150]"	NA	NA	NA
Suz12	3,0011883	4,107371498	7,157318324	1,302450842	0,381228922	0,213360255	0,999892504	"suppressor of zeste 12 homolog (Drosophila) [Source:MGI Symbol;Acc:MGI:1261758]"	NA	NA	NA
Atad5	0,422694608	0,44546664	0,395227896	0,748239162	-0,418428617	0,421675051	0,999892504	"ATPase family, AAA domain containing 5 [Source:MGI Symbol;Acc:MGI:2442925]"	NA	NA	NA
Crlf3	8,930264291	9,111835765	14,81314031	1,003030885	0,00436603	0,98102451	0,999892504	"cytokine receptor-like factor 3 [Source:MGI Symbol;Acc:MGI:1860086]"	NA	NA	NA
Tns4	0,009032259	0,024266557	0,017875366	3,617503435	1,854994387	0,333907703	0,999892504	"tensin 4 [Source:MGI Symbol;Acc:MGI:2144377]"	NA	NA	NA
Tnfaip1	13,64104674	13,12137952	9,9656569	0,893830353	-0,161927058	0,364361145	0,999892504	"tumor necrosis factor, alpha-induced protein 1 (endothelial) [Source:MGI Symbol;Acc:MGI:104961]"	NA	NA	NA
Abr	34,38534019	40,92972025	25,75644181	0,954853695	-0,066648398	0,81749201	0,999892504	"active BCR-related gene [Source:MGI Symbol;Acc:MGI:107771]"	NA	NA	NA
Rab11fip4	16,10585172	15,56721707	13,11310536	0,720379945	-0,473170076	0,121124621	0,999892504	"RAB11 family interacting protein 4 (class II) [Source:MGI Symbol;Acc:MGI:2442920]"	NA	NA	NA
Cd40	0,381107671	0,292014887	0,669899127	1,062236706	0,087105289	0,9166838	0,999892504	"CD40 antigen [Source:MGI Symbol;Acc:MGI:88336]"	NA	NA	NA
Slc35c2	57,94494198	60,49846354	24,54721746	1,086790141	0,120073383	0,65655579	0,999892504	"solute carrier family 35, member C2 [Source:MGI Symbol;Acc:MGI:2385166]"	NA	NA	NA
Zfp334	3,495100164	3,807523174	2,446831654	0,864877799	-0,20943179	0,422840235	0,999892504	"zinc finger protein 334 [Source:MGI Symbol;Acc:MGI:2388656]"	NA	NA	NA
Elmo2	46,54120456	46,17497911	41,98291908	0,992009958	-0,011573492	0,935977597	0,999892504	"engulfment and cell motility 2 [Source:MGI Symbol;Acc:MGI:2153045]"	NA	NA	NA
Wsb1	108,6170523	94,28988731	85,01838501	0,885242644	-0,175855144	0,24375006	0,999892504	"WD repeat and SOCS box-containing 1 [Source:MGI Symbol;Acc:MGI:1926139]"	NA	NA	NA
Ttpal	13,82762584	13,32687114	8,868024822	0,92713753	-0,109144733	0,643165343	0,999892504	"tocopherol (alpha) transfer protein-like [Source:MGI Symbol;Acc:MGI:1923330]"	NA	NA	NA
Rhot1	32,42529854	30,07766695	16,84282143	0,859324728	-0,218724684	0,174145303	0,999892504	"ras homolog gene family, member T1 [Source:MGI Symbol;Acc:MGI:1926078]"	YES	RHOT1	ARHT1|MIRO-1|MIRO1|Q8IXI2
Hnf4g	0,055442888	0,079270011	0	0,830099345	-0,268644089	0,809288409	0,999892504	"hepatocyte nuclear factor 4, gamma [Source:MGI Symbol;Acc:MGI:1353604]"	NA	NA	NA
Rhbdl3	1,491897134	1,576273029	2,188646184	0,726050158	-0,461858877	0,245083858	0,999892504	"rhomboid, veinlet-like 3 (Drosophila) [Source:MGI Symbol;Acc:MGI:2179276]"	NA	NA	NA
Ada	0,350417628	0,595557374	4,290200396	1,424894891	0,510855501	0,436908154	0,999892504	"adenosine deaminase [Source:MGI Symbol;Acc:MGI:87916]"	NA	NA	NA
Serinc3	106,381003	105,2182384	131,5362344	1,119514626	0,162873376	0,549382796	0,999892504	"serine incorporator 3 [Source:MGI Symbol;Acc:MGI:1349457]"	NA	NA	NA
Tha1	6,817206436	6,260223286	3,321885739	0,840127586	-0,251319655	0,358457225	0,999892504	"threonine aldolase 1 [Source:MGI Symbol;Acc:MGI:1919026]"	NA	NA	NA
Pgs1	26,62174918	25,71819798	27,0334113	1,064581069	0,090285816	0,653301001	0,999892504	"phosphatidylglycerophosphate synthase 1 [Source:MGI Symbol;Acc:MGI:1921701]"	YES	PGS1	Q32NB8
Birc5	2,188212006	2,100066501	1,311909581	0,53861169	-0,892682553	0,055274758	0,999892504	"baculoviral IAP repeat-containing 5 [Source:MGI Symbol;Acc:MGI:1203517]"	NA	NA	NA
Afmid	3,872573886	2,881940254	3,106833823	0,711990408	-0,49007029	0,152596371	0,999892504	"arylformamidase [Source:MGI Symbol;Acc:MGI:2448704]"	NA	NA	NA
Trp53tg5	0,179768924	0,086043513	0,211659596	0,529435158	-0,917474093	0,306756551	0,999892504	"transformation related protein 53 target 5 [Source:MGI Symbol;Acc:MGI:1920853]"	NA	NA	NA
Pigt	18,08038771	16,29222744	22,67535645	0,985823904	-0,020598132	0,930511131	0,999892504	"phosphatidylinositol glycan anchor biosynthesis, class T [Source:MGI Symbol;Acc:MGI:1926178]"	NA	NA	NA
Wfdc2	1,058679922	0,828036718	0	0,868029224	-0,20418448	0,70336773	0,999892504	"WAP four-disulfide core domain 2 [Source:MGI Symbol;Acc:MGI:1914951]"	NA	NA	NA
Etv4	0,064703157	0,160092787	1,058243986	2,110384175	1,077505651	0,259259427	0,999892504	"ets variant gene 4 (E1A enhancer binding protein, E1AF) [Source:MGI Symbol;Acc:MGI:99423]"	NA	NA	NA
Dbndd2	27,42163855	25,74891999	300,682158	0,93746831	-0,093158172	0,686129135	0,999892504	"dysbindin (dystrobrevin binding protein 1) domain containing 2 [Source:MGI Symbol;Acc:MGI:106562]"	NA	NA	NA
Mmp9	0,754676656	1,034714974	0,521598915	0,915401982	-0,12752268	0,815072797	0,999892504	"matrix metallopeptidase 9 [Source:MGI Symbol;Acc:MGI:97011]"	NA	NA	NA
Slc12a5	27,17899453	39,92498415	24,1819741	1,148890902	0,200241807	0,430150554	0,999892504	"solute carrier family 12, member 5 [Source:MGI Symbol;Acc:MGI:1862037]"	NA	NA	NA
Ghdc	3,334821219	4,112202559	6,753397535	1,260734298	0,334264258	0,282793	0,999892504	"GH3 domain containing [Source:MGI Symbol;Acc:MGI:1931556]"	NA	NA	NA
Slc12a7	0,48593278	0,577168124	1,001086636	1,215002281	0,280959022	0,429810013	0,999892504	"solute carrier family 12, member 7 [Source:MGI Symbol;Acc:MGI:1342283]"	NA	NA	NA
Ctsa	109,173302	93,30946701	158,0095731	0,86281146	-0,212882755	0,188853752	0,999892504	"cathepsin A [Source:MGI Symbol;Acc:MGI:97748]"	NA	NA	NA
Zswim1	23,80524154	20,349376	8,378279841	0,877922888	-0,187833868	0,225567135	0,999892504	"zinc finger SWIM-type containing 1 [Source:MGI Symbol;Acc:MGI:1919221]"	NA	NA	NA
Slc12a4	0,055753387	0,27935927	7,787478594	3,550919632	1,828192708	0,08988112	0,999892504	"solute carrier family 12, member 4 [Source:MGI Symbol;Acc:MGI:1309465]"	NA	NA	NA
Myo1c	2,00560092	2,194217116	4,250065418	0,927705725	-0,108260851	0,651331293	0,999892504	"myosin IC [Source:MGI Symbol;Acc:MGI:106612]"	NA	NA	NA
Crk	14,56929952	17,34914993	20,89063095	1,117579875	0,160377947	0,567826186	0,999892504	"v-crk sarcoma virus CT10 oncogene homolog (avian) [Source:MGI Symbol;Acc:MGI:88508]"	NA	NA	NA
Cox7c	185,9966228	181,2335054	112,1889782	1,021126818	0,030162052	0,899337785	0,999892504	"cytochrome c oxidase subunit VIIc [Source:MGI Symbol;Acc:MGI:103226]"	YES	COX7C	P15954
Pitpna	71,58346481	68,66982338	27,07416224	0,837953892	-0,255057232	0,446102647	0,999892504	"phosphatidylinositol transfer protein, alpha [Source:MGI Symbol;Acc:MGI:99887]"	NA	NA	NA
Mlx	42,83556518	39,92723083	19,00983384	0,964071445	-0,05278803	0,822610924	0,999892504	"MAX-like protein X [Source:MGI Symbol;Acc:MGI:108398]"	NA	NA	NA
Fam134c	3,245450037	3,501180264	9,01043321	0,939190071	-0,090510939	0,761284529	0,999892504	"family with sequence similarity 134, member C [Source:MGI Symbol;Acc:MGI:1915248]"	NA	NA	NA
Jph2	1,542740705	1,540266804	0,432335954	0,848657619	-0,236745463	0,454763244	0,999892504	"junctophilin 2 [Source:MGI Symbol;Acc:MGI:1891496]"	NA	NA	NA
Dhx58	0,848509074	0,597706727	1,379446204	0,908216287	-0,138892187	0,790027615	0,999892504	"DEXH (Asp-Glu-X-His) box polypeptide 58 [Source:MGI Symbol;Acc:MGI:1931560]"	NA	NA	NA
Rab5a	38,79777137	37,15461271	32,11747702	1,033620624	0,047706761	0,772165919	0,999892504	"RAB5A, member RAS oncogene family [Source:MGI Symbol;Acc:MGI:105926]"	NA	NA	NA
Nkiras2	8,497560608	6,981170453	10,83727514	0,781683409	-0,355343678	0,132136323	0,999892504	"NFKB inhibitor interacting Ras-like protein 2 [Source:MGI Symbol;Acc:MGI:1919216]"	NA	NA	NA
Ppp2r5c	16,19649436	16,35866772	23,18362926	1,029417678	0,041828463	0,843275012	0,999892504	"protein phosphatase 2, regulatory subunit B (B56), gamma isoform [Source:MGI Symbol;Acc:MGI:1349475]"	NA	NA	NA
Ift52	27,78613762	25,85097059	14,44852584	0,95047431	-0,073280462	0,586401608	0,999892504	"intraflagellar transport 52 [Source:MGI Symbol;Acc:MGI:2387217]"	NA	NA	NA
Mybl2	0,173989128	0,225820447	0,254359711	1,613217381	0,689940854	0,364538378	0,999892504	"myeloblastosis oncogene-like 2 [Source:MGI Symbol;Acc:MGI:101785]"	NA	NA	NA
Sgk2	0,079396522	0,139083052	11,85155488	2,007716446	1,005555529	0,342254687	0,999892504	"serum/glucocorticoid regulated kinase 2 [Source:MGI Symbol;Acc:MGI:1351318]"	NA	NA	NA
Eya2	0,67369605	1,13626362	1,595523535	1,260151639	0,333597349	0,32310326	0,999892504	"eyes absent 2 homolog (Drosophila) [Source:MGI Symbol;Acc:MGI:109341]"	NA	NA	NA
B4galt5	4,424289023	5,541376923	3,620773637	0,807577705	-0,308327013	0,455567225	0,999892504	"UDP-Gal:betaGlcNAc beta 1,4-galactosyltransferase, polypeptide 5 [Source:MGI Symbol;Acc:MGI:1927169]"	NA	NA	NA
Gdap1l1	103,7459606	98,56309588	28,74453132	1,0521655	0,07336165	0,513282617	0,999892504	"ganglioside-induced differentiation-associated protein 1-like 1 [Source:MGI Symbol;Acc:MGI:2385163]"	NA	NA	NA
Ptgis	0,800675899	0,587222663	0,282579424	0,600565293	-0,735606992	0,236004745	0,999892504	"prostaglandin I2 (prostacyclin) synthase [Source:MGI Symbol;Acc:MGI:1097156]"	NA	NA	NA
Cadps2	93,42466864	104,7486886	7,491843442	0,981626829	-0,026753415	0,922685533	0,999892504	"Ca2+-dependent activator protein for secretion 2 [Source:MGI Symbol;Acc:MGI:2443963]"	NA	NA	NA
Ddx27	10,00147744	11,80390823	17,6806758	1,281021245	0,357294402	0,175321111	0,999892504	"DEAD (Asp-Glu-Ala-Asp) box polypeptide 27 [Source:MGI Symbol;Acc:MGI:2385884]"	NA	NA	NA
Cyth3	7,631643344	7,56943488	8,535530213	0,944691752	-0,082084432	0,721172296	0,999892504	"cytohesin 3 [Source:MGI Symbol;Acc:MGI:1335107]"	NA	NA	NA
Cyth4	0,374481704	0,87858809	7,016505205	3,444476561	1,784284761	0,152104258	0,999892504	"cytohesin 4 [Source:MGI Symbol;Acc:MGI:2441702]"	NA	NA	NA
Rac3	75,94014219	77,05872717	36,59344762	0,981276467	-0,027268433	0,882808313	0,999892504	"RAS-related C3 botulinum substrate 3 [Source:MGI Symbol;Acc:MGI:2180784]"	NA	NA	NA
Rrp7a	91,00458714	83,19125492	37,08133168	0,897339998	-0,156273375	0,369679488	0,999892504	"ribosomal RNA processing 7 homolog A (S. cerevisiae) [Source:MGI Symbol;Acc:MGI:1922028]"	NA	NA	NA
Cyb5r3	52,6212948	49,18124827	39,01645228	0,916166639	-0,126318064	0,438606759	0,999892504	"cytochrome b5 reductase 3 [Source:MGI Symbol;Acc:MGI:94893]"	YES	CYB5R3	B5R|DIA1|P00387
Ints2	1,151157747	1,579308314	3,120241084	1,405780291	0,491371134	0,09378528	0,999892504	"integrator complex subunit 2 [Source:MGI Symbol;Acc:MGI:1917672]"	NA	NA	NA
Med13l	1,205413439	1,758288726	3,33976582	1,44678411	0,532849658	0,051520135	0,999892504	"mediator complex subunit 13-like [Source:MGI Symbol;Acc:MGI:2670178]"	NA	NA	NA
Hist1h2bc	14,09826184	13,94378257	283,5275826	1,083271691	0,115395124	0,678382207	0,999892504	"histone cluster 1, H2bc [Source:MGI Symbol;Acc:MGI:1915274]"	NA	NA	NA
Baiap2l2	1,222818205	1,247028162	0,160592833	0,991875669	-0,011768804	0,983340864	0,999892504	"BAI1-associated protein 2-like 2 [Source:MGI Symbol;Acc:MGI:2652819]"	NA	NA	NA
Mafk	8,521968941	10,44138903	43,96750156	1,272776954	0,347979619	0,200037881	0,999892504	"v-maf musculoaponeurotic fibrosarcoma oncogene family, protein K (avian) [Source:MGI Symbol;Acc:MGI:99951]"	NA	NA	NA
Med1	4,700677036	5,231654547	8,378239691	1,24873413	0,320466343	0,109477433	0,999892504	"mediator complex subunit 1 [Source:MGI Symbol;Acc:MGI:1100846]"	NA	NA	NA
Erbb3	0,018883631	0,03905079	7,28793286	2,763100657	1,466288119	0,15464128	0,999892504	"v-erb-b2 erythroblastic leukemia viral oncogene homolog 3 (avian) [Source:MGI Symbol;Acc:MGI:95411]"	NA	NA	NA
Stard3	9,351416509	7,761372661	30,96398107	0,83522297	-0,259766705	0,222812189	0,999892504	"START domain containing 3 [Source:MGI Symbol;Acc:MGI:1929618]"	NA	NA	NA
Mfng	0,218446766	0,368935609	4,392083889	1,80347843	0,850782168	0,383520854	0,999892504	"MFNG O-fucosylpeptide 3-beta-N-acetylglucosaminyltransferase [Source:MGI Symbol;Acc:MGI:1095404]"	NA	NA	NA
Vmp1	86,88696621	76,62937016	175,8477668	0,860130194	-0,217373045	0,320259453	0,999892504	"vacuole membrane protein 1 [Source:MGI Symbol;Acc:MGI:1923159]"	NA	NA	NA
Uchl5	54,6334986	46,93051142	25,29688486	0,832085873	-0,265195669	0,143701245	0,999892504	"ubiquitin carboxyl-terminal esterase L5 [Source:MGI Symbol;Acc:MGI:1914848]"	NA	NA	NA
Glrx2	136,9209932	139,5187797	75,47871455	0,969033293	-0,045381861	0,749749588	0,999892504	"glutaredoxin 2 (thioltransferase) [Source:MGI Symbol;Acc:MGI:1916617]"	YES	GLRX2	CGI-133|GRX2|Q9NS18
Trove2	3,682770876	4,049720736	4,968142825	1,133065152	0,180230819	0,348808234	0,999892504	"TROVE domain family, member 2 [Source:MGI Symbol;Acc:MGI:106652]"	NA	NA	NA
Stk4	3,665900435	3,780847435	4,094357575	1,070129108	0,097784864	0,691739464	0,999892504	"serine/threonine kinase 4 [Source:MGI Symbol;Acc:MGI:1929004]"	NA	NA	NA
Gdf9	0,942622248	1,213695088	2,897070297	1,37557285	0,460032547	0,195399119	0,999892504	"growth differentiation factor 9 [Source:MGI Symbol;Acc:MGI:95692]"	NA	NA	NA
Zcchc10	18,11004469	17,64594906	11,86363307	1,019505918	0,027870149	0,915126069	0,999892504	"zinc finger, CCHC domain containing 10 [Source:MGI Symbol;Acc:MGI:1196228]"	NA	NA	NA
Psmb6	617,5249933	547,6376809	326,0371941	0,819233921	-0,287652643	0,222900371	0,999892504	"proteasome (prosome, macropain) subunit, beta type 6 [Source:MGI Symbol;Acc:MGI:104880]"	NA	NA	NA
Spag7	190,5738786	177,7131175	73,35200107	1,013350475	0,019133228	0,940414285	0,999892504	"sperm associated antigen 7 [Source:MGI Symbol;Acc:MGI:107380]"	NA	NA	NA
Pfn1	621,29681	540,9220074	485,4137756	0,890358886	-0,16754112	0,376264833	0,999892504	"profilin 1 [Source:MGI Symbol;Acc:MGI:97549]"	NA	NA	NA
Tomm34	63,97993189	55,34682401	50,90280015	0,912537836	-0,132043717	0,544286435	0,999892504	"translocase of outer mitochondrial membrane 34 [Source:MGI Symbol;Acc:MGI:1914395]"	YES	TOMM34	HTOM34P|TOM34|URCC3|Q15785
Ywhab	369,4425644	349,3405908	146,5234352	0,939838483	-0,089515253	0,384020955	0,999892504	"tyrosine 3-monooxygenase/tryptophan 5-monooxygenase activation protein, beta polypeptide [Source:MGI Symbol;Acc:MGI:1891917]"	NA	NA	NA
Ksr1	1,05493893	1,440268535	3,595202944	1,327168336	0,408351372	0,058874892	0,999892504	"kinase suppressor of ras 1 [Source:MGI Symbol;Acc:MGI:105051]"	NA	NA	NA
Gpx3	138,3977319	138,7599165	108,430771	1,067907019	0,09478604	0,748657769	0,999892504	"glutathione peroxidase 3 [Source:MGI Symbol;Acc:MGI:105102]"	NA	NA	NA
Anxa6	28,32326615	28,54299653	14,29116563	1,061301651	0,085834768	0,582101462	0,999892504	"annexin A6 [Source:MGI Symbol;Acc:MGI:88255]"	NA	NA	NA
Il12rb2	0,238038988	0,303513882	0,180043693	1,569740847	0,6505264	0,24803399	0,999892504	"interleukin 12 receptor, beta 2 [Source:MGI Symbol;Acc:MGI:1270861]"	NA	NA	NA
Zkscan6	4,236925391	4,653325301	5,914003162	1,093818712	0,129373648	0,547932548	0,999892504	"zinc finger with KRAB and SCAN domains 6 [Source:MGI Symbol;Acc:MGI:1289293]"	NA	NA	NA
Kpna2	3,640420067	3,704359356	3,386611548	0,88759439	-0,172027546	0,653065343	0,999892504	"karyopherin (importin) alpha 2 [Source:MGI Symbol;Acc:MGI:103561]"	NA	NA	NA
Smurf2	2,57502881	2,910562189	5,871628858	1,136771174	0,184941876	0,397530833	0,999892504	"SMAD specific E3 ubiquitin protein ligase 2 [Source:MGI Symbol;Acc:MGI:1913563]"	NA	NA	NA
Cep95	2,8550888	3,637867906	5,196857461	1,218791149	0,285450928	0,281255321	0,999892504	"centrosomal protein 95 [Source:MGI Symbol;Acc:MGI:2443502]"	NA	NA	NA
Vezf1	4,824843085	6,07818956	12,56682813	1,076676584	0,106584953	0,631735558	0,999892504	"vascular endothelial zinc finger 1 [Source:MGI Symbol;Acc:MGI:1313291]"	NA	NA	NA
Cuedc1	3,543317999	4,603899429	7,942740825	1,13007939	0,176424128	0,592095041	0,999892504	"CUE domain containing 1 [Source:MGI Symbol;Acc:MGI:2144281]"	NA	NA	NA
Srsf1	41,46272271	45,70688715	50,57348153	1,184426888	0,244189147	0,208231209	0,999892504	"serine/arginine-rich splicing factor 1 [Source:MGI Symbol;Acc:MGI:98283]"	NA	NA	NA
Shroom1	0,392100915	0,291533378	11,54536756	0,67318409	-0,570927014	0,29206732	0,999892504	"shroom family member 1 [Source:MGI Symbol;Acc:MGI:1919024]"	NA	NA	NA
Kif3a	55,46482727	58,90487539	49,47706466	1,204595369	0,268548618	0,276502222	0,999892504	"kinesin family member 3A [Source:MGI Symbol;Acc:MGI:107689]"	NA	NA	NA
Sept8	28,24735005	30,83357704	246,8746822	1,078329658	0,108798294	0,560575746	0,999892504	"septin 8 [Source:MGI Symbol;Acc:MGI:894310]"	NA	NA	NA
Mtmr4	11,37786909	12,30795101	14,20423426	0,985947599	-0,020417123	0,940800508	0,999892504	"myotubularin related protein 4 [Source:MGI Symbol;Acc:MGI:2180699]"	NA	NA	NA
Mrm1	8,851603864	8,419154932	5,831686863	0,86142876	-0,215196605	0,519513078	0,999892504	"mitochondrial rRNA methyltransferase 1 homolog (S. cerevisiae) [Source:MGI Symbol;Acc:MGI:2443470]"	YES	MRM1	Q6IN84
Mapt	143,0284455	182,1508464	260,8240084	1,246020254	0,317327519	0,094184957	0,999892504	"microtubule-associated protein tau [Source:MGI Symbol;Acc:MGI:97180]"	NA	NA	NA
Kansl1	9,826297656	10,94093904	11,02225389	1,162510191	0,217243364	0,303601234	0,999892504	"KAT8 regulatory NSL complex subunit 1 [Source:MGI Symbol;Acc:MGI:1923969]"	NA	NA	NA
Gid4	5,855228952	5,941277816	13,40529383	0,902801841	-0,147518734	0,565633283	0,999892504	"GID complex subunit 4, VID24 homolog (S. cerevisiae) [Source:MGI Symbol;Acc:MGI:1914021]"	NA	NA	NA
Dhx40	10,82567962	12,32091317	12,58218505	1,080846426	0,112161549	0,448663094	0,999892504	"DEAH (Asp-Glu-Ala-His) box polypeptide 40 [Source:MGI Symbol;Acc:MGI:1914737]"	NA	NA	NA
Ypel2	6,138860822	7,069694033	19,76234858	1,054641296	0,076752394	0,674675829	0,999892504	"yippee-like 2 (Drosophila) [Source:MGI Symbol;Acc:MGI:1925114]"	NA	NA	NA
Akap1	3,581134466	3,598754628	4,095005983	0,90122407	-0,15004225	0,508289375	0,999892504	"A kinase (PRKA) anchor protein 1 [Source:MGI Symbol;Acc:MGI:104729]"	YES	AKAP1	AKAP|AKAP121|AKAP149|AKAP84|D-AKAP1|PPP1R43|PRKA1|SAKAP84|TDRD17|Q92667
Nol11	14,30603932	12,5742358	9,27811098	0,837866299	-0,255208049	0,20081189	0,999892504	"nucleolar protein 11 [Source:MGI Symbol;Acc:MGI:1916229]"	NA	NA	NA
Derl2	17,83896735	15,6358584	22,10614454	1,001625126	0,002342658	0,98732398	0,999892504	"Der1-like domain family, member 2 [Source:MGI Symbol;Acc:MGI:2151483]"	NA	NA	NA
C1qbp	187,5858115	180,2417773	106,2232555	0,974074552	-0,0378959	0,774036578	0,999892504	"complement component 1, q subcomponent binding protein [Source:MGI Symbol;Acc:MGI:1194505]"	YES	C1QBP	GC1QBP|HABP1|SF2p32|gC1Q-R|gC1qR|p32|Q07021
Rpain	71,93820065	67,35547042	42,86159624	0,894494546	-0,160855409	0,44703068	0,999892504	"RPA interacting protein [Source:MGI Symbol;Acc:MGI:1916973]"	NA	NA	NA
6330403K07Rik	1304,170111	1207,216173	421,7659396	0,93016524	-0,104441067	0,457807843	0,999892504	"RIKEN cDNA 6330403K07 gene [Source:MGI Symbol;Acc:MGI:1918001]"	NA	NA	NA
Slc13a3	3,476014269	2,281807968	11,7717657	0,90842779	-0,138556255	0,749395296	0,999892504	"solute carrier family 13 (sodium-dependent dicarboxylate transporter), member 3 [Source:MGI Symbol;Acc:MGI:2149635]"	NA	NA	NA
Kcnab3	0,950146594	0,907785979	4,932240987	1,117792482	0,160652377	0,678889189	0,999892504	"potassium voltage-gated channel, shaker-related subfamily, beta member 3 [Source:MGI Symbol;Acc:MGI:1336208]"	NA	NA	NA
Chd3	39,81348061	40,86071522	19,6216803	0,870295536	-0,200422699	0,531289662	0,999892504	"chromodomain helicase DNA binding protein 3 [Source:MGI Symbol;Acc:MGI:1344395]"	NA	NA	NA
Kdm6b	13,57924913	13,57650191	44,87926267	0,923166269	-0,115337583	0,77551239	0,999892504	"KDM1 lysine (K)-specific demethylase 6B [Source:MGI Symbol;Acc:MGI:2448492]"	NA	NA	NA
1700125H20Rik	0,410572804	0,302390939	0	0,820919318	-0,284687658	0,747264347	0,999892504	"RIKEN cDNA 1700125H20 gene [Source:MGI Symbol;Acc:MGI:1920884]"	NA	NA	NA
Appbp2	16,19989933	19,26241251	22,04636617	1,179138683	0,23773341	0,233167665	0,999892504	"amyloid beta precursor protein (cytoplasmic tail) binding protein 2 [Source:MGI Symbol;Acc:MGI:1914134]"	NA	NA	NA
Adora2b	0,090075214	0,212518704	4,484423717	2,023980947	1,017195709	0,331593164	0,999892504	"adenosine A2b receptor [Source:MGI Symbol;Acc:MGI:99403]"	NA	NA	NA
Ncor1	23,35031382	29,07666573	28,89743601	1,203795844	0,267590741	0,236123351	0,999892504	"nuclear receptor co-repressor 1 [Source:MGI Symbol;Acc:MGI:1349717]"	NA	NA	NA
Trpv2	23,77063483	22,65755097	6,089117507	0,923071366	-0,115485903	0,426010308	0,999892504	"transient receptor potential cation channel, subfamily V, member 2 [Source:MGI Symbol;Acc:MGI:1341836]"	NA	NA	NA
Cenpv	20,35801532	20,96097686	19,36895136	0,798589255	-0,324474435	0,301762308	0,999892504	"centromere protein V [Source:MGI Symbol;Acc:MGI:1920389]"	NA	NA	NA
Pcgf2	19,2717244	19,72830291	10,62862388	1,060721703	0,085046193	0,729910868	0,999892504	"polycomb group ring finger 2 [Source:MGI Symbol;Acc:MGI:99161]"	NA	NA	NA
Cwc25	9,084292734	8,73460759	13,53798536	0,94227456	-0,085780602	0,594426225	0,999892504	"CWC25 spliceosome-associated protein homolog (S. cerevisiae) [Source:MGI Symbol;Acc:MGI:1914730]"	NA	NA	NA
1700001P01Rik	0,105422151	0,350924769	1,773579393	3,042627575	1,605317755	0,117435417	0,999892504	"RIKEN cDNA 1700001P01 gene [Source:MGI Symbol;Acc:MGI:1919465]"	NA	NA	NA
Pip4k2b	2,43078324	3,663539652	2,361814618	1,109623778	0,150070608	0,717293629	0,999892504	"phosphatidylinositol-5-phosphate 4-kinase, type II, beta [Source:MGI Symbol;Acc:MGI:1934234]"	NA	NA	NA
Trim37	14,939228	17,19659162	10,28253227	1,12013459	0,16367209	0,386795641	0,999892504	"tripartite motif-containing 37 [Source:MGI Symbol;Acc:MGI:2153072]"	NA	NA	NA
Ybx2	0,538857385	1,06698502	1,86585535	1,749545964	0,806980568	0,246724196	0,999892504	"Y box protein 2 [Source:MGI Symbol;Acc:MGI:1096372]"	NA	NA	NA
Ctdnep1	17,36117388	18,42148469	18,17286589	0,945292016	-0,081168025	0,754502061	0,999892504	"CTD nuclear envelope phosphatase 1 [Source:MGI Symbol;Acc:MGI:1914431]"	NA	NA	NA
Elp5	252,3161257	229,2877008	147,7762191	0,889078726	-0,169616923	0,460025575	0,999892504	"elongator acetyltransferase complex subunit 5 [Source:MGI Symbol;Acc:MGI:1859017]"	NA	NA	NA
Slc2a4	0,034392569	0,099873149	0,570036793	1,582430437	0,662142081	0,648481838	0,999892504	"solute carrier family 2 (facilitated glucose transporter), member 4 [Source:MGI Symbol;Acc:MGI:95758]"	NA	NA	NA
Gabarap	700,3025809	701,1659454	599,2619102	0,998887765	-0,001605508	0,991923768	0,999892504	"gamma-aminobutyric acid receptor associated protein [Source:MGI Symbol;Acc:MGI:1861742]"	NA	NA	NA
Cldn7	0,161091287	0,237393797	0,38854996	0,896191341	-0,158121308	0,901094199	0,999892504	"claudin 7 [Source:MGI Symbol;Acc:MGI:1859285]"	NA	NA	NA
2810408A11Rik	0,202932195	0,190828353	0,282979891	1,364896839	0,448791914	0,737545975	0,999892504	"RIKEN cDNA 2810408A11 gene [Source:MGI Symbol;Acc:MGI:1917669]"	NA	NA	NA
Phf23	16,88034871	20,69090515	30,36614354	1,052532595	0,073864911	0,794045832	0,999892504	"PHD finger protein 23 [Source:MGI Symbol;Acc:MGI:1925496]"	NA	NA	NA
Acadvl	25,90427238	24,83901405	39,76552415	0,895274075	-0,159598685	0,495478964	0,999892504	"acyl-Coenzyme A dehydrogenase, very long chain [Source:MGI Symbol;Acc:MGI:895149]"	YES	ACADVL	ACAD6|LCACD|VLCAD|P49748
Dnah11	0,028567756	0,008797692	0	1,51405422	0,598416871	0,673586066	0,999892504	"dynein, axonemal, heavy chain 11 [Source:MGI Symbol;Acc:MGI:1100864]"	NA	NA	NA
G3bp1	11,588664	12,14144477	18,70750667	1,127676851	0,173353706	0,335628047	0,999892504	"GTPase activating protein (SH3 domain) binding protein 1 [Source:MGI Symbol;Acc:MGI:1351465]"	NA	NA	NA
Atox1	407,2758418	363,826475	279,9748893	0,871213512	-0,198901766	0,290541765	0,999892504	"ATX1 (antioxidant protein 1) homolog 1 (yeast) [Source:MGI Symbol;Acc:MGI:1333855]"	NA	NA	NA
Glra2	6,025797531	5,688347648	5,647288529	0,993389372	-0,009568783	0,969235488	0,999892504	"glycine receptor, alpha 2 subunit [Source:MGI Symbol;Acc:MGI:95748]"	NA	NA	NA
Sparc	25,9250654	38,8770443	445,2219058	2,045659081	1,032565733	0,101348424	0,999892504	"secreted acidic cysteine rich glycoprotein [Source:MGI Symbol;Acc:MGI:98373]"	NA	NA	NA
Glra4	0,23762205	0,294482984	0,1956211	1,193120678	0,254739971	0,730621748	0,999892504	"glycine receptor, alpha 4 subunit [Source:MGI Symbol;Acc:MGI:95750]"	NA	NA	NA
Mief2	6,303698191	6,023166309	5,537939534	0,71376052	-0,486487991	0,114594107	0,999892504	"mitochondrial elongation factor 2 [Source:MGI Symbol;Acc:MGI:2144199]"	NA	NA	NA
Crhr1	14,27745424	13,84560736	2,024852541	0,84424066	-0,244273782	0,415288008	0,999892504	"corticotropin releasing hormone receptor 1 [Source:MGI Symbol;Acc:MGI:88498]"	NA	NA	NA
Dusp14	146,4842831	133,6367037	45,54400198	0,916925763	-0,125123161	0,683814906	0,999892504	"dual specificity phosphatase 14 [Source:MGI Symbol;Acc:MGI:1927168]"	NA	NA	NA
Tada2a	11,54189433	10,95311475	12,94596531	1,038591275	0,054628011	0,797495463	0,999892504	"transcriptional adaptor 2A [Source:MGI Symbol;Acc:MGI:2144471]"	NA	NA	NA
Ikzf1	0,049351312	0,113690034	1,314753105	2,617520176	1,388200657	0,293048823	0,999892504	"IKAROS family zinc finger 1 [Source:MGI Symbol;Acc:MGI:1342540]"	NA	NA	NA
Pnpo	119,3050448	111,1763287	32,70098059	0,944773379	-0,08195978	0,476676454	0,999892504	"pyridoxine 5'-phosphate oxidase [Source:MGI Symbol;Acc:MGI:2144151]"	YES	PNPO	HEL-S-302|PDXPO|Q9NVS9
Cog1	30,76116468	34,27395712	19,79471523	0,966049556	-0,049830898	0,807227092	0,999892504	"component of oligomeric golgi complex 1 [Source:MGI Symbol;Acc:MGI:1333873]"	NA	NA	NA
Cbx1	22,0446305	18,30808332	15,00139594	0,859757549	-0,217998217	0,148600849	0,999892504	"chromobox 1 [Source:MGI Symbol;Acc:MGI:105369]"	NA	NA	NA
Cdk5rap3	28,55746908	25,29039223	27,40935963	0,797781701	-0,325934063	0,170696276	0,999892504	"CDK5 regulatory subunit associated protein 3 [Source:MGI Symbol;Acc:MGI:1933126]"	NA	NA	NA
Copz2	0,520252503	0,755117493	5,239125992	1,154809875	0,20765535	0,734875915	0,999892504	"coatomer protein complex, subunit zeta 2 [Source:MGI Symbol;Acc:MGI:1929008]"	NA	NA	NA
Slc25a39	207,1604084	197,9804795	119,171713	0,89291893	-0,163398899	0,268642694	0,999892504	"solute carrier family 25, member 39 [Source:MGI Symbol;Acc:MGI:1196386]"	YES	SLC25A39	CGI69|Q9BZJ4
Sp2	2,673456961	3,563667271	6,882021215	1,336475355	0,418433234	0,021279076	0,999892504	"Sp2 transcription factor [Source:MGI Symbol;Acc:MGI:1926162]"	NA	NA	NA
Aatf	13,27239659	13,09805098	12,25029924	1,113698416	0,155358611	0,529700091	0,999892504	"apoptosis antagonizing transcription factor [Source:MGI Symbol;Acc:MGI:1929608]"	NA	NA	NA
Lhx1	0,290014119	0,214333656	1,281397934	0,78173557	-0,355247411	0,443029743	0,999892504	"LIM homeobox protein 1 [Source:MGI Symbol;Acc:MGI:99783]"	NA	NA	NA
Dync1h1	53,73390655	59,66824508	40,07123507	0,987172972	-0,0186252	0,946607411	0,999892504	"dynein cytoplasmic 1 heavy chain 1 [Source:MGI Symbol;Acc:MGI:103147]"	NA	NA	NA
Cpsf4l	0,192549727	0,173019492	0,164211661	1,249380395	0,321212797	0,708157633	0,999892504	"cleavage and polyadenylation specific factor 4-like [Source:MGI Symbol;Acc:MGI:1277182]"	NA	NA	NA
Pex12	9,898400267	9,414889616	6,803974954	0,81178464	-0,300831052	0,183332088	0,999892504	"peroxisomal biogenesis factor 12 [Source:MGI Symbol;Acc:MGI:2144177]"	NA	NA	NA
Ndel1	63,12019874	65,64622844	72,53064646	1,080979075	0,112338597	0,41865836	0,999892504	"nuclear distribution gene E-like homolog 1 (A. nidulans) [Source:MGI Symbol;Acc:MGI:1932915]"	NA	NA	NA
Slc25a35	2,180825921	2,086317045	2,485540609	1,002461981	0,003547522	0,987132183	0,999892504	"solute carrier family 25, member 35 [Source:MGI Symbol;Acc:MGI:1919248]"	YES	SLC25A35	Q3KQZ1
Zbtb4	10,18776593	14,64993984	9,587861724	1,192152084	0,253568293	0,327774305	0,999892504	"zinc finger and BTB domain containing 4 [Source:MGI Symbol;Acc:MGI:1922830]"	NA	NA	NA
[truncated: 37,469 more rows]
