# Supplementary material for: PARKIN is not required to sustain OXPHOS function in adult mammalian tissues
Source: NPJ Parkinsons Dis. 2024 Apr 29;10:93. doi: 10.1038/s41531-024-00707-0 (PMC11058849; doi:10.1038/s41531-024-00707-0)
Supplement: Supplementary file 4 — Supplementary Dataset 2 [file 41531_2024_707_MOESM4_ESM.txt]

Column1	Control_P_rpkm	Parkin_P_rpkm	Parkin_N_rpkm	ratio	log2FoldChange	pvalue	padj	X.description.	in_mitocarta	Symbol	Synonyms
Sstr5	0,562633398	1,669497001	2,507715951	3,302963572	1,723761058	1,60812E-05	0,433356758	"somatostatin receptor 5 [Source:MGI Symbol;Acc:MGI:894282]"	NA	NA	NA
Syngr2	1,4966592	4,562390942	102,2687526	2,92613567	1,548996661	5,06831E-05	0,682903556	"synaptogyrin 2 [Source:MGI Symbol;Acc:MGI:1328324]"	NA	NA	NA
EGFP	422,9830554	435,1092855	0,185581987	1,014479809	0,020740151	0,890706192	0,999737041	"EGFP-fusion-tx"	NA	NA	NA
Gnai3	9,053685786	10,2354796	20,40394049	1,174819438	0,232439041	0,116106856	0,999737041	"guanine nucleotide binding protein (G protein), alpha inhibiting 3 [Source:MGI Symbol;Acc:MGI:95773]"	NA	NA	NA
Cdc45	1,341463029	1,15883551	4,123323794	0,950005381	-0,073992409	0,825928123	0,999737041	"cell division cycle 45 [Source:MGI Symbol;Acc:MGI:1338073]"	NA	NA	NA
H19	0,005591839	0	0	1,044294669	0,062528855	0,984216542	0,999737041	"H19 fetal liver mRNA [Source:MGI Symbol;Acc:MGI:95891]"	NA	NA	NA
Scml2	0,312184537	0,4134161	0	1,503281894	0,588115568	0,40756053	0,999737041	"sex comb on midleg-like 2 (Drosophila) [Source:MGI Symbol;Acc:MGI:1340042]"	NA	NA	NA
Apoh	3,144448003	4,169449637	0,188293929	1,141584915	0,191038176	0,500678697	0,999737041	"apolipoprotein H [Source:MGI Symbol;Acc:MGI:88058]"	NA	NA	NA
Narf	20,39979867	19,7550986	6,279735731	0,94540458	-0,080996241	0,633937339	0,999737041	"nuclear prelamin A recognition factor [Source:MGI Symbol;Acc:MGI:1914858]"	NA	NA	NA
Cav2	22,79973579	23,33623245	40,62726274	1,045960967	0,064829015	0,742483521	0,999737041	"caveolin 2 [Source:MGI Symbol;Acc:MGI:107571]"	NA	NA	NA
Klf6	15,49183534	13,7519467	27,34713626	0,866556196	-0,206634784	0,384521033	0,999737041	"Kruppel-like factor 6 [Source:MGI Symbol;Acc:MGI:1346318]"	NA	NA	NA
Scmh1	13,61389648	15,72127918	3,253819142	1,147934546	0,199040383	0,319922751	0,999737041	"sex comb on midleg homolog 1 [Source:MGI Symbol;Acc:MGI:1352762]"	NA	NA	NA
Cox5a	1163,171292	1165,145252	302,4544706	0,995023222	-0,0071979	0,965544262	0,999737041	"cytochrome c oxidase subunit Va [Source:MGI Symbol;Acc:MGI:88474]"	YES	COX5A	COX|COX-VA|VA|P20674
Tbx2	0,006187687	0,029122228	0	3,440537228	1,782633854	0,380068618	0,999737041	"T-box 2 [Source:MGI Symbol;Acc:MGI:98494]"	NA	NA	NA
Tbx4	0,006988396	0,007024773	0	1,209192391	0,274043806	0,930882165	0,999737041	"T-box 4 [Source:MGI Symbol;Acc:MGI:102556]"	NA	NA	NA
Ngfr	0,078251091	0,191495721	0,707954144	3,295350166	1,720431775	0,135932275	0,999737041	"nerve growth factor receptor (TNFR superfamily, member 16) [Source:MGI Symbol;Acc:MGI:97323]"	NA	NA	NA
Wnt3	0,396075574	0,406692371	16,08324057	0,98308721	-0,024608691	0,952284697	0,999737041	"wingless-related MMTV integration site 3 [Source:MGI Symbol;Acc:MGI:98955]"	NA	NA	NA
Wnt9a	0,124620098	0,09279987	0	0,773403055	-0,370707633	0,564298428	0,999737041	"wingless-type MMTV integration site 9A [Source:MGI Symbol;Acc:MGI:2446084]"	NA	NA	NA
Fer	4,99948329	4,692474675	8,601502039	0,930282254	-0,104259588	0,512210526	0,999737041	"fer (fms/fps related) protein kinase [Source:MGI Symbol;Acc:MGI:105917]"	NA	NA	NA
Xpo6	39,55874104	35,020388	47,48691257	0,864194219	-0,210572515	0,38288502	0,999737041	"exportin 6 [Source:MGI Symbol;Acc:MGI:2429950]"	NA	NA	NA
Tfe3	7,602970474	6,892938467	7,241554311	0,889435755	-0,169037693	0,406751475	0,999737041	"transcription factor E3 [Source:MGI Symbol;Acc:MGI:98511]"	NA	NA	NA
Axin2	2,131751063	2,351108176	6,338905627	1,326372325	0,40748581	0,302983715	0,999737041	"axin2 [Source:MGI Symbol;Acc:MGI:1270862]"	NA	NA	NA
Brat1	3,479436746	3,726826359	2,618426026	1,010893471	0,015630972	0,932337384	0,999737041	"BRCA1-associated ATM activator 1 [Source:MGI Symbol;Acc:MGI:1891679]"	NA	NA	NA
Gna12	4,753322075	4,631066798	59,72282386	0,980302239	-0,028701476	0,899040182	0,999737041	"guanine nucleotide binding protein, alpha 12 [Source:MGI Symbol;Acc:MGI:95767]"	NA	NA	NA
Slc22a18	0,004396314	0,058195902	3,079130185	3,585889232	1,842330924	0,548168348	0,999737041	"solute carrier family 22 (organic cation transporter), member 18 [Source:MGI Symbol;Acc:MGI:1336884]"	NA	NA	NA
Igsf5	0,146467941	0,079121814	1,341035905	0,492232144	-1,022589223	0,395835933	0,999737041	"immunoglobulin superfamily, member 5 [Source:MGI Symbol;Acc:MGI:1919308]"	NA	NA	NA
Pih1d2	2,353215958	4,175625798	0	1,730784294	0,791425935	0,025879191	0,999737041	"PIH1 domain containing 2 [Source:MGI Symbol;Acc:MGI:1919864]"	NA	NA	NA
Dlat	35,41097235	36,26119191	11,63116528	1,027826208	0,039596345	0,775032928	0,999737041	"dihydrolipoamide S-acetyltransferase (E2 component of pyruvate dehydrogenase complex) [Source:MGI Symbol;Acc:MGI:2385311]"	YES	DLAT	DLTA|PDC-E2|PDCE2|P10515
Sdhd	281,2387241	279,2139524	132,5436632	0,981491925	-0,026951697	0,883081136	0,999737041	"succinate dehydrogenase complex, subunit D, integral membrane protein [Source:MGI Symbol;Acc:MGI:1914175]"	YES	SDHD	CBT1|CII-4|CWS3|PGL|PGL1|QPs3|SDH4|cybS|O14521
Fgf23	0,120990772	0,177351068	0	1,407489486	0,493124146	0,496878714	0,999737041	"fibroblast growth factor 23 [Source:MGI Symbol;Acc:MGI:1891427]"	NA	NA	NA
Ccnd2	5,320349124	4,873885785	2,617126824	0,92558987	-0,11155502	0,732980916	0,999737041	"cyclin D2 [Source:MGI Symbol;Acc:MGI:88314]"	NA	NA	NA
Gpr107	9,243402403	10,68186346	10,39670077	1,056126274	0,078782339	0,70681562	0,999737041	"G protein-coupled receptor 107 [Source:MGI Symbol;Acc:MGI:2139054]"	NA	NA	NA
Nalcn	8,521241466	7,601706907	1,851153832	0,891750077	-0,16528866	0,464906003	0,999737041	"sodium leak channel, non-selective [Source:MGI Symbol;Acc:MGI:2444306]"	NA	NA	NA
Btbd17	1,566679874	1,764358258	34,52738579	1,294494329	0,372388645	0,358876243	0,999737041	"BTB (POZ) domain containing 17 [Source:MGI Symbol;Acc:MGI:1919264]"	NA	NA	NA
Th	4436,098456	4336,916546	1,387396102	0,948466348	-0,076331508	0,694270274	0,999737041	"tyrosine hydroxylase [Source:MGI Symbol;Acc:MGI:98735]"	NA	NA	NA
Ins2	0,013757922	0,062604793	0	2,219481876	1,150222928	0,715366448	0,999737041	"insulin II [Source:MGI Symbol;Acc:MGI:96573]"	NA	NA	NA
Drp2	8,773014935	8,439279852	1,798429864	0,953680054	-0,068422751	0,649901898	0,999737041	"dystrophin related protein 2 [Source:MGI Symbol;Acc:MGI:107432]"	NA	NA	NA
Tspan32	0,030304096	0	0	0,771126601	-0,374960359	0,905514509	0,999737041	"tetraspanin 32 [Source:MGI Symbol;Acc:MGI:1350360]"	NA	NA	NA
Lhx2	0,012500678	0	0	0,794667679	-0,331576428	0,91641369	0,999737041	"LIM homeobox protein 2 [Source:MGI Symbol;Acc:MGI:96785]"	NA	NA	NA
Gmpr	104,5950497	99,06655563	1,036677813	0,926375982	-0,110330245	0,554317742	0,999737041	"guanosine monophosphate reductase [Source:MGI Symbol;Acc:MGI:1913605]"	NA	NA	NA
Glra1	0,303124675	0,326619099	0	1,064973413	0,090817415	0,866227542	0,999737041	"glycine receptor, alpha 1 subunit [Source:MGI Symbol;Acc:MGI:95747]"	NA	NA	NA
Mid2	3,104436744	2,89048424	2,223392723	0,864847079	-0,209483036	0,473325585	0,999737041	"midline 2 [Source:MGI Symbol;Acc:MGI:1344333]"	NA	NA	NA
Trim25	0,094114325	0,12072611	6,87215989	1,085006431	0,117703594	0,878563995	0,999737041	"tripartite motif-containing 25 [Source:MGI Symbol;Acc:MGI:102749]"	NA	NA	NA
Dgke	6,619162609	6,544352843	3,119243556	1,029016178	0,041265664	0,814729061	0,999737041	"diacylglycerol kinase, epsilon [Source:MGI Symbol;Acc:MGI:1889276]"	NA	NA	NA
Scpep1	29,82423981	32,18510098	45,49008311	1,046956848	0,06620198	0,6814141	0,999737041	"serine carboxypeptidase 1 [Source:MGI Symbol;Acc:MGI:1921867]"	NA	NA	NA
Itgb2	0,005056379	0,26514209	84,86792035	28,17702725	4,816447506	0,00059709	0,999737041	"integrin beta 2 [Source:MGI Symbol;Acc:MGI:96611]"	NA	NA	NA
Hddc2	62,86523235	65,3972847	9,911487125	1,012861992	0,018437613	0,912122873	0,999737041	"HD domain containing 2 [Source:MGI Symbol;Acc:MGI:1916942]"	NA	NA	NA
Tpd52l1	24,0141783	25,45615936	8,673370782	1,088943006	0,122928448	0,570734739	0,999737041	"tumor protein D52-like 1 [Source:MGI Symbol;Acc:MGI:1298386]"	NA	NA	NA
Pemt	19,02554684	16,61627995	0	0,838352852	-0,254370512	0,326501157	0,999737041	"phosphatidylethanolamine N-methyltransferase [Source:MGI Symbol;Acc:MGI:104535]"	NA	NA	NA
Cdh1	0	0,004444026	0	2,073105958	1,051793856	0,739309989	0,999737041	"cadherin 1 [Source:MGI Symbol;Acc:MGI:88354]"	NA	NA	NA
Cdh4	3,876474456	4,150662751	0,158935624	1,290448282	0,367872323	0,2835022	0,999737041	"cadherin 4 [Source:MGI Symbol;Acc:MGI:99218]"	NA	NA	NA
Ckmt1	246,0788752	220,1805833	33,43493779	0,905890063	-0,142592117	0,344636075	0,999737041	"creatine kinase, mitochondrial 1, ubiquitous [Source:MGI Symbol;Acc:MGI:99441]"	YES	CKMT1A	CKMT1
Bcl6b	0,011113864	0,01332994	2,160464332	1,33037837	0,411836618	0,848182076	0,999737041	"B cell CLL/lymphoma 6, member B [Source:MGI Symbol;Acc:MGI:1278332]"	NA	NA	NA
Alox12	0,047536726	0,033675563	0	0,666646498	-0,585006147	0,62519678	0,999737041	"arachidonate 12-lipoxygenase [Source:MGI Symbol;Acc:MGI:87998]"	NA	NA	NA
Arvcf	5,227818666	4,93386934	3,784176818	1,007600012	0,010923045	0,956592854	0,999737041	"armadillo repeat gene deleted in velo-cardio-facial syndrome [Source:MGI Symbol;Acc:MGI:109620]"	NA	NA	NA
Comt	152,6751338	149,552065	116,6651258	0,986670058	-0,019360367	0,902037434	0,999737041	"catechol-O-methyltransferase [Source:MGI Symbol;Acc:MGI:88470]"	YES	COMT	HEL-S-98n|P21964
Rtca	106,342565	105,4419341	48,07997716	0,960430864	-0,058246329	0,785954145	0,999737041	"RNA 3'-terminal phosphate cyclase [Source:MGI Symbol;Acc:MGI:1913618]"	NA	NA	NA
Dbt	3,326437697	3,381488523	5,579153578	0,99726148	-0,003956269	0,981192987	0,999737041	"dihydrolipoamide branched chain transacylase E2 [Source:MGI Symbol;Acc:MGI:105386]"	YES	DBT	BCATE2|BCKAD-E2|BCKADE2|E2|E2B|P11182
Mcts1	172,9329391	181,4577813	63,45548925	1,003150077	0,004537458	0,97205053	0,999737041	"malignant T cell amplified sequence 1 [Source:MGI Symbol;Acc:MGI:1916245]"	NA	NA	NA
Rem1	0,081367071	0,118651778	0	1,971441777	0,979251104	0,452371745	0,999737041	"rad and gem related GTP binding protein 1 [Source:MGI Symbol;Acc:MGI:1097696]"	NA	NA	NA
Rnf17	0,158033002	0,191548074	0	1,184727479	0,244555237	0,583598742	0,999737041	"ring finger protein 17 [Source:MGI Symbol;Acc:MGI:1353419]"	NA	NA	NA
Trappc10	4,056907278	3,414618101	5,058560455	0,874347283	-0,193721676	0,609539969	0,999737041	"trafficking protein particle complex 10 [Source:MGI Symbol;Acc:MGI:1336209]"	NA	NA	NA
Ccm2	24,38104469	21,5116866	22,67681913	0,918524006	-0,122610668	0,549170846	0,999737041	"cerebral cavernous malformation 2 [Source:MGI Symbol;Acc:MGI:2384924]"	NA	NA	NA
Wap	0	0,037770405	0	2,95348071	1,562416189	0,620362175	0,999737041	"whey acidic protein [Source:MGI Symbol;Acc:MGI:98943]"	NA	NA	NA
Tbrg4	9,776310134	13,3606278	15,94865341	1,077944094	0,108282356	0,49946192	0,999737041	"transforming growth factor beta regulated gene 4 [Source:MGI Symbol;Acc:MGI:1100868]"	YES	TBRG4	CPR2|FASTKD4|Q969Z0
Tmprss2	0,002607755	0,012492784	0	2,240009972	1,163505155	0,712187334	0,999737041	"transmembrane protease, serine 2 [Source:MGI Symbol;Acc:MGI:1354381]"	NA	NA	NA
Mx1	0,316468259	0,455621121	14,04647488	1,723795383	0,785588534	0,337521024	0,999737041	"myxovirus (influenza virus) resistance 1 [Source:MGI Symbol;Acc:MGI:97243]"	NA	NA	NA
Fap	0,061578578	0,01433864	0,360761036	0,915275407	-0,127722179	0,964367732	0,999737041	"fibroblast activation protein [Source:MGI Symbol;Acc:MGI:109608]"	NA	NA	NA
Gcg	0,438084023	0,5249931	0	0,796160948	-0,328867986	0,698833734	0,999737041	"glucagon [Source:MGI Symbol;Acc:MGI:95674]"	NA	NA	NA
Ndufa9	224,7505521	218,3699019	138,3051174	0,966862551	-0,048617284	0,79266361	0,999737041	"NADH dehydrogenase (ubiquinone) 1 alpha subcomplex, 9 [Source:MGI Symbol;Acc:MGI:1913358]"	YES	NDUFA9	CC6|CI-39k|CI39k|NDUFS2L|SDR22E1|Q16795
Egfl6	0,729403277	0,66832368	1,851662448	0,984285418	-0,022851373	0,955378986	0,999737041	"EGF-like-domain, multiple 6 [Source:MGI Symbol;Acc:MGI:1858599]"	NA	NA	NA
Lck	5,667136572	5,468782984	0	0,899578055	-0,152679628	0,493617271	0,999737041	"lymphocyte protein tyrosine kinase [Source:MGI Symbol;Acc:MGI:96756]"	NA	NA	NA
Tssk3	0,251622254	0,275100938	0	0,98740812	-0,018281586	0,983047905	0,999737041	"testis-specific serine kinase 3 [Source:MGI Symbol;Acc:MGI:1929914]"	NA	NA	NA
Cttnbp2	6,726664402	7,137005242	8,97113245	1,16498242	0,220308184	0,19676087	0,999737041	"cortactin binding protein 2 [Source:MGI Symbol;Acc:MGI:1353467]"	NA	NA	NA
Galnt1	4,905918446	4,827908182	1,940593807	0,989628205	-0,015041476	0,953016085	0,999737041	"UDP-N-acetyl-alpha-D-galactosamine:polypeptide N-acetylgalactosaminyltransferase 1 [Source:MGI Symbol;Acc:MGI:894693]"	NA	NA	NA
Myf5	0,018837774	0	0	0,60493946	-0,725137325	0,791489101	0,999737041	"myogenic factor 5 [Source:MGI Symbol;Acc:MGI:97252]"	NA	NA	NA
Mkrn2	20,49381003	22,55167408	25,63705722	1,098357436	0,135347624	0,391012013	0,999737041	"makorin, ring finger protein, 2 [Source:MGI Symbol;Acc:MGI:1914277]"	NA	NA	NA
Pparg	0,823886492	0,700926742	0	0,762300332	-0,39156859	0,384614505	0,999737041	"peroxisome proliferator activated receptor gamma [Source:MGI Symbol;Acc:MGI:97747]"	NA	NA	NA
Raf1	22,62777587	23,61721368	33,99227847	1,054292562	0,076275265	0,584138217	0,999737041	"v-raf-leukemia viral oncogene 1 [Source:MGI Symbol;Acc:MGI:97847]"	NA	NA	NA
Sept1	0,534723853	0,513723683	11,72964631	1,215745662	0,281841444	0,715364073	0,999737041	"septin 1 [Source:MGI Symbol;Acc:MGI:1858916]"	NA	NA	NA
Pdgfb	1,095407009	0,849667778	15,07242372	0,801187144	-0,319788823	0,16266266	0,999737041	"platelet derived growth factor, B polypeptide [Source:MGI Symbol;Acc:MGI:97528]"	NA	NA	NA
Acvrl1	0,007963537	0,024627065	13,69023831	1,151427644	0,203423755	0,941834606	0,999737041	"activin A receptor, type II-like 1 [Source:MGI Symbol;Acc:MGI:1338946]"	NA	NA	NA
Grasp	1,219424294	0,905305811	5,8383943	0,789849737	-0,340349878	0,353904683	0,999737041	"GRP1 (general receptor for phosphoinositides 1)-associated scaffold protein [Source:MGI Symbol;Acc:MGI:1860303]"	NA	NA	NA
Acvr1b	6,449199995	5,090087533	2,741258062	0,794575431	-0,331743909	0,22506268	0,999737041	"activin A receptor, type 1B [Source:MGI Symbol;Acc:MGI:1338944]"	NA	NA	NA
Tom1l2	31,42382919	26,33682212	20,72674525	0,827275226	-0,273560716	0,138062777	0,999737041	"target of myb1-like 2 (chicken) [Source:MGI Symbol;Acc:MGI:2443306]"	NA	NA	NA
Gpa33	0,001743396	0,010802219	0	1,557898353	0,639601106	0,839637311	0,999737041	"glycoprotein A33 (transmembrane) [Source:MGI Symbol;Acc:MGI:1891703]"	NA	NA	NA
Zfp385a	12,97848682	10,13748133	0,055395066	0,744332609	-0,425980653	0,039884671	0,999737041	"zinc finger protein 385A [Source:MGI Symbol;Acc:MGI:1352495]"	NA	NA	NA
Itga5	0,066261208	0,079189638	11,50383511	1,108173975	0,148184392	0,85541531	0,999737041	"integrin alpha 5 (fibronectin receptor alpha) [Source:MGI Symbol;Acc:MGI:96604]"	NA	NA	NA
Gabra2	2,92287999	2,529299447	2,347189266	0,910873379	-0,134677577	0,63754005	0,999737041	"gamma-aminobutyric acid (GABA) A receptor, subunit alpha 2 [Source:MGI Symbol;Acc:MGI:95614]"	NA	NA	NA
Wdr77	45,38454437	48,9895851	22,89581172	1,033762757	0,047905132	0,62147939	0,999737041	"WD repeat domain 77 [Source:MGI Symbol;Acc:MGI:1917715]"	NA	NA	NA
Atp5f1	525,1556266	527,4351711	245,9110809	0,972962837	-0,039543393	0,784253103	0,999737041	"ATP synthase, H+ transporting, mitochondrial F0 complex, subunit B1 [Source:MGI Symbol;Acc:MGI:1100495]"	YES	ATP5F1	PIG47|P24539
Sox9	0,135407378	0,030677026	22,03267989	0,188980424	-2,403691301	0,03252939	0,999737041	"SRY-box containing gene 9 [Source:MGI Symbol;Acc:MGI:98371]"	NA	NA	NA
Hnrnpd	31,65555084	27,67353318	14,04507471	0,928820703	-0,106527965	0,689992477	0,999737041	"heterogeneous nuclear ribonucleoprotein D [Source:MGI Symbol;Acc:MGI:101947]"	NA	NA	NA
Dynlt1c	1,511658994	2,13184818	0	1,467288577	0,553152639	0,483809769	0,999737041	"dynein light chain Tctex-type 1C [Source:MGI Symbol;Acc:MGI:3807476]"	NA	NA	NA
C1d	217,2580424	240,6225927	63,99666048	1,054302371	0,076288687	0,599518546	0,999737041	"C1D nuclear receptor co-repressor [Source:MGI Symbol;Acc:MGI:1927354]"	NA	NA	NA
Gm2a	7,662945467	6,86782598	77,34606177	0,903903533	-0,145759282	0,507444379	0,999737041	"GM2 ganglioside activator protein [Source:MGI Symbol;Acc:MGI:95762]"	NA	NA	NA
Krit1	5,260043975	5,1106019	2,588605645	0,967025401	-0,048374309	0,722120387	0,999737041	"KRIT1, ankyrin repeat containing [Source:MGI Symbol;Acc:MGI:1930618]"	NA	NA	NA
Clcn4-2	31,07913117	24,66167427	37,72870017	0,783837085	-0,351374263	0,059776814	0,999737041	"chloride channel 4-2 [Source:MGI Symbol;Acc:MGI:104571]"	NA	NA	NA
Vmn2r88	0,00604741	0	0,079148704	1,044294669	0,062528855	0,984216542	0,999737041	"vomeronasal 2, receptor 88 [Source:MGI Symbol;Acc:MGI:1316662]"	NA	NA	NA
Grm6	0,00906471	0	0	0,644851933	-0,632960159	0,841035195	0,999737041	"glutamate receptor, metabotropic 6 [Source:MGI Symbol;Acc:MGI:1351343]"	NA	NA	NA
Sema4f	6,247807648	6,372195403	1,230473434	1,030167734	0,042879259	0,835069469	0,999737041	"sema domain, immunoglobulin domain (Ig), TM domain, and short cytoplasmic domain [Source:MGI Symbol;Acc:MGI:1340055]"	NA	NA	NA
Hk2	0,278637861	0,735166496	7,617394343	2,109637132	1,07699487	0,06877549	0,999737041	"hexokinase 2 [Source:MGI Symbol;Acc:MGI:1315197]"	YES	HK2	HKII|HXK2|P52789
Myo18a	7,124009572	4,991518623	8,320327517	0,907827681	-0,139509615	0,640218125	0,999737041	"myosin XVIIIA [Source:MGI Symbol;Acc:MGI:2667185]"	NA	NA	NA
Sez6	9,90574586	8,214763338	6,71672059	0,820817371	-0,284866832	0,086025459	0,999737041	"seizure related gene 6 [Source:MGI Symbol;Acc:MGI:104745]"	NA	NA	NA
Haao	1,498812466	1,090496702	0	0,680222521	-0,555921324	0,264920665	0,999737041	"3-hydroxyanthranilate 3,4-dioxygenase [Source:MGI Symbol;Acc:MGI:1349444]"	NA	NA	NA
Cd52	0,185050785	0,602370132	175,5005087	2,934875296	1,553299204	0,226240574	0,999737041	"CD52 antigen [Source:MGI Symbol;Acc:MGI:1346088]"	NA	NA	NA
Abhd15	2,588286867	2,273826911	0	0,910246146	-0,135671368	0,536123411	0,999737041	"abhydrolase domain containing 15 [Source:MGI Symbol;Acc:MGI:1914727]"	NA	NA	NA
Loxl3	0,387614459	0,311879809	4,909677915	0,902910828	-0,147344581	0,702194676	0,999737041	"lysyl oxidase-like 3 [Source:MGI Symbol;Acc:MGI:1337004]"	NA	NA	NA
Tcl1b5	0,03267341	0	0	1,044294669	0,062528855	0,984216542	0,999737041	"T cell leukemia/lymphoma 1B, 5 [Source:MGI Symbol;Acc:MGI:1351635]"	NA	NA	NA
Btn1a1	0,225737018	0,175172726	0	0,768766249	-0,379383097	0,578506037	0,999737041	"butyrophilin, subfamily 1, member A1 [Source:MGI Symbol;Acc:MGI:103118]"	NA	NA	NA
Kat2b	2,073665359	1,704874374	8,673981961	0,696528078	-0,521746584	0,2517076	0,999737041	"K(lysine) acetyltransferase 2B [Source:MGI Symbol;Acc:MGI:1343094]"	NA	NA	NA
Rab5b	33,24445408	35,33975944	23,65894991	1,008028984	0,011537121	0,944991541	0,999737041	"RAB5B, member RAS oncogene family [Source:MGI Symbol;Acc:MGI:105938]"	NA	NA	NA
Cryba1	0,086206221	0,145655536	0	1,525015094	0,608823522	0,639911491	0,999737041	"crystallin, beta A1 [Source:MGI Symbol;Acc:MGI:88518]"	NA	NA	NA
Dnmt3l	0,135130082	0,034417258	0	0,364810435	-1,454781099	0,458104441	0,999737041	"DNA (cytosine-5-)-methyltransferase 3-like [Source:MGI Symbol;Acc:MGI:1859287]"	NA	NA	NA
Icosl	0,004186296	0,071413987	18,11175921	11,07185319	3,468824814	0,016780843	0,999737041	"icos ligand [Source:MGI Symbol;Acc:MGI:1354701]"	NA	NA	NA
Spg7	13,56437368	11,60409358	6,496260957	0,921972019	-0,117205128	0,538684846	0,999737041	"spastic paraplegia 7 homolog (human) [Source:MGI Symbol;Acc:MGI:2385906]"	YES	SPG7	CAR|CMAR|PGN|SPG5C|Q9UQ90
Sult5a1	37,11877124	31,62991185	0	0,825205453	-0,27717474	0,22318332	0,999737041	"sulfotransferase family 5A, member 1 [Source:MGI Symbol;Acc:MGI:1931463]"	NA	NA	NA
Rpl13	44,54084547	47,38469856	71,86579733	1,043459359	0,061374411	0,687449889	0,999737041	"ribosomal protein L13 [Source:MGI Symbol;Acc:MGI:105922]"	NA	NA	NA
Chmp1a	60,72240123	65,68412138	41,75643783	1,035128566	0,049809966	0,766967728	0,999737041	"charged multivesicular body protein 1A [Source:MGI Symbol;Acc:MGI:1920159]"	NA	NA	NA
Rpa1	9,888340031	11,94238592	39,66215132	0,972807062	-0,039774393	0,795474466	0,999737041	"replication protein A1 [Source:MGI Symbol;Acc:MGI:1915525]"	NA	NA	NA
Serpinf1	6,528768096	7,122515895	29,35145647	0,851754871	-0,231489802	0,741505008	0,999737041	"serine (or cysteine) peptidase inhibitor, clade F, member 1 [Source:MGI Symbol;Acc:MGI:108080]"	NA	NA	NA
Tubgcp3	13,66138082	12,89617052	12,60663236	1,039856377	0,05638428	0,627076459	0,999737041	"tubulin, gamma complex associated protein 3 [Source:MGI Symbol;Acc:MGI:2183752]"	NA	NA	NA
Oprm1	0,414537241	0,168577358	0	0,468434972	-1,094079308	0,103645664	0,999737041	"opioid receptor, mu 1 [Source:MGI Symbol;Acc:MGI:97441]"	NA	NA	NA
Polr3d	16,24698529	15,87813306	7,887710472	0,939611426	-0,089863838	0,606215828	0,999737041	"polymerase (RNA) III (DNA directed) polypeptide D [Source:MGI Symbol;Acc:MGI:1914315]"	NA	NA	NA
Tcf7	0,18807507	0,191745341	1,230749645	0,938164893	-0,09208658	0,89255276	0,999737041	"transcription factor 7, T cell specific [Source:MGI Symbol;Acc:MGI:98507]"	NA	NA	NA
Ddx3x	20,31608637	16,2138903	24,9378227	0,849598699	-0,235146538	0,37389034	0,999737041	"DEAD/H (Asp-Glu-Ala-Asp/His) box polypeptide 3, X-linked [Source:MGI Symbol;Acc:MGI:103064]"	NA	NA	NA
Il12rb1	0,039820452	0,006333357	1,070796196	0,288810788	-1,791803464	0,366234346	0,999737041	"interleukin 12 receptor, beta 1 [Source:MGI Symbol;Acc:MGI:104579]"	NA	NA	NA
Slc5a5	34,25116852	33,60406765	11,20432366	0,979822996	-0,029406944	0,897409908	0,999737041	"solute carrier family 5 (sodium iodide symporter), member 5 [Source:MGI Symbol;Acc:MGI:2149330]"	NA	NA	NA
Kcnn3	55,16151526	60,67851884	5,808645147	1,033065639	0,046931924	0,835919601	0,999737041	"potassium intermediate/small conductance calcium-activated channel, subfamily N, member 3 [Source:MGI Symbol;Acc:MGI:2153183]"	NA	NA	NA
Usp32	10,53143414	8,744223702	5,191112786	0,799860575	-0,322179551	0,272848592	0,999737041	"ubiquitin specific peptidase 32 [Source:MGI Symbol;Acc:MGI:2144475]"	NA	NA	NA
Car4	7,808601926	6,841436983	261,3119728	0,884725734	-0,176697807	0,605488794	0,999737041	"carbonic anhydrase 4 [Source:MGI Symbol;Acc:MGI:1096574]"	NA	NA	NA
Txnrd3	7,286043633	7,224917772	3,530309668	0,965055649	-0,051315959	0,721557335	0,999737041	"thioredoxin reductase 3 [Source:MGI Symbol;Acc:MGI:2386711]"	NA	NA	NA
Fasl	0,248494338	0,326355002	0	1,259089838	0,332381225	0,659852329	0,999737041	"Fas ligand (TNF superfamily, member 6) [Source:MGI Symbol;Acc:MGI:99255]"	NA	NA	NA
Znf512b	6,318748323	6,246397011	0,482477756	0,950511628	-0,073223819	0,5664459	0,999737041	"zinc finger protein 512B [Source:MGI Symbol;Acc:MGI:2685478]"	NA	NA	NA
Dnajc5	64,30929932	56,30207323	12,78603242	0,892926144	-0,163387244	0,162661325	0,999737041	"DnaJ (Hsp40) homolog, subfamily C, member 5 [Source:MGI Symbol;Acc:MGI:892995]"	NA	NA	NA
Tpd52l2	118,8100117	126,855903	142,1419521	1,037074978	0,052520201	0,707377652	0,999737041	"tumor protein D52-like 2 [Source:MGI Symbol;Acc:MGI:1913564]"	NA	NA	NA
Fmr1	3,320415953	2,887389635	4,659289741	0,872653539	-0,196519107	0,43329601	0,999737041	"fragile X mental retardation syndrome 1 [Source:MGI Symbol;Acc:MGI:95564]"	NA	NA	NA
Bcl11a	3,82897857	4,653398476	2,929425027	1,092312435	0,12738557	0,68310212	0,999737041	"B cell CLL/lymphoma 11A (zinc finger protein) [Source:MGI Symbol;Acc:MGI:106190]"	NA	NA	NA
Il4	7,701216157	7,214891666	5,395871318	0,957744082	-0,062287889	0,765198476	0,999737041	"interleukin 4 [Source:MGI Symbol;Acc:MGI:96556]"	NA	NA	NA
Pxmp4	39,06554254	39,44522292	20,73673392	0,905748331	-0,142817852	0,526083642	0,999737041	"peroxisomal membrane protein 4 [Source:MGI Symbol;Acc:MGI:1891701]"	YES	PXMP4	PMP24|Q9Y6I8
Dlg3	5,226731876	3,727302772	0,788520097	0,717863695	-0,478218158	0,132498972	0,999737041	"discs, large homolog 3 (Drosophila) [Source:MGI Symbol;Acc:MGI:1888986]"	NA	NA	NA
Gnb1l	8,872855923	6,396680669	17,24799102	0,976864987	-0,033768914	0,819031496	0,999737041	"guanine nucleotide binding protein (G protein), beta polypeptide 1-like [Source:MGI Symbol;Acc:MGI:1338057]"	NA	NA	NA
Dbh	0,029589674	0	0	0,21037016	-2,248998017	0,326309808	0,999737041	"dopamine beta hydroxylase [Source:MGI Symbol;Acc:MGI:94864]"	NA	NA	NA
Mmp11	3,651068795	3,297156993	0	1,244582108	0,315661411	0,3603792	0,999737041	"matrix metallopeptidase 11 [Source:MGI Symbol;Acc:MGI:97008]"	NA	NA	NA
Smarcb1	126,0320112	127,5378809	87,85336523	1,003354109	0,00483086	0,977234461	0,999737041	"SWI/SNF related, matrix associated, actin dependent regulator of chromatin, subfamily b, member 1 [Source:MGI Symbol;Acc:MGI:1328366]"	NA	NA	NA
Vpreb3	0,663186979	0,397697286	1,675667675	0,673238608	-0,570810181	0,512790556	0,999737041	"pre-B lymphocyte gene 3 [Source:MGI Symbol;Acc:MGI:98938]"	NA	NA	NA
Hip1r	5,949102271	5,015244583	9,6733041	0,824685179	-0,278084614	0,128545011	0,999737041	"huntingtin interacting protein 1 related [Source:MGI Symbol;Acc:MGI:1352504]"	NA	NA	NA
Nsun5	14,01966533	15,31692673	21,5936199	1,037122533	0,052586355	0,831238672	0,999737041	"NOL1/NOP2/Sun domain family, member 5 [Source:MGI Symbol;Acc:MGI:2140844]"	NA	NA	NA
Top1mt	14,94516839	14,39145619	11,25513997	0,964531162	-0,052100245	0,766464933	0,999737041	"DNA topoisomerase 1, mitochondrial [Source:MGI Symbol;Acc:MGI:1920210]"	YES	TOP1MT	Q969P6
Snrpn	1005,192903	996,8478593	273,6138053	0,997457877	-0,003672178	0,98302036	0,999737041	"small nuclear ribonucleoprotein N [Source:MGI Symbol;Acc:MGI:98347]"	NA	NA	NA
Mmp14	0,094317212	0,090061039	3,138582639	0,77804857	-0,362067875	0,756348655	0,999737041	"matrix metallopeptidase 14 (membrane-inserted) [Source:MGI Symbol;Acc:MGI:101900]"	NA	NA	NA
Slc7a7	0,173574736	0,239637886	14,68545566	1,165795423	0,221314642	0,777877913	0,999737041	"solute carrier family 7 (cationic amino acid transporter, y+ system), member 7 [Source:MGI Symbol;Acc:MGI:1337120]"	NA	NA	NA
Oxa1l	26,70668476	25,79338735	10,68759218	0,977062494	-0,033477253	0,716932798	0,999737041	"oxidase assembly 1-like [Source:MGI Symbol;Acc:MGI:1916339]"	YES	OXA1L	OXA1|Q15070
Heatr6	5,09111476	5,354308663	4,170751998	1,106692307	0,146254166	0,329100292	0,999737041	"HEAT repeat containing 6 [Source:MGI Symbol;Acc:MGI:1919790]"	NA	NA	NA
Ccl3	0,604002179	15,72013472	2796,400934	15,79701521	3,981580087	0,000863437	0,999737041	"chemokine (C-C motif) ligand 3 [Source:MGI Symbol;Acc:MGI:98260]"	NA	NA	NA
Wfdc18	0,074520975	0	76,62101172	0,427745178	-1,225176503	0,696361134	0,999737041	"WAP four-disulfide core domain 18 [Source:MGI Symbol;Acc:MGI:107506]"	NA	NA	NA
Ilf2	75,44608858	81,32695637	59,87526535	1,058738088	0,082345737	0,562043868	0,999737041	"interleukin enhancer binding factor 2 [Source:MGI Symbol;Acc:MGI:1915031]"	NA	NA	NA
Chtop	41,21859778	41,14690781	46,62041065	0,975630502	-0,035593232	0,769832372	0,999737041	"chromatin target of PRMT1 [Source:MGI Symbol;Acc:MGI:1913761]"	NA	NA	NA
Snapin	88,45846205	92,06568108	168,065325	1,044599144	0,062949426	0,739752033	0,999737041	"SNAP-associated protein [Source:MGI Symbol;Acc:MGI:1333745]"	NA	NA	NA
S100a4	0,581366131	0,271665004	5,606470082	0,659762033	-0,599982338	0,676077848	0,999737041	"S100 calcium binding protein A4 [Source:MGI Symbol;Acc:MGI:1330282]"	NA	NA	NA
S100a3	0,0250062	0,155755632	0	6,795207041	2,764517509	0,186567575	0,999737041	"S100 calcium binding protein A3 [Source:MGI Symbol;Acc:MGI:1338849]"	NA	NA	NA
S100a5	0,027340976	0,157062472	0	6,452986603	2,68996703	0,311065748	0,999737041	"S100 calcium binding protein A5 [Source:MGI Symbol;Acc:MGI:1338915]"	NA	NA	NA
S100a6	0,620581021	0,115543607	50,40217761	0,195168383	-2,357208737	0,055638496	0,999737041	"S100 calcium binding protein A6 (calcyclin) [Source:MGI Symbol;Acc:MGI:1339467]"	NA	NA	NA
Icam2	0,034499916	0,061854711	44,93480264	2,523894714	1,335651729	0,500831161	0,999737041	"intercellular adhesion molecule 2 [Source:MGI Symbol;Acc:MGI:96394]"	NA	NA	NA
Mapk7	2,239023396	2,535184242	18,57912804	1,161810302	0,216374528	0,327873919	0,999737041	"mitogen-activated protein kinase 7 [Source:MGI Symbol;Acc:MGI:1346347]"	NA	NA	NA
Epn2	7,385839306	7,090365391	36,82542126	0,958793865	-0,060707417	0,729978455	0,999737041	"epsin 2 [Source:MGI Symbol;Acc:MGI:1333766]"	NA	NA	NA
B9d1	55,10464076	51,80938649	56,18991769	0,981765034	-0,026550309	0,848325759	0,999737041	"B9 protein domain 1 [Source:MGI Symbol;Acc:MGI:1351471]"	NA	NA	NA
Sec24b	21,0717726	20,56742653	20,30665983	1,051975266	0,073100785	0,681207949	0,999737041	"Sec24 related gene family, member B (S. cerevisiae) [Source:MGI Symbol;Acc:MGI:2139764]"	NA	NA	NA
N4bp3	0,527791241	0,604028408	13,11288562	1,08227954	0,114073178	0,819711099	0,999737041	"NEDD4 binding protein 3 [Source:MGI Symbol;Acc:MGI:2442218]"	NA	NA	NA
Rmnd5b	38,29464939	42,01064498	48,54806291	1,026861923	0,038242202	0,759947924	0,999737041	"required for meiotic nuclear division 5 homolog B (S. cerevisiae) [Source:MGI Symbol;Acc:MGI:1913339]"	NA	NA	NA
Nhp2	160,4948406	148,6550432	99,60322229	0,909500352	-0,136853899	0,326175063	0,999737041	"NHP2 ribonucleoprotein [Source:MGI Symbol;Acc:MGI:1098547]"	NA	NA	NA
Vps9d1	11,19408524	10,72289153	2,946347116	0,932789862	-0,100375985	0,562904848	0,999737041	"VPS9 domain containing 1 [Source:MGI Symbol;Acc:MGI:1914143]"	NA	NA	NA
Zfp276	2,178323292	2,799203302	12,31564724	1,347286535	0,43005671	0,181740336	0,999737041	"zinc finger protein (C2H2 type) 276 [Source:MGI Symbol;Acc:MGI:1888495]"	NA	NA	NA
C1ql4	0,105875871	0	0	0,225356583	-2,149718501	0,281267591	0,999737041	"complement component 1, q subcomponent-like 4 [Source:MGI Symbol;Acc:MGI:3579909]"	NA	NA	NA
Mfsd10	35,12239109	34,16800605	32,47394853	0,92702506	-0,109319756	0,610014824	0,999737041	"major facilitator superfamily domain containing 10 [Source:MGI Symbol;Acc:MGI:1915544]"	NA	NA	NA
Luzp1	16,26239717	18,73847321	117,921183	0,884314805	-0,177368052	0,296760506	0,999737041	"leucine zipper protein 1 [Source:MGI Symbol;Acc:MGI:107629]"	NA	NA	NA
Kctd10	14,77712378	16,40630733	30,06491282	1,110606925	0,151348297	0,590841153	0,999737041	"potassium channel tetramerisation domain containing 10 [Source:MGI Symbol;Acc:MGI:2141207]"	NA	NA	NA
Poldip2	54,18152927	53,53520748	42,42269306	0,951003166	-0,072477951	0,608168538	0,999737041	"polymerase (DNA-directed), delta interacting protein 2 [Source:MGI Symbol;Acc:MGI:1915061]"	YES	POLDIP2	PDIP38|POLD4|Q9Y2S7
Sebox	0,008163991	0	0	1,044294669	0,062528855	0,984216542	0,999737041	"SEBOX homeobox [Source:MGI Symbol;Acc:MGI:108012]"	NA	NA	NA
Ift20	150,9575701	143,4415199	105,5169806	0,972638601	-0,040024246	0,70914488	0,999737041	"intraflagellar transport 20 [Source:MGI Symbol;Acc:MGI:1915585]"	NA	NA	NA
Col6a1	0,585136663	0,619923373	0	1,122155173	0,166272187	0,761385982	0,999737041	"collagen, type VI, alpha 1 [Source:MGI Symbol;Acc:MGI:88459]"	NA	NA	NA
Pcbp3	41,46121477	37,75587184	14,53563993	0,909765741	-0,136432986	0,414771319	0,999737041	"poly(rC) binding protein 3 [Source:MGI Symbol;Acc:MGI:1890470]"	NA	NA	NA
Lgals9	0,331083262	0,529676619	49,00933846	1,625497596	0,700881423	0,274250728	0,999737041	"lectin, galactose binding, soluble 9 [Source:MGI Symbol;Acc:MGI:109496]"	NA	NA	NA
Araf	841,9012008	856,0718805	155,2215054	1,0129867	0,018615233	0,892464099	0,999737041	"v-raf murine sarcoma 3611 viral oncogene homolog [Source:MGI Symbol;Acc:MGI:88065]"	NA	NA	NA
Cfp	9,34784423	7,073207236	22,42485996	1,12291525	0,167249047	0,64845868	0,999737041	"complement factor properdin [Source:MGI Symbol;Acc:MGI:97545]"	NA	NA	NA
Timp1	0,045119643	0,121086788	0	2,249664168	1,169709651	0,562637316	0,999737041	"tissue inhibitor of metalloproteinase 1 [Source:MGI Symbol;Acc:MGI:98752]"	NA	NA	NA
Uxt	8,205648857	10,37761145	5,000283611	1,165181021	0,220554107	0,309699926	0,999737041	"ubiquitously expressed transcript [Source:MGI Symbol;Acc:MGI:1277988]"	NA	NA	NA
Cnnm3	3,666029995	3,515206472	1,775618029	0,995109265	-0,00707315	0,982784379	0,999737041	"cyclin M3 [Source:MGI Symbol;Acc:MGI:2151055]"	NA	NA	NA
Lman2l	27,35196488	29,77816724	13,56488626	1,080826649	0,112135151	0,272489256	0,999737041	"lectin, mannose-binding 2-like [Source:MGI Symbol;Acc:MGI:2443010]"	NA	NA	NA
Mcm3ap	3,38880723	3,251050006	1,883070444	0,968921288	-0,045548624	0,826748121	0,999737041	"minichromosome maintenance deficient 3 (S. cerevisiae) associated protein [Source:MGI Symbol;Acc:MGI:1930089]"	NA	NA	NA
Pcnt	0,832421269	0,640392963	1,186858785	0,783734559	-0,351562981	0,204670053	0,999737041	"pericentrin (kendrin) [Source:MGI Symbol;Acc:MGI:102722]"	NA	NA	NA
Ftcd	0,042069647	0,14457127	0	6,605922183	2,723759975	0,031039552	0,999737041	"formiminotransferase cyclodeaminase [Source:MGI Symbol;Acc:MGI:1339962]"	NA	NA	NA
Mxd1	3,28307428	3,242603639	18,33940311	1,014896391	0,021332453	0,910918763	0,999737041	"MAX dimerization protein 1 [Source:MGI Symbol;Acc:MGI:96908]"	NA	NA	NA
Gmcl1	4,837271405	4,463433899	4,778564405	0,942484311	-0,085459493	0,708627794	0,999737041	"germ cell-less homolog 1 (Drosophila) [Source:MGI Symbol;Acc:MGI:1345156]"	NA	NA	NA
Snrnp27	115,9331664	128,908003	91,20826845	1,147598452	0,198617927	0,116208702	0,999737041	"small nuclear ribonucleoprotein 27 (U4/U6.U5) [Source:MGI Symbol;Acc:MGI:1913868]"	NA	NA	NA
Oas1c	2,843838946	2,337450105	0	0,834031997	-0,261825363	0,337792708	0,999737041	"2'-5' oligoadenylate synthetase 1C [Source:MGI Symbol;Acc:MGI:2149633]"	NA	NA	NA
Oas1h	0,039398131	0,013056615	0	0,591769279	-0,756893292	0,683744716	0,999737041	"2'-5' oligoadenylate synthetase 1H [Source:MGI Symbol;Acc:MGI:2180853]"	NA	NA	NA
Ocrl	11,96948333	10,18937529	3,151917493	0,891527464	-0,165648853	0,378105932	0,999737041	"oculocerebrorenal syndrome of Lowe [Source:MGI Symbol;Acc:MGI:109589]"	NA	NA	NA
Calm1	3591,057848	3439,743109	1495,249957	1,013093202	0,018766905	0,864169168	0,999737041	"calmodulin 1 [Source:MGI Symbol;Acc:MGI:88251]"	NA	NA	NA
Agpat3	9,942681721	7,722952719	14,70456714	0,837129067	-0,256478022	0,193978774	0,999737041	"1-acylglycerol-3-phosphate O-acyltransferase 3 [Source:MGI Symbol;Acc:MGI:1336186]"	NA	NA	NA
Slc26a3	0,100565846	0,080653147	0,1244043	1,15841722	0,212154954	0,831134758	0,999737041	"solute carrier family 26, member 3 [Source:MGI Symbol;Acc:MGI:107181]"	NA	NA	NA
Sema6b	5,088176426	4,669463158	1,260911514	0,985262798	-0,02141951	0,942431153	0,999737041	"sema domain, transmembrane domain (TM), and cytoplasmic domain, (semaphorin) 6B [Source:MGI Symbol;Acc:MGI:1202889]"	NA	NA	NA
Uhrf1	0,046407849	0,007702253	0	0,417545667	-1,2599941	0,436415345	0,999737041	"ubiquitin-like, containing PHD and RING finger domains, 1 [Source:MGI Symbol;Acc:MGI:1338889]"	NA	NA	NA
Dpp9	8,995905865	7,671896444	7,06167584	0,847058534	-0,239466428	0,291095649	0,999737041	"dipeptidylpeptidase 9 [Source:MGI Symbol;Acc:MGI:2443967]"	NA	NA	NA
Ramp2	10,77246488	12,32593199	61,43828897	1,039881671	0,056419372	0,864207592	0,999737041	"receptor (calcitonin) activity modifying protein 2 [Source:MGI Symbol;Acc:MGI:1859650]"	NA	NA	NA
Lsr	0,174511319	0,095415409	66,10288557	0,585168145	-0,77307686	0,368533465	0,999737041	"lipolysis stimulated lipoprotein receptor [Source:MGI Symbol;Acc:MGI:1927471]"	NA	NA	NA
Gramd1a	30,51702112	27,63091055	25,03108056	0,91764335	-0,123994548	0,491185749	0,999737041	"GRAM domain containing 1A [Source:MGI Symbol;Acc:MGI:105490]"	NA	NA	NA
Hpn	0,603524781	0,612601572	9,677393633	0,473281753	-1,079228793	0,216767235	0,999737041	"hepsin [Source:MGI Symbol;Acc:MGI:1196620]"	NA	NA	NA
Gabrg1	2,232210672	3,000695566	6,755613432	1,449942886	0,535996073	0,157714423	0,999737041	"gamma-aminobutyric acid (GABA) A receptor, subunit gamma 1 [Source:MGI Symbol;Acc:MGI:103156]"	NA	NA	NA
Ckb	1273,650441	1260,818674	1533,631676	0,950930871	-0,072587628	0,620342138	0,999737041	"creatine kinase, brain [Source:MGI Symbol;Acc:MGI:88407]"	NA	NA	NA
Sp1	0,577973098	0,478552716	0,135165885	0,829279614	-0,270069468	0,286453938	0,999737041	"trans-acting transcription factor 1 [Source:MGI Symbol;Acc:MGI:98372]"	NA	NA	NA
Itgb7	0,544186744	0,391357697	2,444229588	0,755784532	-0,403953102	0,319700222	0,999737041	"integrin beta 7 [Source:MGI Symbol;Acc:MGI:96616]"	NA	NA	NA
Myg1	96,53375293	104,5830446	61,37697443	1,069638499	0,097123298	0,441775031	0,999737041	"melanocyte proliferating gene 1 [Source:MGI Symbol;Acc:MGI:1929864]"	YES	C12orf10	Gamm1|MST024|MSTP024|MYG|MYG1|Q86UA3
Rarg	1,103256711	0,829517199	0	0,759124373	-0,397591823	0,121790666	0,999737041	"retinoic acid receptor, gamma [Source:MGI Symbol;Acc:MGI:97858]"	NA	NA	NA
Pfdn5	532,2273942	558,7967366	458,9550137	1,073821981	0,102754843	0,411330052	0,999737041	"prefoldin 5 [Source:MGI Symbol;Acc:MGI:1928753]"	NA	NA	NA
Efnb2	0,814650714	0,95074048	2,129257156	1,332180419	0,413789482	0,353867356	0,999737041	"ephrin B2 [Source:MGI Symbol;Acc:MGI:105097]"	NA	NA	NA
Rrp15	5,824834718	8,627736734	5,472799951	1,151949731	0,204077761	0,211903502	0,999737041	"ribosomal RNA processing 15 homolog (S. cerevisiae) [Source:MGI Symbol;Acc:MGI:1914473]"	NA	NA	NA
Rnd2	39,53581129	33,32505099	46,69131413	0,909998357	-0,136064155	0,342005574	0,999737041	"Rho family GTPase 2 [Source:MGI Symbol;Acc:MGI:1338755]"	NA	NA	NA
Srr	13,35475072	13,0581841	10,1087902	1,060236304	0,084385846	0,605483592	0,999737041	"serine racemase [Source:MGI Symbol;Acc:MGI:1351636]"	NA	NA	NA
Sync	0,663951788	0,833080028	0,032292706	1,237407026	0,307320131	0,46103249	0,999737041	"syncoilin [Source:MGI Symbol;Acc:MGI:1916078]"	NA	NA	NA
Fndc5	16,75156546	13,34177953	4,665382393	0,730633827	-0,452779545	0,088917128	0,999737041	"fibronectin type III domain containing 5 [Source:MGI Symbol;Acc:MGI:1917614]"	NA	NA	NA
Acp5	0,193580081	0,151661032	0,099481243	0,833102619	-0,263433882	0,807233524	0,999737041	"acid phosphatase 5, tartrate resistant [Source:MGI Symbol;Acc:MGI:87883]"	NA	NA	NA
Cnn1	0,089200722	0,112426906	0	1,157136972	0,210559648	0,794940672	0,999737041	"calponin 1 [Source:MGI Symbol;Acc:MGI:104979]"	NA	NA	NA
Fbxo9	99,81709454	107,113155	28,98919888	1,063222267	0,088443224	0,534558723	0,999737041	"f-box protein 9 [Source:MGI Symbol;Acc:MGI:1918788]"	NA	NA	NA
Ccdc132	25,06960237	27,40057244	9,427268668	1,033398068	0,047396092	0,653632928	0,999737041	"coiled-coil domain containing 132 [Source:MGI Symbol;Acc:MGI:1920538]"	NA	NA	NA
Apbb3	41,81793434	40,21432002	9,13982894	0,936533198	-0,09459796	0,599645225	0,999737041	"amyloid beta (A4) precursor protein-binding, family B, member 3 [Source:MGI Symbol;Acc:MGI:108404]"	NA	NA	NA
Hars	126,3447801	120,2057567	62,32368786	0,962099175	-0,055742478	0,518380956	0,999737041	"histidyl-tRNA synthetase [Source:MGI Symbol;Acc:MGI:108087]"	NA	NA	NA
Zmat2	106,1610975	107,8516058	51,83769118	1,016785513	0,02401538	0,726979532	0,999737041	"zinc finger, matrin type 2 [Source:MGI Symbol;Acc:MGI:1913742]"	NA	NA	NA
Ube2c	0,168082719	0,431578375	0	1,728845094	0,789808608	0,389658469	0,999737041	"ubiquitin-conjugating enzyme E2C [Source:MGI Symbol;Acc:MGI:1915862]"	NA	NA	NA
Smg5	5,75544762	5,158680884	9,338564415	0,926709924	-0,109810274	0,676424989	0,999737041	"Smg-5 homolog, nonsense mediated mRNA decay factor (C. elegans) [Source:MGI Symbol;Acc:MGI:2447364]"	NA	NA	NA
Cct3	345,4845485	333,6058998	213,8084926	0,98819915	-0,01712628	0,877714554	0,999737041	"chaperonin containing Tcp1, subunit 3 (gamma) [Source:MGI Symbol;Acc:MGI:104708]"	NA	NA	NA
Rhbg	0,087515475	0,056411559	0	1,059260976	0,083058077	0,959351662	0,999737041	"Rhesus blood group-associated B glycoprotein [Source:MGI Symbol;Acc:MGI:1927379]"	NA	NA	NA
0610031J06Rik	83,77722796	93,34043628	276,2404745	1,05373972	0,075518557	0,693675594	0,999737041	"RIKEN cDNA 0610031J06 gene [Source:MGI Symbol;Acc:MGI:1913318]"	NA	NA	NA
Mef2d	9,440190703	8,79205315	19,95974525	0,950381234	-0,073421746	0,695523062	0,999737041	"myocyte enhancer factor 2D [Source:MGI Symbol;Acc:MGI:99533]"	NA	NA	NA
Tmem79	0,114380943	0,021778531	0	0,22568418	-2,147622804	0,158306474	0,999737041	"transmembrane protein 79 [Source:MGI Symbol;Acc:MGI:1919163]"	NA	NA	NA
Snd1	22,45891882	20,49841906	24,46849772	0,992467332	-0,01090848	0,943583107	0,999737041	"staphylococcal nuclease and tudor domain containing 1 [Source:MGI Symbol;Acc:MGI:1929266]"	YES	SND1	TDRD11|p100|Q7KZF4
Col18a1	0,081446381	0,038176528	0	0,39596574	-1,336552485	0,142730682	0,999737041	"collagen, type XVIII, alpha 1 [Source:MGI Symbol;Acc:MGI:88451]"	NA	NA	NA
Slc19a1	5,700145349	6,449112379	9,991491466	1,078173174	0,108588919	0,598021811	0,999737041	"solute carrier family 19 (folate transporter), member 1 [Source:MGI Symbol;Acc:MGI:103182]"	NA	NA	NA
Kpnb1	12,29496024	10,33884743	7,643534456	0,892639772	-0,163850006	0,525008618	0,999737041	"karyopherin (importin) beta 1 [Source:MGI Symbol;Acc:MGI:107532]"	NA	NA	NA
Npepps	34,4080373	31,74931976	32,84382701	0,851601585	-0,231749459	0,163597776	0,999737041	"aminopeptidase puromycin sensitive [Source:MGI Symbol;Acc:MGI:1101358]"	NA	NA	NA
Tbx21	0,013460799	0,047131209	0	2,412278924	1,270396731	0,476453318	0,999737041	"T-box 21 [Source:MGI Symbol;Acc:MGI:1888984]"	NA	NA	NA
Mrpl10	88,58340086	92,91030339	32,32749593	0,974770901	-0,036864911	0,871388128	0,999737041	"mitochondrial ribosomal protein L10 [Source:MGI Symbol;Acc:MGI:1333801]"	YES	MRPL10	L10MT|MRP-L10|MRP-L8|MRPL8|RPML8|Q7Z7H8
Cyp51	76,15815949	85,5132434	61,42710253	1,068527845	0,095624504	0,382203462	0,999737041	"cytochrome P450, family 51 [Source:MGI Symbol;Acc:MGI:106040]"	NA	NA	NA
Tcf25	278,8110888	271,5898607	125,077801	0,940628249	-0,088303435	0,440657897	0,999737041	"transcription factor 25 (basic helix-loop-helix) [Source:MGI Symbol;Acc:MGI:1914105]"	NA	NA	NA
Tubb6	2,399262644	2,183699298	133,1941023	0,900349081	-0,151443627	0,653680432	0,999737041	"tubulin, beta 6 class V [Source:MGI Symbol;Acc:MGI:1915201]"	NA	NA	NA
Def8	13,63744996	13,69577211	7,803280708	0,956061577	-0,064824554	0,668236198	0,999737041	"differentially expressed in FDCP 8 [Source:MGI Symbol;Acc:MGI:1346331]"	NA	NA	NA
Meox1	0,723626631	1,209659427	0	1,807896904	0,85431241	0,119034052	0,999737041	"mesenchyme homeobox 1 [Source:MGI Symbol;Acc:MGI:103220]"	NA	NA	NA
Sost	0,047993298	0,045677162	0	1,321893431	0,402605874	0,765186255	0,999737041	"sclerostin [Source:MGI Symbol;Acc:MGI:1921749]"	NA	NA	NA
Irx2	0,03336613	0,171634218	8,606015747	6,358441466	2,668673186	0,140473299	0,999737041	"Iroquois related homeobox 2 (Drosophila) [Source:MGI Symbol;Acc:MGI:1197526]"	NA	NA	NA
Col1a1	0,003735945	0	0,072179846	0,627292021	-0,672790883	0,831126098	0,999737041	"collagen, type I, alpha 1 [Source:MGI Symbol;Acc:MGI:88467]"	NA	NA	NA
Itga3	9,186130867	8,009557968	2,163989507	0,869649032	-0,201494811	0,393760045	0,999737041	"integrin alpha 3 [Source:MGI Symbol;Acc:MGI:96602]"	NA	NA	NA
Sgca	0,104529228	0,044411991	0	0,246393604	-2,020963288	0,288655023	0,999737041	"sarcoglycan, alpha (dystrophin-associated glycoprotein) [Source:MGI Symbol;Acc:MGI:894698]"	NA	NA	NA
Dlx3	0,018434177	0,007089086	0	0,595600703	-0,747582638	0,724999635	0,999737041	"distal-less homeobox 3 [Source:MGI Symbol;Acc:MGI:94903]"	NA	NA	NA
Foxm1	0,296668907	0,295963871	0	1,101116615	0,138967267	0,747080679	0,999737041	"forkhead box M1 [Source:MGI Symbol;Acc:MGI:1347487]"	NA	NA	NA
Itfg2	34,01343721	37,13113934	22,4212425	1,063414089	0,088703486	0,458129027	0,999737041	"integrin alpha FG-GAP repeat containing 2 [Source:MGI Symbol;Acc:MGI:1915450]"	NA	NA	NA
Nrip2	45,23719179	50,1242351	5,225546235	1,052238084	0,073461172	0,622978892	0,999737041	"nuclear receptor interacting protein 2 [Source:MGI Symbol;Acc:MGI:1891884]"	NA	NA	NA
Tulp3	5,672633309	5,639463285	1,219547974	0,970810164	-0,042738882	0,87769274	0,999737041	"tubby-like protein 3 [Source:MGI Symbol;Acc:MGI:1329045]"	NA	NA	NA
Gtf2h4	16,27570966	15,2270314	22,12982001	0,890998314	-0,166505393	0,286132413	0,999737041	"general transcription factor II H, polypeptide 4 [Source:MGI Symbol;Acc:MGI:1338799]"	NA	NA	NA
Tubb5	582,781716	611,6469845	173,0543876	1,010181837	0,014615007	0,913210386	0,999737041	"tubulin, beta 5 class I [Source:MGI Symbol;Acc:MGI:107812]"	NA	NA	NA
Ell2	3,712646206	3,129826531	17,24624815	0,885919998	-0,174751672	0,357386519	0,999737041	"elongation factor RNA polymerase II 2 [Source:MGI Symbol;Acc:MGI:2183438]"	NA	NA	NA
Jup	5,617050634	6,619342011	115,1797978	1,022110154	0,031550685	0,866029584	0,999737041	"junction plakoglobin [Source:MGI Symbol;Acc:MGI:96650]"	NA	NA	NA
Fkbp10	0,105889278	0,146672602	0	1,410717817	0,496429438	0,60990675	0,999737041	"FK506 binding protein 10 [Source:MGI Symbol;Acc:MGI:104769]"	YES	FKBP10	FKBP65|OI11|OI6|PPIASE|hFKBP65|Q96AY3
Klhl10	0,496990017	0,307324733	0	0,582171118	-0,780484826	0,218385708	0,999737041	"kelch-like 10 [Source:MGI Symbol;Acc:MGI:2181067]"	NA	NA	NA
Nom1	4,037677855	3,146971003	6,741330677	0,89675811	-0,157209208	0,585954154	0,999737041	"nucleolar protein with MIF4G domain 1 [Source:MGI Symbol;Acc:MGI:1861749]"	NA	NA	NA
Ergic1	46,68509314	48,40049452	27,34615581	0,955667426	-0,06541945	0,634688927	0,999737041	"endoplasmic reticulum-golgi intermediate compartment (ERGIC) 1 [Source:MGI Symbol;Acc:MGI:1914708]"	NA	NA	NA
Tnk1	0,012508523	0	0	0,771126601	-0,374960359	0,905514509	0,999737041	"tyrosine kinase, non-receptor, 1 [Source:MGI Symbol;Acc:MGI:1930958]"	NA	NA	NA
Acap1	0,006963427	0,022875965	0	2,794616804	1,482650475	0,555872828	0,999737041	"ArfGAP with coiled-coil, ankyrin repeat and PH domains 1 [Source:MGI Symbol;Acc:MGI:2388270]"	NA	NA	NA
Tcea3	0,187170245	0,230940361	0	1,269334699	0,34407253	0,677883943	0,999737041	"transcription elongation factor A (SII), 3 [Source:MGI Symbol;Acc:MGI:1196908]"	NA	NA	NA
Csn3	0,006696525	0,018061759	0	1,557898353	0,639601106	0,839637311	0,999737041	"casein kappa [Source:MGI Symbol;Acc:MGI:107461]"	NA	NA	NA
Ifrd1	70,04944504	71,76414712	410,2088638	0,970378991	-0,043379779	0,774715888	0,999737041	"interferon-related developmental regulator 1 [Source:MGI Symbol;Acc:MGI:1316717]"	NA	NA	NA
Stk38l	5,62436875	5,566722334	3,473914598	0,972995841	-0,039494456	0,808416482	0,999737041	"serine/threonine kinase 38 like [Source:MGI Symbol;Acc:MGI:1922250]"	NA	NA	NA
Brpf1	4,188283915	3,86774134	6,250906842	1,010811933	0,015514601	0,963686054	0,999737041	"bromodomain and PHD finger containing, 1 [Source:MGI Symbol;Acc:MGI:1926033]"	NA	NA	NA
Akr1b3	110,4266431	111,8348531	30,42197603	0,995086978	-0,007105461	0,967864242	0,999737041	"aldo-keto reductase family 1, member B3 (aldose reductase) [Source:MGI Symbol;Acc:MGI:1353494]"	NA	NA	NA
Hoxc11	0,010087259	0	0	0,771126601	-0,374960359	0,905514509	0,999737041	"homeobox C11 [Source:MGI Symbol;Acc:MGI:96193]"	NA	NA	NA
Gstt1	10,17638516	10,3538981	45,62234721	1,096277641	0,132613218	0,533032826	0,999737041	"glutathione S-transferase, theta 1 [Source:MGI Symbol;Acc:MGI:107379]"	NA	NA	NA
Gstt3	0,025356994	0	0,340488724	1,044294669	0,062528855	0,984216542	0,999737041	"glutathione S-transferase, theta 3 [Source:MGI Symbol;Acc:MGI:2143526]"	NA	NA	NA
Ddt	222,4732124	225,8895955	191,0557076	1,012201884	0,017497065	0,892165879	0,999737041	"D-dopachrome tautomerase [Source:MGI Symbol;Acc:MGI:1298381]"	NA	NA	NA
Tat	0,603324888	0,68902743	0	1,166720376	0,222458837	0,539778778	0,999737041	"tyrosine aminotransferase [Source:MGI Symbol;Acc:MGI:98487]"	NA	NA	NA
Marveld3	3,723754339	3,692230392	1,607769906	1,092332441	0,127411993	0,574963139	0,999737041	"MARVEL (membrane-associating) domain containing 3 [Source:MGI Symbol;Acc:MGI:1920858]"	NA	NA	NA
Ddx18	10,78274002	12,17529138	4,021031024	1,21379657	0,279526649	0,063777531	0,999737041	"DEAD (Asp-Glu-Ala-Asp) box polypeptide 18 [Source:MGI Symbol;Acc:MGI:1914192]"	NA	NA	NA
Ubl3	70,62393075	69,87225091	86,64174581	0,997609493	-0,003452901	0,969035912	0,999737041	"ubiquitin-like 3 [Source:MGI Symbol;Acc:MGI:1344373]"	NA	NA	NA
Eef1e1	177,1388777	176,5556943	77,77089945	0,988633631	-0,016492111	0,910235213	0,999737041	"eukaryotic translation elongation factor 1 epsilon 1 [Source:MGI Symbol;Acc:MGI:1913393]"	NA	NA	NA
Akt1	18,52345502	16,74979248	7,683696863	0,934838466	-0,097210996	0,686384474	0,999737041	"thymoma viral proto-oncogene 1 [Source:MGI Symbol;Acc:MGI:87986]"	NA	NA	NA
Cldn15	0,418177228	0,237366238	0	0,677908869	-0,560836749	0,335527399	0,999737041	"claudin 15 [Source:MGI Symbol;Acc:MGI:1913103]"	NA	NA	NA
Il16	0,064186459	0,065986655	0,100063544	0,853856535	-0,227934406	0,837172807	0,999737041	"interleukin 16 [Source:MGI Symbol;Acc:MGI:1270855]"	NA	NA	NA
Tcirg1	4,632443956	4,168884429	74,74248671	0,939034841	-0,090749408	0,73780704	0,999737041	"T cell, immune regulator 1, ATPase, H+ transporting, lysosomal V0 protein A3 [Source:MGI Symbol;Acc:MGI:1350931]"	YES	TCIRG1	ATP6N1C|ATP6V0A3|Atp6i|OC-116kDa|OC116|OPTB1|RP11-802E16.3|Stv1|TIRC7|Vph1|a3|Q13488
Naglu	5,153377939	6,704244943	15,17553232	1,19465915	0,25659906	0,364049976	0,999737041	"alpha-N-acetylglucosaminidase (Sanfilippo disease IIIB) [Source:MGI Symbol;Acc:MGI:1351641]"	NA	NA	NA
Coasy	17,07973618	16,22887363	22,36141902	0,917107956	-0,124836527	0,418709093	0,999737041	"Coenzyme A synthase [Source:MGI Symbol;Acc:MGI:1918993]"	YES	COASY	DPCK|NBP|PPAT|UKR1|pOV-2|Q13057
Smo	0,018702118	0,006290199	2,665572946	0,506694721	-0,980811295	0,594562209	0,999737041	"smoothened homolog (Drosophila) [Source:MGI Symbol;Acc:MGI:108075]"	NA	NA	NA
Tspan33	18,44369061	17,15407459	3,929281705	0,970603174	-0,043046517	0,815509789	0,999737041	"tetraspanin 33 [Source:MGI Symbol;Acc:MGI:1919012]"	NA	NA	NA
Crnkl1	4,901814263	6,160014696	5,449193848	1,177181285	0,235336511	0,176320798	0,999737041	"Crn, crooked neck-like 1 (Drosophila) [Source:MGI Symbol;Acc:MGI:1914127]"	NA	NA	NA
Rin2	4,77188655	4,978937254	16,06780664	1,036304902	0,051448535	0,754039937	0,999737041	"Ras and Rab interactor 2 [Source:MGI Symbol;Acc:MGI:1921280]"	NA	NA	NA
Folh1	0,034696178	0	11,81066546	0,282900984	-1,821630902	0,450478848	0,999737041	"folate hydrolase 1 [Source:MGI Symbol;Acc:MGI:1858193]"	NA	NA	NA
Chordc1	54,54180812	63,14252558	27,66502179	1,158272905	0,211975212	0,136478241	0,999737041	"cysteine and histidine-rich domain (CHORD)-containing, zinc-binding protein 1 [Source:MGI Symbol;Acc:MGI:1914167]"	NA	NA	NA
Rtcb	118,1288014	117,3341066	78,60646407	0,977132261	-0,033374241	0,79262758	0,999737041	"RNA 2',3'-cyclic phosphate and 5'-OH ligase [Source:MGI Symbol;Acc:MGI:106379]"	NA	NA	NA
Pwp1	17,92775439	17,34217928	19,61276234	0,947290454	-0,078121248	0,680772088	0,999737041	"PWP1 homolog (S. cerevisiae) [Source:MGI Symbol;Acc:MGI:1914735]"	NA	NA	NA
Fbxo7	35,73732971	37,24025997	135,852899	1,035441442	0,050245967	0,678957182	0,999737041	"F-box protein 7 [Source:MGI Symbol;Acc:MGI:1917004]"	NA	NA	NA
Capns1	90,76827851	67,10133925	33,76945631	0,83676479	-0,257105949	0,481924296	0,999737041	"calpain, small subunit 1 [Source:MGI Symbol;Acc:MGI:88266]"	NA	NA	NA
Lrp3	14,38292327	9,158697466	6,321720765	0,768376586	-0,380114537	0,082460787	0,999737041	"low density lipoprotein receptor-related protein 3 [Source:MGI Symbol;Acc:MGI:3584516]"	NA	NA	NA
Folr1	0,015829972	0,230864985	0	9,390136882	3,231146188	0,064393947	0,999737041	"folate receptor 1 (adult) [Source:MGI Symbol;Acc:MGI:95568]"	NA	NA	NA
Clpb	13,63090692	14,02494738	18,75527908	0,973021506	-0,039456403	0,793635123	0,999737041	"ClpB caseinolytic peptidase B [Source:MGI Symbol;Acc:MGI:1100517]"	YES	CLPB	HSP78|SKD3|Q9H078
Sept7	124,8479792	125,5940039	331,9430292	0,977603494	-0,032678653	0,847763107	0,999737041	"septin 7 [Source:MGI Symbol;Acc:MGI:1335094]"	NA	NA	NA
Zdhhc4	23,1106588	23,52263471	39,94046472	1,112006077	0,153164673	0,19468054	0,999737041	"zinc finger, DHHC domain containing 4 [Source:MGI Symbol;Acc:MGI:1920131]"	NA	NA	NA
Rac1	123,4731959	119,2664576	286,8010255	1,002172798	0,003131284	0,981396693	0,999737041	"RAS-related C3 botulinum substrate 1 [Source:MGI Symbol;Acc:MGI:97845]"	NA	NA	NA
Nup214	23,1267755	19,0718328	30,46431737	0,730449928	-0,453142715	0,06026295	0,999737041	"nucleoporin 214 [Source:MGI Symbol;Acc:MGI:1095411]"	NA	NA	NA
Aif1l	0,108397562	0	117,8120466	0,139921386	-2,837311612	0,108429024	0,999737041	"allograft inflammatory factor 1-like [Source:MGI Symbol;Acc:MGI:1919598]"	NA	NA	NA
Cpa3	0,016905492	0,013487909	0	1,355423712	0,438743915	0,825033217	0,999737041	"carboxypeptidase A3, mast cell [Source:MGI Symbol;Acc:MGI:88479]"	NA	NA	NA
Ltbp1	2,199975925	1,21076902	0,478600903	0,567175906	-0,818131849	0,019803404	0,999737041	"latent transforming growth factor beta binding protein 1 [Source:MGI Symbol;Acc:MGI:109151]"	NA	NA	NA
Ugp2	23,94733356	21,8402898	15,55801988	1,001401802	0,002020957	0,983707038	0,999737041	"UDP-glucose pyrophosphorylase 2 [Source:MGI Symbol;Acc:MGI:2183447]"	NA	NA	NA
Trmt1	79,47307445	75,78567344	78,08243182	0,956024735	-0,06488015	0,633620077	0,999737041	"tRNA methyltransferase 1 [Source:MGI Symbol;Acc:MGI:1289155]"	YES	TRMT1	TRM1|Q9NXH9
Nacc1	3,748386365	3,506137756	1,86117545	0,981959922	-0,026263952	0,931855731	0,999737041	"nucleus accumbens associated 1, BEN and BTB (POZ) domain containing [Source:MGI Symbol;Acc:MGI:1914080]"	NA	NA	NA
Nfix	2,693079125	3,276024762	61,21499363	1,392659673	0,477842747	0,381548926	0,999737041	"nuclear factor I/X [Source:MGI Symbol;Acc:MGI:97311]"	NA	NA	NA
Slc1a5	5,169716719	3,300634374	8,760520137	0,861534329	-0,215019812	0,323645565	0,999737041	"solute carrier family 1 (neutral amino acid transporter), member 5 [Source:MGI Symbol;Acc:MGI:105305]"	NA	NA	NA
Uba1	149,2995578	135,3374887	88,50685456	0,924153486	-0,113795617	0,438567776	0,999737041	"ubiquitin-like modifier activating enzyme 1 [Source:MGI Symbol;Acc:MGI:98890]"	NA	NA	NA
Vwf	0,1526965	0,209911529	7,944263955	1,267630957	0,342134797	0,692267747	0,999737041	"Von Willebrand factor homolog [Source:MGI Symbol;Acc:MGI:98941]"	NA	NA	NA
Siae	6,393379135	6,635720707	0,411007738	1,027111227	0,038592421	0,748683071	0,999737041	"sialic acid acetylesterase [Source:MGI Symbol;Acc:MGI:104803]"	NA	NA	NA
Vsig2	0,148552947	0,027724936	1,265601315	0,249764224	-2,001361254	0,099806378	0,999737041	"V-set and immunoglobulin domain containing 2 [Source:MGI Symbol;Acc:MGI:1928009]"	NA	NA	NA
Esam	1,376386274	1,331171706	73,75240893	1,14125387	0,190619753	0,587570944	0,999737041	"endothelial cell-specific adhesion molecule [Source:MGI Symbol;Acc:MGI:1916774]"	NA	NA	NA
Spa17	18,49928713	20,99620474	9,857850748	1,150274612	0,201978325	0,110871775	0,999737041	"sperm autoantigenic protein 17 [Source:MGI Symbol;Acc:MGI:1333778]"	NA	NA	NA
Fam50a	37,31917241	37,35273786	22,11743172	0,977873849	-0,032279733	0,804838954	0,999737041	"family with sequence similarity 50, member A [Source:MGI Symbol;Acc:MGI:1351626]"	NA	NA	NA
Emd	29,00139476	34,45610866	40,21468155	1,163176618	0,218070174	0,147185848	0,999737041	"emerin [Source:MGI Symbol;Acc:MGI:108117]"	NA	NA	NA
Taco1	6,022810853	4,246446574	9,145703006	0,756432438	-0,402716862	0,026748385	0,999737041	"translational activator of mitochondrially encoded cytochrome c oxidase I [Source:MGI Symbol;Acc:MGI:1917457]"	YES	TACO1	CCDC44|Q9BSH4
Grik3	6,393358942	5,798720075	0,57785795	0,898145026	-0,154979676	0,582397514	0,999737041	"glutamate receptor, ionotropic, kainate 3 [Source:MGI Symbol;Acc:MGI:95816]"	NA	NA	NA
Gria3	17,26167179	17,39511298	6,406477815	1,039514474	0,055909846	0,746651611	0,999737041	"glutamate receptor, ionotropic, AMPA3 (alpha 3) [Source:MGI Symbol;Acc:MGI:95810]"	NA	NA	NA
Npas1	0,057132165	0,047910467	0	0,874145669	-0,194054382	0,875445658	0,999737041	"neuronal PAS domain protein 1 [Source:MGI Symbol;Acc:MGI:109205]"	NA	NA	NA
Sipa1l2	1,288491724	0,790716414	0,726447824	0,608217668	-0,71734037	0,014591072	0,999737041	"signal-induced proliferation-associated 1 like 2 [Source:MGI Symbol;Acc:MGI:2676970]"	NA	NA	NA
Ap4e1	1,203777535	1,398913931	2,313485124	1,165197126	0,220574048	0,454450795	0,999737041	"adaptor-related protein complex AP-4, epsilon 1 [Source:MGI Symbol;Acc:MGI:1336993]"	NA	NA	NA
Blvra	47,65957284	45,5316528	26,81060046	0,958290283	-0,061465354	0,652828261	0,999737041	"biliverdin reductase A [Source:MGI Symbol;Acc:MGI:88170]"	NA	NA	NA
Pdzd4	3,383521534	3,111311728	0,591148841	0,978318379	-0,03162405	0,914654484	0,999737041	"PDZ domain containing 4 [Source:MGI Symbol;Acc:MGI:2443483]"	NA	NA	NA
Srpk3	4,348353652	5,975432199	6,216466002	1,252946412	0,325324712	0,056606318	0,999737041	"serine/arginine-rich protein specific kinase 3 [Source:MGI Symbol;Acc:MGI:1891338]"	NA	NA	NA
Idh3g	417,513364	426,8215597	196,8128245	1,028729766	0,040864055	0,831245747	0,999737041	"isocitrate dehydrogenase 3 (NAD+), gamma [Source:MGI Symbol;Acc:MGI:1099463]"	YES	IDH3G	H-IDHG|P51553
Pnck	251,2318014	271,2637158	24,87957356	1,096990441	0,133550955	0,330088397	0,999737041	"pregnancy upregulated non-ubiquitously expressed CaM kinase [Source:MGI Symbol;Acc:MGI:1347357]"	NA	NA	NA
Ssr4	352,9000026	361,6758741	184,2699535	1,002381017	0,003430999	0,979721091	0,999737041	"signal sequence receptor, delta [Source:MGI Symbol;Acc:MGI:1099464]"	NA	NA	NA
Fam98a	7,066084633	6,818748265	3,421692803	0,948669008	-0,076023278	0,695359955	0,999737041	"family with sequence similarity 98, member A [Source:MGI Symbol;Acc:MGI:1919972]"	NA	NA	NA
Ltbp2	0,06667266	0,064821846	0	0,598751733	-0,739970168	0,475673696	0,999737041	"latent transforming growth factor beta binding protein 2 [Source:MGI Symbol;Acc:MGI:99502]"	NA	NA	NA
Kmt2a	5,015677573	5,778988591	3,084082457	1,172194125	0,229211511	0,520333077	0,999737041	"lysine (K)-specific methyltransferase 2A [Source:MGI Symbol;Acc:MGI:96995]"	NA	NA	NA
Tmem25	34,11057239	32,06785789	4,670604155	0,900660156	-0,150945255	0,422785538	0,999737041	"transmembrane protein 25 [Source:MGI Symbol;Acc:MGI:1918937]"	NA	NA	NA
Trappc6a	50,27991869	41,21223556	28,99138056	0,872431686	-0,196885926	0,319421474	0,999737041	"trafficking protein particle complex 6A [Source:MGI Symbol;Acc:MGI:1914341]"	NA	NA	NA
Supt6	14,3946532	13,61749563	14,70014332	1,146043169	0,196661389	0,391552467	0,999737041	"suppressor of Ty 6 [Source:MGI Symbol;Acc:MGI:107726]"	NA	NA	NA
Spag5	0,749050167	0,754604112	0,814048124	0,76539665	-0,385720508	0,346387816	0,999737041	"sperm associated antigen 5 [Source:MGI Symbol;Acc:MGI:1927470]"	NA	NA	NA
Foxn1	0,004095051	0,020545546	0	2,389096077	1,256464873	0,612405089	0,999737041	"forkhead box N1 [Source:MGI Symbol;Acc:MGI:102949]"	NA	NA	NA
Unc119	42,96652522	32,96941245	9,523022577	0,77011177	-0,376860249	0,101881165	0,999737041	"unc-119 homolog (C. elegans) [Source:MGI Symbol;Acc:MGI:1328357]"	NA	NA	NA
Rab34	21,53320452	23,86582102	16,9195734	1,054160748	0,076094879	0,548020071	0,999737041	"RAB34, member of RAS oncogene family [Source:MGI Symbol;Acc:MGI:104606]"	NA	NA	NA
Sdf2	291,2016805	287,6480133	131,7781651	1,006150483	0,008846095	0,933205592	0,999737041	"stromal cell derived factor 2 [Source:MGI Symbol;Acc:MGI:108019]"	NA	NA	NA
Ccne1	3,328700273	3,941727279	3,940378877	1,123164538	0,167569291	0,470294793	0,999737041	"cyclin E1 [Source:MGI Symbol;Acc:MGI:88316]"	NA	NA	NA
Hsf2bp	0,775519899	1,441872712	0	1,333843378	0,415589273	0,559472391	0,999737041	"heat shock transcription factor 2 binding protein [Source:MGI Symbol;Acc:MGI:1921627]"	NA	NA	NA
Bbc3	2,705710582	1,889245918	2,860585915	0,659795561	-0,599909022	0,044988743	0,999737041	"BCL2 binding component 3 [Source:MGI Symbol;Acc:MGI:2181667]"	NA	NA	NA
Mybpc3	0,008897384	0,00825009	0	0,793298272	-0,334064689	0,853565765	0,999737041	"myosin binding protein C, cardiac [Source:MGI Symbol;Acc:MGI:102844]"	NA	NA	NA
Psmc3	313,5629004	293,7183388	365,4978661	0,995064098	-0,007138634	0,950067694	0,999737041	"proteasome (prosome, macropain) 26S subunit, ATPase 3 [Source:MGI Symbol;Acc:MGI:1098754]"	NA	NA	NA
Acp2	27,69093426	27,29493496	17,1312992	0,984291908	-0,02284186	0,809926854	0,999737041	"acid phosphatase 2, lysosomal [Source:MGI Symbol;Acc:MGI:87882]"	NA	NA	NA
Rapsn	0,939182787	0,802910605	0	0,800605293	-0,320836942	0,56302637	0,999737041	"receptor-associated protein of the synapse [Source:MGI Symbol;Acc:MGI:99422]"	NA	NA	NA
Slc39a13	15,69104005	15,81318497	29,99034499	0,962843238	-0,054627165	0,782010784	0,999737041	"solute carrier family 39 (metal ion transporter), member 13 [Source:MGI Symbol;Acc:MGI:1915677]"	NA	NA	NA
Nr1h3	0,589257331	0,646957045	0	1,11659149	0,159101466	0,784349579	0,999737041	"nuclear receptor subfamily 1, group H, member 3 [Source:MGI Symbol;Acc:MGI:1352462]"	NA	NA	NA
Ddb2	6,531755599	7,421385551	12,5002027	1,154235562	0,206937686	0,397620848	0,999737041	"damage specific DNA binding protein 2 [Source:MGI Symbol;Acc:MGI:1355314]"	NA	NA	NA
Spi1	0,070306617	0,414995164	182,737511	3,571017414	1,836335169	0,103764709	0,999737041	"spleen focus forming virus (SFFV) proviral integration oncogene [Source:MGI Symbol;Acc:MGI:98282]"	NA	NA	NA
Sf3a1	15,7525304	18,31455704	16,32630124	1,131112877	0,177742908	0,257957161	0,999737041	"splicing factor 3a, subunit 1 [Source:MGI Symbol;Acc:MGI:1914715]"	NA	NA	NA
Stat6	4,959800382	4,477084455	13,46699865	0,854301502	-0,227182776	0,333025103	0,999737041	"signal transducer and activator of transcription 6 [Source:MGI Symbol;Acc:MGI:103034]"	NA	NA	NA
Clgn	11,51493535	11,76646586	7,507059414	0,992262913	-0,011205663	0,945844315	0,999737041	"calmegin [Source:MGI Symbol;Acc:MGI:107472]"	NA	NA	NA
Napsa	0,263190081	0,269384073	0	1,03624907	0,051370806	0,938028056	0,999737041	"napsin A aspartic peptidase [Source:MGI Symbol;Acc:MGI:109365]"	NA	NA	NA
Vrk3	24,82413836	24,77354251	30,42514409	0,99683544	-0,004572734	0,974684918	0,999737041	"vaccinia related kinase 3 [Source:MGI Symbol;Acc:MGI:2182465]"	NA	NA	NA
Smg9	13,06097694	13,03109673	12,47853739	0,990350822	-0,013988418	0,936569693	0,999737041	"smg-9 homolog, nonsense mediated mRNA decay factor (C. elegans) [Source:MGI Symbol;Acc:MGI:1919247]"	NA	NA	NA
Paxip1	5,067604449	5,377018542	1,949986527	1,184525151	0,244308831	0,327162576	0,999737041	"PAX interacting (with transcription-activation domain) protein 1 [Source:MGI Symbol;Acc:MGI:1890430]"	NA	NA	NA
Rmnd5a	5,591510394	5,139894896	6,750619687	1,006721693	0,009664907	0,972415121	0,999737041	"required for meiotic nuclear division 5 homolog A (S. cerevisiae) [Source:MGI Symbol;Acc:MGI:1915727]"	NA	NA	NA
Mov10	1,12347014	1,566044813	1,496973603	1,69013103	0,757135098	0,073963604	0,999737041	"Moloney leukemia virus 10 [Source:MGI Symbol;Acc:MGI:97054]"	NA	NA	NA
Ppm1j	2,199635628	2,239777723	0	1,023271192	0,033188545	0,942300944	0,999737041	"protein phosphatase 1J [Source:MGI Symbol;Acc:MGI:1919137]"	NA	NA	NA
Rhoc	7,089516154	9,348142811	146,8568659	1,385723648	0,470639572	0,017787666	0,999737041	"ras homolog gene family, member C [Source:MGI Symbol;Acc:MGI:106028]"	NA	NA	NA
Tead3	0,266663486	0,33465791	0	1,34581549	0,428480631	0,495466094	0,999737041	"TEA domain family member 3 [Source:MGI Symbol;Acc:MGI:109241]"	NA	NA	NA
Ppard	0,832650927	0,611799891	1,831351485	0,787305174	-0,345005136	0,513843247	0,999737041	"peroxisome proliferator activator receptor delta [Source:MGI Symbol;Acc:MGI:101884]"	NA	NA	NA
Def6	0,760253505	0,883516667	8,138446639	1,129762121	0,176019035	0,579671831	0,999737041	"differentially expressed in FDCP 6 [Source:MGI Symbol;Acc:MGI:1346328]"	NA	NA	NA
Peg3	98,45615077	103,9804775	6,411455753	0,984810824	-0,022081476	0,904473152	0,999737041	"paternally expressed 3 [Source:MGI Symbol;Acc:MGI:104748]"	NA	NA	NA
Zim1	0,79590883	0,708017298	0	0,93590047	-0,095572982	0,704494028	0,999737041	"zinc finger, imprinted 1 [Source:MGI Symbol;Acc:MGI:1341879]"	NA	NA	NA
Metrn	0,105466968	0,070891153	9,696774537	1,512235738	0,596683054	0,708205178	0,999737041	"meteorin, glial cell differentiation regulator [Source:MGI Symbol;Acc:MGI:1917333]"	NA	NA	NA
Lmf1	18,14431273	19,66683943	59,92041604	1,06942956	0,09684146	0,613215931	0,999737041	"lipase maturation factor 1 [Source:MGI Symbol;Acc:MGI:1923733]"	NA	NA	NA
Angptl4	0,184229502	0,182971431	10,78633518	1,383600678	0,468427626	0,614719574	0,999737041	"angiopoietin-like 4 [Source:MGI Symbol;Acc:MGI:1888999]"	NA	NA	NA
Dbf4	0,388462089	0,515760331	2,201952808	1,281413821	0,357736457	0,546831256	0,999737041	"DBF4 homolog (S. cerevisiae) [Source:MGI Symbol;Acc:MGI:1351328]"	NA	NA	NA
Daxx	10,86873186	12,02385935	22,64470241	1,220036508	0,28692432	0,132195618	0,999737041	"Fas death domain-associated protein [Source:MGI Symbol;Acc:MGI:1197015]"	NA	NA	NA
Cd320	55,86996798	55,68097011	15,38331193	0,956513195	-0,064143224	0,590417122	0,999737041	"CD320 antigen [Source:MGI Symbol;Acc:MGI:1860083]"	NA	NA	NA
Ipo4	95,38399219	73,08966625	42,022518	0,863102806	-0,212395682	0,150353121	0,999737041	"importin 4 [Source:MGI Symbol;Acc:MGI:1923001]"	NA	NA	NA
Tm9sf1	19,1203409	20,55863257	20,16509785	0,970631503	-0,043004409	0,844987726	0,999737041	"transmembrane 9 superfamily member 1 [Source:MGI Symbol;Acc:MGI:1921390]"	NA	NA	NA
Rec8	10,04926354	9,168191151	0	1,083256656	0,115375101	0,847399904	0,999737041	"REC8 homolog (yeast) [Source:MGI Symbol;Acc:MGI:1929645]"	NA	NA	NA
Irf9	6,571967601	7,354151861	12,99977126	1,113739876	0,155412318	0,404073494	0,999737041	"interferon regulatory factor 9 [Source:MGI Symbol;Acc:MGI:107587]"	NA	NA	NA
Gmpr2	43,84046942	45,74687189	53,95277094	1,023772536	0,03389521	0,832503565	0,999737041	"guanosine monophosphate reductase 2 [Source:MGI Symbol;Acc:MGI:1917903]"	NA	NA	NA
Mdp1	55,16596442	57,33532071	23,58098378	1,045684778	0,064448016	0,549280396	0,999737041	"magnesium-dependent phosphatase 1 [Source:MGI Symbol;Acc:MGI:1915131]"	NA	NA	NA
Dhrs1	163,2092608	152,4208414	86,74242518	0,918788118	-0,122195896	0,539049557	0,999737041	"dehydrogenase/reductase (SDR family) member 1 [Source:MGI Symbol;Acc:MGI:1196314]"	YES	DHRS1	SDR19C1|Q96LJ7
Ncan	9,339065349	8,030586126	9,314136224	0,870327944	-0,200368976	0,157416693	0,999737041	"neurocan [Source:MGI Symbol;Acc:MGI:104694]"	NA	NA	NA
Tmem161a	17,75727359	17,04547463	46,90880847	0,934941039	-0,097052708	0,618217864	0,999737041	"transmembrane protein 161A [Source:MGI Symbol;Acc:MGI:2384577]"	NA	NA	NA
Armc6	35,03813992	34,12673646	14,16284589	0,91445058	-0,129022891	0,349143952	0,999737041	"armadillo repeat containing 6 [Source:MGI Symbol;Acc:MGI:1924063]"	NA	NA	NA
Slc25a42	4,787101811	5,420315081	8,385679436	1,107932325	0,147869762	0,301339192	0,999737041	"solute carrier family 25, member 42 [Source:MGI Symbol;Acc:MGI:1920345]"	YES	SLC25A42	Q86VD7
Snx9	0,855114706	0,644265416	2,355402441	0,746095916	-0,422566984	0,277713944	0,999737041	"sorting nexin 9 [Source:MGI Symbol;Acc:MGI:1913866]"	NA	NA	NA
Ranbp3	26,92162252	27,35906079	36,24815656	1,028228528	0,040160945	0,750747658	0,999737041	"RAN binding protein 3 [Source:MGI Symbol;Acc:MGI:1919060]"	NA	NA	NA
Ndufa11	252,6956879	242,7160498	81,20232001	0,961259237	-0,057002539	0,714882118	0,999737041	"NADH dehydrogenase (ubiquinone) 1 alpha subcomplex 11 [Source:MGI Symbol;Acc:MGI:1917125]"	YES	NDUFA11	B14.7|CI-B14.7|Q86Y39
Bmp8b	0,288619375	0,470473003	0	1,502494015	0,587359244	0,350119585	0,999737041	"bone morphogenetic protein 8b [Source:MGI Symbol;Acc:MGI:107335]"	NA	NA	NA
Ocel1	5,233088579	4,307714226	2,382341592	0,834115275	-0,261681317	0,181621255	0,999737041	"occludin/ELL domain containing 1 [Source:MGI Symbol;Acc:MGI:1924340]"	NA	NA	NA
Dyrk1b	3,122904752	2,799040565	0,631886891	0,89075066	-0,166906448	0,463031828	0,999737041	"dual-specificity tyrosine-(Y)-phosphorylation regulated kinase 1b [Source:MGI Symbol;Acc:MGI:1330302]"	NA	NA	NA
Braf	5,765072301	6,137874107	3,034601668	1,065445502	0,0914568	0,513181106	0,999737041	"Braf transforming gene [Source:MGI Symbol;Acc:MGI:88190]"	NA	NA	NA
Ndufb2	1197,183735	1116,348908	471,4309639	0,95370777	-0,068380824	0,558244142	0,999737041	"NADH dehydrogenase (ubiquinone) 1 beta subcomplex, 2 [Source:MGI Symbol;Acc:MGI:1915448]"	YES	NDUFB2	AGGG|CI-AGGG|O95178
Hltf	3,880818991	3,867528296	3,312498047	0,950893468	-0,072644374	0,726101365	0,999737041	"helicase-like transcription factor [Source:MGI Symbol;Acc:MGI:1196437]"	NA	NA	NA
Prpf6	19,02633559	21,43986802	35,01621748	1,164603828	0,219839265	0,273110003	0,999737041	"PRP6 pre-mRNA splicing factor 6 homolog (yeast) [Source:MGI Symbol;Acc:MGI:1922946]"	NA	NA	NA
Rgs19	80,97354043	82,15046061	14,41002116	0,978831082	-0,030868181	0,869222834	0,999737041	"regulator of G-protein signaling 19 [Source:MGI Symbol;Acc:MGI:1915153]"	NA	NA	NA
Rgs20	17,33717074	15,79922248	1,174787542	0,900931	-0,150511477	0,400768497	0,999737041	"regulator of G-protein signaling 20 [Source:MGI Symbol;Acc:MGI:1929866]"	NA	NA	NA
Abhd3	24,90176356	23,39881601	83,8597086	0,946940812	-0,078653841	0,548970013	0,999737041	"abhydrolase domain containing 3 [Source:MGI Symbol;Acc:MGI:2147183]"	NA	NA	NA
Snrpd1	100,7811881	102,5954752	50,37661074	1,021932628	0,031300089	0,803184026	0,999737041	"small nuclear ribonucleoprotein D1 [Source:MGI Symbol;Acc:MGI:98344]"	NA	NA	NA
Tchp	3,903420595	3,873546547	6,393643768	1,181746643	0,240920767	0,444924099	0,999737041	"trichoplein, keratin filament binding [Source:MGI Symbol;Acc:MGI:1925082]"	YES	TCHP	TpMs|Q9BT92
Tiam1	1,731596511	1,428017771	3,117604248	1,306933623	0,386185871	0,456011268	0,999737041	"T cell lymphoma invasion and metastasis 1 [Source:MGI Symbol;Acc:MGI:103306]"	NA	NA	NA
Tsc2	14,78909742	13,67755648	9,147320659	0,887510695	-0,172163589	0,345566461	0,999737041	"tuberous sclerosis 2 [Source:MGI Symbol;Acc:MGI:102548]"	NA	NA	NA
Rpl3l	3,12863376	2,923454404	0	0,771430611	-0,3743917	0,388164004	0,999737041	"ribosomal protein L3-like [Source:MGI Symbol;Acc:MGI:1913461]"	NA	NA	NA
Slc9a3r2	37,20327334	35,74202366	79,09468039	0,936339439	-0,094896469	0,647049972	0,999737041	"solute carrier family 9 (sodium/hydrogen exchanger), member 3 regulator 2 [Source:MGI Symbol;Acc:MGI:1890662]"	NA	NA	NA
Puf60	119,9389754	113,1453659	115,4377229	0,94917426	-0,075255118	0,596804004	0,999737041	"poly-U binding splicing factor 60 [Source:MGI Symbol;Acc:MGI:1915209]"	NA	NA	NA
Golga2	14,19027971	13,39154655	13,72876675	0,95938476	-0,059818573	0,719349811	0,999737041	"golgi autoantigen, golgin subfamily a, 2 [Source:MGI Symbol;Acc:MGI:2139395]"	NA	NA	NA
Uck1	35,74604399	38,50694508	27,74407807	1,050157352	0,070605512	0,666564267	0,999737041	"uridine-cytidine kinase 1 [Source:MGI Symbol;Acc:MGI:98904]"	NA	NA	NA
Scin	0,015777857	0,022444755	0	1,569430172	0,650240841	0,757389867	0,999737041	"scinderin [Source:MGI Symbol;Acc:MGI:1306794]"	NA	NA	NA
Ikzf4	2,255781534	3,040621127	0,150367412	1,034337839	0,04870748	0,800670783	0,999737041	"IKAROS family zinc finger 4 [Source:MGI Symbol;Acc:MGI:1343139]"	NA	NA	NA
Mien1	437,9919487	417,0452494	264,7728914	0,934618964	-0,097549784	0,531617005	0,999737041	"migration and invasion enhancer 1 [Source:MGI Symbol;Acc:MGI:1913678]"	NA	NA	NA
Pon1	0,372116259	0,20211856	0	0,529222078	-0,918054845	0,196208353	0,999737041	"paraoxonase 1 [Source:MGI Symbol;Acc:MGI:103295]"	NA	NA	NA
Axl	0,007283747	0	7,7280542	0,771126601	-0,374960359	0,905514509	0,999737041	"AXL receptor tyrosine kinase [Source:MGI Symbol;Acc:MGI:1347244]"	NA	NA	NA
Tgfb1	0,023369586	0,048831738	0,581521143	1,237566319	0,307505839	0,891111429	0,999737041	"transforming growth factor, beta 1 [Source:MGI Symbol;Acc:MGI:98725]"	NA	NA	NA
Ccdc97	17,19183585	17,71524517	20,53566141	1,067281363	0,093940558	0,508027941	0,999737041	"coiled-coil domain containing 97 [Source:MGI Symbol;Acc:MGI:1196455]"	NA	NA	NA
Zfp40	5,436647971	4,223191838	5,273986173	0,724567905	-0,464807192	0,025316837	0,999737041	"zinc finger protein 40 [Source:MGI Symbol;Acc:MGI:99185]"	NA	NA	NA
Akap8l	49,28339281	54,30332594	50,12676027	1,131434286	0,178152795	0,318376269	0,999737041	"A kinase (PRKA) anchor protein 8-like [Source:MGI Symbol;Acc:MGI:1860606]"	NA	NA	NA
Shh	1,201137004	1,208479792	0	0,960686306	-0,057862672	0,86647636	0,999737041	"sonic hedgehog [Source:MGI Symbol;Acc:MGI:98297]"	NA	NA	NA
Pdcd2l	43,62822456	43,31364394	36,82984849	1,049419669	0,069591735	0,602535116	0,999737041	"programmed cell death 2-like [Source:MGI Symbol;Acc:MGI:1915329]"	NA	NA	NA
Gtf2f1	43,70864589	48,21813779	62,55425747	1,114360117	0,15621553	0,248515488	0,999737041	"general transcription factor IIF, polypeptide 1 [Source:MGI Symbol;Acc:MGI:1923848]"	NA	NA	NA
Clpp	258,3426759	254,7307947	105,1110081	0,985327586	-0,021324646	0,896586841	0,999737041	"ClpP caseinolytic peptidase, ATP-dependent, proteolytic subunit [Source:MGI Symbol;Acc:MGI:1858213]"	YES	CLPP	PRLTS3|Q16740
Alkbh7	166,8598214	171,2967233	52,01122025	1,038229636	0,054125575	0,744493427	0,999737041	"alkB, alkylation repair homolog 7 (E. coli) [Source:MGI Symbol;Acc:MGI:1913650]"	YES	ALKBH7	ABH7|SPATA11|UNQ6002|Q9BT30
Pspn	1,190556003	1,067896994	1,126020662	0,959568639	-0,059542087	0,905651301	0,999737041	"persephin [Source:MGI Symbol;Acc:MGI:1201684]"	NA	NA	NA
Dennd1c	0,036571086	0,035825877	2,168118039	0,814708075	-0,295644887	0,847818197	0,999737041	"DENN/MADD domain containing 1C [Source:MGI Symbol;Acc:MGI:1918035]"	NA	NA	NA
Med6	33,17176565	32,24066848	18,60894971	0,975589262	-0,035654215	0,808009452	0,999737041	"mediator of RNA polymerase II transcription, subunit 6 homolog (yeast) [Source:MGI Symbol;Acc:MGI:1917042]"	NA	NA	NA
Prkd1	1,002019942	0,814261949	1,739634445	0,851315956	-0,232233424	0,477484435	0,999737041	"protein kinase D1 [Source:MGI Symbol;Acc:MGI:99879]"	NA	NA	NA
Lcp2	1,286188625	1,313329773	28,23952569	1,205637792	0,269796546	0,476180859	0,999737041	"lymphocyte cytosolic protein 2 [Source:MGI Symbol;Acc:MGI:1321402]"	NA	NA	NA
Cse1l	26,96868473	28,54331969	9,411572999	1,028184288	0,040098871	0,813653368	0,999737041	"chromosome segregation 1-like (S. cerevisiae) [Source:MGI Symbol;Acc:MGI:1339951]"	NA	NA	NA
Naa20	131,0627898	128,1816811	51,55323188	0,970184832	-0,04366847	0,77906887	0,999737041	"N(alpha)-acetyltransferase 20, NatB catalytic subunit [Source:MGI Symbol;Acc:MGI:1915127]"	NA	NA	NA
Prkra	28,6714784	29,22131166	14,877012	1,011189486	0,016053369	0,927456904	0,999737041	"protein kinase, interferon inducible double stranded RNA dependent activator [Source:MGI Symbol;Acc:MGI:1344375]"	NA	NA	NA
Fkbp7	4,861144748	6,071530947	30,60901274	1,341206697	0,423531592	0,061183518	0,999737041	"FK506 binding protein 7 [Source:MGI Symbol;Acc:MGI:1336879]"	NA	NA	NA
Plekha3	4,153304813	2,645738607	0,774168371	0,694806642	-0,52531655	0,078234983	0,999737041	"pleckstrin homology domain-containing, family A (phosphoinositide binding specific) member 3 [Source:MGI Symbol;Acc:MGI:1932515]"	NA	NA	NA
Ykt6	25,48625108	23,2008076	12,07768918	0,86049165	-0,216766903	0,15180075	0,999737041	"YKT6 homolog (S. Cerevisiae) [Source:MGI Symbol;Acc:MGI:1927550]"	NA	NA	NA
Baz1b	5,455690121	5,514678876	5,807474108	1,116110171	0,158479442	0,485005892	0,999737041	"bromodomain adjacent to zinc finger domain, 1B [Source:MGI Symbol;Acc:MGI:1353499]"	NA	NA	NA
Pex6	6,647610639	6,633977095	2,419223937	1,025430082	0,036229127	0,89615778	0,999737041	"peroxisomal biogenesis factor 6 [Source:MGI Symbol;Acc:MGI:2385054]"	NA	NA	NA
Mrpl2	131,6930159	118,8637334	50,27411679	0,963081902	-0,054269602	0,742197016	0,999737041	"mitochondrial ribosomal protein L2 [Source:MGI Symbol;Acc:MGI:1351622]"	YES	MRPL2	MRP-L14|RPML14|Q5T653
Mea1	385,9526243	364,9495936	198,5326205	0,938391641	-0,091737933	0,476948584	0,999737041	"male enhanced antigen 1 [Source:MGI Symbol;Acc:MGI:96957]"	NA	NA	NA
Gnmt	1,283253125	1,472776589	1,262364609	1,056818519	0,079727652	0,855371647	0,999737041	"glycine N-methyltransferase [Source:MGI Symbol;Acc:MGI:1202304]"	NA	NA	NA
Grin2d	5,462555654	5,554080744	1,130681256	1,028003814	0,039845617	0,912385533	0,999737041	"glutamate receptor, ionotropic, NMDA2D (epsilon 4) [Source:MGI Symbol;Acc:MGI:95823]"	NA	NA	NA
Kdelr1	48,69272936	52,54804214	34,39166994	1,043570486	0,061528048	0,608297134	0,999737041	"KDEL (Lys-Asp-Glu-Leu) endoplasmic reticulum protein retention receptor 1 [Source:MGI Symbol;Acc:MGI:1915387]"	NA	NA	NA
Tmem143	3,698038335	2,830166515	7,111495154	0,865072583	-0,209106909	0,326738943	0,999737041	"transmembrane protein 143 [Source:MGI Symbol;Acc:MGI:1917459]"	YES	TMEM143	Q96AN5
Pdxk-ps	0,471716385	0,437200371	0	0,820109906	-0,286110831	0,611685835	0,999737041	"pyridoxal (pyridoxine, vitamin B6) kinase, pseudogene [Source:MGI Symbol;Acc:MGI:1933201]"	NA	NA	NA
Ggct	56,99757444	47,97533315	74,39327021	0,935537571	-0,096132503	0,651436138	0,999737041	"gamma-glutamyl cyclotransferase [Source:MGI Symbol;Acc:MGI:95700]"	NA	NA	NA
Jag2	3,187674067	3,174467156	0,016457011	1,043771427	0,061805815	0,821367217	0,999737041	"jagged 2 [Source:MGI Symbol;Acc:MGI:1098270]"	NA	NA	NA
Btbd6	22,99431075	24,53554136	3,84539869	1,066910218	0,093438776	0,389421209	0,999737041	"BTB (POZ) domain containing 6 [Source:MGI Symbol;Acc:MGI:3026623]"	NA	NA	NA
Nudt14	37,00900751	36,4154931	34,099149	0,980887406	-0,027840553	0,849261675	0,999737041	"nudix (nucleoside diphosphate linked moiety X)-type motif 14 [Source:MGI Symbol;Acc:MGI:1913424]"	NA	NA	NA
Epdr1	80,33557154	81,32251113	101,8306393	1,007265065	0,010443383	0,929711086	0,999737041	"ependymin related protein 1 (zebrafish) [Source:MGI Symbol;Acc:MGI:2145369]"	NA	NA	NA
Top3a	1,024331602	1,194792351	3,132159449	0,988219622	-0,017096393	0,953681302	0,999737041	"topoisomerase (DNA) III alpha [Source:MGI Symbol;Acc:MGI:1197527]"	YES	TOP3A	TOP3|Q13472
Atg4d	12,90299633	14,76604877	6,385414248	1,06583386	0,091982571	0,699727664	0,999737041	"autophagy related 4D, cysteine peptidase [Source:MGI Symbol;Acc:MGI:2444308]"	NA	NA	NA
Qtrt1	21,06997422	22,46802837	25,91812132	1,120119795	0,163653035	0,315889962	0,999737041	"queuine tRNA-ribosyltransferase 1 [Source:MGI Symbol;Acc:MGI:1931441]"	YES	QTRT1	FP3235|TGT|TGUT|Q9BXR0
Plin4	0,104178273	0,094619614	0,537508471	0,917384706	-0,124401239	0,827596624	0,999737041	"perilipin 4 [Source:MGI Symbol;Acc:MGI:1929709]"	NA	NA	NA
Hdgfrp2	18,39946756	17,02470345	10,61872317	0,972277361	-0,040560166	0,85342768	0,999737041	"hepatoma-derived growth factor, related protein 2 [Source:MGI Symbol;Acc:MGI:1194492]"	NA	NA	NA
Chaf1a	0,287900373	0,166907229	0,884156883	0,538581403	-0,89276368	0,098585461	0,999737041	"chromatin assembly factor 1, subunit A (p150) [Source:MGI Symbol;Acc:MGI:1351331]"	NA	NA	NA
Adprh	116,953376	120,3020985	77,75388107	0,996938842	-0,004423091	0,9701841	0,999737041	"ADP-ribosylarginine hydrolase [Source:MGI Symbol;Acc:MGI:1098234]"	NA	NA	NA
Tmem39a	20,59430048	22,8882195	40,20262236	1,238915887	0,309078243	0,04868608	0,999737041	"transmembrane protein 39a [Source:MGI Symbol;Acc:MGI:1915096]"	NA	NA	NA
Timmdc1	16,93330727	19,56372786	18,05432642	1,137604765	0,185999413	0,222308802	0,999737041	"translocase of inner mitochondrial membrane domain containing 1 [Source:MGI Symbol;Acc:MGI:1922139]"	YES	TIMMDC1	C3orf1|Q9NPL8
Pla1a	0,382008842	0,408004692	3,09189678	1,280895947	0,357153284	0,510288762	0,999737041	"phospholipase A1 member A [Source:MGI Symbol;Acc:MGI:1934677]"	NA	NA	NA
Mcm2	0,92319981	0,808466075	7,891991185	0,80404162	-0,314657912	0,251652258	0,999737041	"minichromosome maintenance deficient 2 mitotin (S. cerevisiae) [Source:MGI Symbol;Acc:MGI:105380]"	NA	NA	NA
Tpra1	81,07172773	81,34969315	28,61412816	1,031266409	0,044417075	0,633729095	0,999737041	"transmembrane protein, adipocyte asscociated 1 [Source:MGI Symbol;Acc:MGI:1345190]"	NA	NA	NA
Nab1	3,35183927	2,428483232	13,73555876	0,711544317	-0,49097448	0,075452991	0,999737041	"Ngfi-A binding protein 1 [Source:MGI Symbol;Acc:MGI:107564]"	NA	NA	NA
Cd97	0,433653851	0,14162699	5,867270471	0,498387979	-1,004658824	0,160864073	0,999737041	"CD97 antigen [Source:MGI Symbol;Acc:MGI:1347095]"	NA	NA	NA
Il17ra	0,415779989	0,184876786	12,67134961	0,428356982	-1,223114489	0,018638	0,999737041	"interleukin 17 receptor A [Source:MGI Symbol;Acc:MGI:107399]"	NA	NA	NA
Lamb1	3,389979612	3,146696608	1,385458115	1,037024464	0,052449929	0,825400407	0,999737041	"laminin B1 [Source:MGI Symbol;Acc:MGI:96743]"	NA	NA	NA
Kcnn1	0,408603373	0,457806538	2,753377197	1,059994589	0,0840569	0,774648519	0,999737041	"potassium intermediate/small conductance calcium-activated channel, subfamily N, member 1 [Source:MGI Symbol;Acc:MGI:1933993]"	NA	NA	NA
Arrdc2	1,791654456	1,764157159	22,4666148	1,03265028	0,04635175	0,891519309	0,999737041	"arrestin domain containing 2 [Source:MGI Symbol;Acc:MGI:1918057]"	NA	NA	NA
Ppp1r17	25,62147244	30,70919599	0,038631572	1,329514596	0,410899616	0,313083359	0,999737041	"protein phosphatase 1, regulatory subunit 17 [Source:MGI Symbol;Acc:MGI:1333876]"	NA	NA	NA
Cd36	0,146390353	0,200713842	0	1,365070633	0,448975603	0,517225152	0,999737041	"CD36 antigen [Source:MGI Symbol;Acc:MGI:107899]"	NA	NA	NA
Map2k7	14,67992532	14,79801978	36,78608948	1,002362142	0,003403833	0,978149252	0,999737041	"mitogen-activated protein kinase kinase 7 [Source:MGI Symbol;Acc:MGI:1346871]"	NA	NA	NA
Timm44	52,24817617	54,51943392	34,2739172	1,062318504	0,087216379	0,521657817	0,999737041	"translocase of inner mitochondrial membrane 44 [Source:MGI Symbol;Acc:MGI:1343262]"	YES	TIMM44	TIM44|O43615
Ap2a2	87,25761386	79,79211528	20,2982898	0,93240535	-0,100970813	0,233024172	0,999737041	"adaptor-related protein complex 2, alpha 2 subunit [Source:MGI Symbol;Acc:MGI:101920]"	NA	NA	NA
Pnkp	30,88255122	29,69614725	32,45407938	0,943099748	-0,084517728	0,541453092	0,999737041	"polynucleotide kinase 3'- phosphatase [Source:MGI Symbol;Acc:MGI:1891698]"	NA	NA	NA
Med25	10,94573789	12,67010857	25,77321223	1,153537314	0,206064673	0,321144713	0,999737041	"mediator of RNA polymerase II transcription, subunit 25 homolog (yeast) [Source:MGI Symbol;Acc:MGI:1922863]"	NA	NA	NA
Bcam	0,914853873	0,702132671	10,75140047	0,71234557	-0,48935081	0,355437416	0,999737041	"basal cell adhesion molecule [Source:MGI Symbol;Acc:MGI:1929940]"	NA	NA	NA
Clptm1	47,51406406	42,11792253	47,89453928	0,891250775	-0,166096668	0,363600262	0,999737041	"cleft lip and palate associated transmembrane protein 1 [Source:MGI Symbol;Acc:MGI:1927155]"	NA	NA	NA
Relb	2,350854199	2,525247798	25,51768495	1,020956434	0,029921305	0,909287208	0,999737041	"avian reticuloendotheliosis viral (v-rel) oncogene related B [Source:MGI Symbol;Acc:MGI:103289]"	NA	NA	NA
Tomm40	103,913974	107,1180283	34,45800899	0,988086006	-0,01729147	0,923788362	0,999737041	"translocase of outer mitochondrial membrane 40 homolog (yeast) [Source:MGI Symbol;Acc:MGI:1858259]"	YES	TOMM40	C19orf1|D19S1177E|PER-EC1|PEREC1|TOM40|O96008
Apoe	7,098701158	4,705871521	4955,655993	0,834905626	-0,260314964	0,622435312	0,999737041	"apolipoprotein E [Source:MGI Symbol;Acc:MGI:88057]"	NA	NA	NA
Hbp1	20,46503236	20,15323565	75,04411904	0,938307886	-0,091866705	0,533301272	0,999737041	"high mobility group box transcription factor 1 [Source:MGI Symbol;Acc:MGI:894659]"	NA	NA	NA
Prkar2b	9,62516417	8,405825493	3,012087613	0,923000963	-0,115595943	0,520496497	0,999737041	"protein kinase, cAMP dependent regulatory, type II beta [Source:MGI Symbol;Acc:MGI:97760]"	NA	NA	NA
Cdkn1b	14,14622442	14,14869527	31,655871	0,994101224	-0,008535333	0,954874184	0,999737041	"cyclin-dependent kinase inhibitor 1B [Source:MGI Symbol;Acc:MGI:104565]"	NA	NA	NA
Klf4	5,579363601	4,799353668	46,11325248	0,944704745	-0,08206459	0,78703362	0,999737041	"Kruppel-like factor 4 (gut) [Source:MGI Symbol;Acc:MGI:1342287]"	NA	NA	NA
Ap1m1	89,17492313	87,57605932	39,47153618	0,965830922	-0,050157441	0,755998765	0,999737041	"adaptor-related protein complex AP-1, mu subunit 1 [Source:MGI Symbol;Acc:MGI:102776]"	NA	NA	NA
Rab8a	41,08117081	42,25584625	27,27683983	1,025627332	0,036506614	0,738102589	0,999737041	"RAB8A, member RAS oncogene family [Source:MGI Symbol;Acc:MGI:96960]"	NA	NA	NA
Hmgn2	22,28981435	23,76215189	63,91933833	1,012204881	0,017501336	0,911704698	0,999737041	"high mobility group nucleosomal binding domain 2 [Source:MGI Symbol;Acc:MGI:96136]"	NA	NA	NA
Fam32a	98,68051573	88,46372347	57,26728561	0,900623624	-0,151003773	0,363208566	0,999737041	"family with sequence similarity 32, member A [Source:MGI Symbol;Acc:MGI:1915172]"	NA	NA	NA
Elf3	0,047582291	0,021984675	0	0,459155295	-1,12294591	0,47813476	0,999737041	"E74-like factor 3 [Source:MGI Symbol;Acc:MGI:1101781]"	NA	NA	NA
Stard3nl	135,0152672	138,7735199	147,8203127	1,012210708	0,017509642	0,899575455	0,999737041	"STARD3 N-terminal like [Source:MGI Symbol;Acc:MGI:1923455]"	NA	NA	NA
Stk11	20,4369679	18,15716617	23,15243517	0,926723523	-0,109789102	0,703614519	0,999737041	"serine/threonine kinase 11 [Source:MGI Symbol;Acc:MGI:1341870]"	NA	NA	NA
Efna2	0,863764883	0,900062254	7,730229092	1,093733895	0,129261773	0,689742266	0,999737041	"ephrin A2 [Source:MGI Symbol;Acc:MGI:102707]"	NA	NA	NA
Atp5d	871,0581161	865,4745002	509,2336532	0,958356156	-0,061366188	0,611973992	0,999737041	"ATP synthase, H+ transporting, mitochondrial F1 complex, delta subunit [Source:MGI Symbol;Acc:MGI:1913293]"	YES	ATP5D	P30049
Ppp5c	113,6117407	125,7313064	95,17120071	1,010829403	0,015539536	0,933569698	0,999737041	"protein phosphatase 5, catalytic subunit [Source:MGI Symbol;Acc:MGI:102666]"	NA	NA	NA
Cdk12	6,059988213	5,267583872	4,286028841	0,962689077	-0,054858174	0,843374584	0,999737041	"cyclin-dependent kinase 12 [Source:MGI Symbol;Acc:MGI:1098802]"	NA	NA	NA
Lipe	2,040173368	2,135186877	13,95651103	1,00405768	0,00584215	0,983663909	0,999737041	"lipase, hormone sensitive [Source:MGI Symbol;Acc:MGI:96790]"	NA	NA	NA
Pafah1b2	67,95139136	67,73431309	38,12800789	0,985193164	-0,021521478	0,817358063	0,999737041	"platelet-activating factor acetylhydrolase, isoform 1b, subunit 2 [Source:MGI Symbol;Acc:MGI:108415]"	NA	NA	NA
Tbc1d8	5,262133944	5,211998374	1,126859836	1,03674144	0,052056136	0,817535229	0,999737041	"TBC1 domain family, member 8 [Source:MGI Symbol;Acc:MGI:1927225]"	NA	NA	NA
Cnot11	2,207597168	1,736801316	0,494039234	0,786343263	-0,346768864	0,167494138	0,999737041	"CCR4-NOT transcription complex, subunit 11 [Source:MGI Symbol;Acc:MGI:106580]"	NA	NA	NA
Slc2a3	22,99577158	22,31922576	9,929343084	0,955929553	-0,065023792	0,739574642	0,999737041	"solute carrier family 2 (facilitated glucose transporter), member 3 [Source:MGI Symbol;Acc:MGI:95757]"	NA	NA	NA
Foxj2	2,671328531	2,217021943	8,642262333	0,905695824	-0,142901489	0,657901486	0,999737041	"forkhead box J2 [Source:MGI Symbol;Acc:MGI:1926805]"	NA	NA	NA
Sri	239,8761657	215,465177	222,1024454	0,908960252	-0,137710887	0,450008265	0,999737041	"sorcin [Source:MGI Symbol;Acc:MGI:98419]"	NA	NA	NA
Irf3	24,51004311	24,10346966	54,09079861	0,981101218	-0,027526112	0,859821283	0,999737041	"interferon regulatory factor 3 [Source:MGI Symbol;Acc:MGI:1859179]"	NA	NA	NA
Bcl2l12	0,74055677	1,33947673	4,160680354	1,882573249	0,912706	0,140006838	0,999737041	"BCL2-like 12 (proline rich) [Source:MGI Symbol;Acc:MGI:1922986]"	NA	NA	NA
Zfp959	2,109018204	2,561853612	5,144854571	1,210194487	0,275238918	0,340610271	0,999737041	"zinc finger protein 959 [Source:MGI Symbol;Acc:MGI:2385058]"	NA	NA	NA
Mpnd	48,40125609	38,77815617	10,89951309	0,809644287	-0,304639889	0,138728796	0,999737041	"MPN domain containing [Source:MGI Symbol;Acc:MGI:1915297]"	NA	NA	NA
Sh3gl1	18,03807827	18,51100392	35,39950375	1,029127259	0,041421393	0,788859798	0,999737041	"SH3-domain GRB2-like 1 [Source:MGI Symbol;Acc:MGI:700010]"	NA	NA	NA
Ebi3	3,249465487	2,384654969	3,928874153	0,753236242	-0,408825679	0,182690112	0,999737041	"Epstein-Barr virus induced gene 3 [Source:MGI Symbol;Acc:MGI:1354171]"	NA	NA	NA
Ccdc94	8,72921247	9,747838857	13,97707999	1,132865743	0,179976897	0,381265841	0,999737041	"coiled-coil domain containing 94 [Source:MGI Symbol;Acc:MGI:1920136]"	NA	NA	NA
Ranbp2	1,591715857	1,716235495	1,105685527	1,032818802	0,04658717	0,832311642	0,999737041	"RAN binding protein 2 [Source:MGI Symbol;Acc:MGI:894323]"	NA	NA	NA
Edar	0,005267585	0,04965265	0	11,69608866	3,547954248	0,085702263	0,999737041	"ectodysplasin-A receptor [Source:MGI Symbol;Acc:MGI:1343498]"	NA	NA	NA
Grk5	0,679323035	0,703771787	0	0,958200879	-0,061599958	0,83549205	0,999737041	"G protein-coupled receptor kinase 5 [Source:MGI Symbol;Acc:MGI:109161]"	NA	NA	NA
Dvl3	2,496503618	2,276427762	0,823985673	0,940443856	-0,088586277	0,702637491	0,999737041	"dishevelled 3, dsh homolog (Drosophila) [Source:MGI Symbol;Acc:MGI:108100]"	NA	NA	NA
Abcf3	104,1622201	120,2845096	48,74609045	1,116639628	0,159163661	0,222319288	0,999737041	"ATP-binding cassette, sub-family F (GCN20), member 3 [Source:MGI Symbol;Acc:MGI:1351656]"	NA	NA	NA
Eif2b5	22,16443567	14,03766208	3,102082823	0,924457428	-0,11332121	0,525561576	0,999737041	"eukaryotic translation initiation factor 2B, subunit 5 epsilon [Source:MGI Symbol;Acc:MGI:2446176]"	NA	NA	NA
Cyth2	48,80530216	50,59436483	67,16533457	1,079233644	0,110007229	0,452480686	0,999737041	"cytohesin 2 [Source:MGI Symbol;Acc:MGI:1334255]"	NA	NA	NA
Sult2b1	2,004411385	2,073961165	7,53387315	0,965562302	-0,050558744	0,896523964	0,999737041	"sulfotransferase family, cytosolic, 2B, member 1 [Source:MGI Symbol;Acc:MGI:1926342]"	NA	NA	NA
Car11	36,81495695	35,53420297	16,92737013	0,919746122	-0,120692407	0,3885445	0,999737041	"carbonic anhydrase 11 [Source:MGI Symbol;Acc:MGI:1336193]"	NA	NA	NA
Dlgap1	10,55876473	9,631330166	5,54355256	0,903736258	-0,146026289	0,31557677	0,999737041	"discs, large (Drosophila) homolog-associated protein 1 [Source:MGI Symbol;Acc:MGI:1346065]"	NA	NA	NA
Plag1	0,226878112	0,127529062	0	0,540808922	-0,886809141	0,158766397	0,999737041	"pleiomorphic adenoma gene 1 [Source:MGI Symbol;Acc:MGI:1891916]"	NA	NA	NA
Hck	0,150505747	0,177820415	44,80299531	1,256704411	0,329645354	0,593950524	0,999737041	"hemopoietic cell kinase [Source:MGI Symbol;Acc:MGI:96052]"	NA	NA	NA
Mrpl4	84,50710686	85,57779549	70,22984027	1,005293107	0,0076162	0,966077631	0,999737041	"mitochondrial ribosomal protein L4 [Source:MGI Symbol;Acc:MGI:2137210]"	YES	MRPL4	CGI-28|L4mt|Q9BYD3
Keap1	10,42842705	9,458137662	12,56958976	0,867396522	-0,205236436	0,353018175	0,999737041	"kelch-like ECH-associated protein 1 [Source:MGI Symbol;Acc:MGI:1858732]"	NA	NA	NA
Ap1m2	0,057079489	0,060831055	0,073273727	1,121923575	0,165974404	0,870062012	0,999737041	"adaptor protein complex AP-1, mu 2 subunit [Source:MGI Symbol;Acc:MGI:1336974]"	NA	NA	NA
Glg1	9,823476126	8,80514344	8,051891063	0,911247091	-0,134085791	0,584850256	0,999737041	"golgi apparatus protein 1 [Source:MGI Symbol;Acc:MGI:104967]"	NA	NA	NA
Atp8b3	1,164571146	1,124604916	0	0,916164777	-0,126320997	0,706485045	0,999737041	"ATPase, class I, type 8B, member 3 [Source:MGI Symbol;Acc:MGI:1914581]"	NA	NA	NA
Btbd2	24,82326318	18,36940705	16,31883161	0,725455848	-0,463040281	0,040672295	0,999737041	"BTB (POZ) domain containing 2 [Source:MGI Symbol;Acc:MGI:1933831]"	NA	NA	NA
Csnk1g2	14,40728136	13,59449712	2,089660903	1,045620925	0,064359918	0,827563932	0,999737041	"casein kinase 1, gamma 2 [Source:MGI Symbol;Acc:MGI:1920014]"	NA	NA	NA
Abhd17a	30,1347792	25,48377383	20,10390822	0,879762327	-0,184814272	0,333213723	0,999737041	"abhydrolase domain containing 17A [Source:MGI Symbol;Acc:MGI:106388]"	NA	NA	NA
Mob3a	13,88234286	14,66346402	24,98141384	1,010391377	0,014914231	0,948456704	0,999737041	"MOB kinase activator 3A [Source:MGI Symbol;Acc:MGI:3050117]"	NA	NA	NA
Cacnb3	20,91479068	20,01388963	3,013235521	0,98819012	-0,017139463	0,936274139	0,999737041	"calcium channel, voltage-dependent, beta 3 subunit [Source:MGI Symbol;Acc:MGI:103307]"	NA	NA	NA
Fkbp11	67,19221214	64,43127605	0	0,928563292	-0,106927845	0,592511076	0,999737041	"FK506 binding protein 11 [Source:MGI Symbol;Acc:MGI:1913370]"	NA	NA	NA
Ddx23	4,880479879	4,797169372	3,390836483	1,186687347	0,246939883	0,218913589	0,999737041	"DEAD (Asp-Glu-Ala-Asp) box polypeptide 23 [Source:MGI Symbol;Acc:MGI:1921601]"	NA	NA	NA
Pld3	866,9777004	881,4187964	160,5039092	0,952298689	-0,070513948	0,618010853	0,999737041	"phospholipase D family, member 3 [Source:MGI Symbol;Acc:MGI:1333782]"	NA	NA	NA
Grik5	4,693533421	4,368326131	1,515188452	1,005917301	0,008511702	0,975720611	0,999737041	"glutamate receptor, ionotropic, kainate 5 (gamma 2) [Source:MGI Symbol;Acc:MGI:95818]"	NA	NA	NA
Cd79a	0,056267513	0,140199329	2,484180649	2,715871141	1,44141503	0,297390567	0,999737041	"CD79A antigen (immunoglobulin-associated alpha) [Source:MGI Symbol;Acc:MGI:101774]"	NA	NA	NA
Etv3	3,082844293	2,967825539	3,216814589	1,077817594	0,108113043	0,750927475	0,999737041	"ets variant gene 3 [Source:MGI Symbol;Acc:MGI:1350926]"	NA	NA	NA
Prkcsh	44,40381656	43,61336062	68,55014325	0,980370454	-0,02860109	0,764611936	0,999737041	"protein kinase C substrate 80K-H [Source:MGI Symbol;Acc:MGI:107877]"	NA	NA	NA
Elavl3	18,74252748	14,65814442	38,8496829	0,829754939	-0,269242783	0,386110616	0,999737041	"ELAV (embryonic lethal, abnormal vision, Drosophila)-like 3 (Hu antigen C) [Source:MGI Symbol;Acc:MGI:109157]"	NA	NA	NA
Rab3b	68,26769476	97,43367363	15,3206442	1,406583432	0,492195129	0,109328579	0,999737041	"RAB3B, member RAS oncogene family [Source:MGI Symbol;Acc:MGI:1917158]"	NA	NA	NA
St8sia6	2,341283001	2,557872472	2,0578015	1,148015347	0,199141929	0,373491826	0,999737041	"ST8 alpha-N-acetyl-neuraminide alpha-2,8-sialyltransferase 6 [Source:MGI Symbol;Acc:MGI:2386797]"	NA	NA	NA
Fcgrt	0,601331269	0,927643124	47,64873368	1,3388143	0,420955866	0,474722433	0,999737041	"Fc receptor, IgG, alpha chain transporter [Source:MGI Symbol;Acc:MGI:103017]"	NA	NA	NA
Nosip	62,48316986	64,03679404	83,11012201	0,96461675	-0,051972233	0,675808337	0,999737041	"nitric oxide synthase interacting protein [Source:MGI Symbol;Acc:MGI:1913644]"	NA	NA	NA
Pih1d1	62,76562417	60,28152412	46,18748186	1,025846374	0,036814695	0,835833121	0,999737041	"PIH1 domain containing 1 [Source:MGI Symbol;Acc:MGI:1916095]"	NA	NA	NA
Rps11	400,2617482	418,7297054	340,2396879	1,036579691	0,051831033	0,695297129	0,999737041	"ribosomal protein S11 [Source:MGI Symbol;Acc:MGI:1351329]"	NA	NA	NA
Supt5	31,44891702	31,44905154	30,03508472	1,02043923	0,029190268	0,862474065	0,999737041	"suppressor of Ty 5 [Source:MGI Symbol;Acc:MGI:1202400]"	NA	NA	NA
Dll3	23,2051913	23,91692572	16,10380039	1,019994443	0,028561292	0,805558791	0,999737041	"delta-like 3 (Drosophila) [Source:MGI Symbol;Acc:MGI:1096877]"	NA	NA	NA
Paf1	125,84043	146,4798624	131,1507664	1,16045982	0,214696571	0,043706724	0,999737041	"Paf1, RNA polymerase II associated factor, homolog (S. cerevisiae) [Source:MGI Symbol;Acc:MGI:1923988]"	NA	NA	NA
Timm50	94,63727095	94,1091026	55,51958631	0,972376773	-0,040412663	0,7597743	0,999737041	"translocase of inner mitochondrial membrane 50 [Source:MGI Symbol;Acc:MGI:1913775]"	YES	TIMM50	TIM50|TIM50L|Q3ZCQ8
Med29	32,57782157	31,93828567	17,92174042	0,978783486	-0,030938335	0,856278273	0,999737041	"mediator complex subunit 29 [Source:MGI Symbol;Acc:MGI:1914474]"	NA	NA	NA
Bicd1	4,857519175	4,160541246	4,663665164	0,909811931	-0,136359741	0,47078812	0,999737041	"bicaudal D homolog 1 (Drosophila) [Source:MGI Symbol;Acc:MGI:1101760]"	NA	NA	NA
Ncstn	26,92940595	29,83239026	25,92205625	1,053820776	0,075629527	0,639547911	0,999737041	"nicastrin [Source:MGI Symbol;Acc:MGI:1891700]"	NA	NA	NA
Pex19	73,66623425	83,0653823	43,97548096	0,997617612	-0,00344116	0,982673342	0,999737041	"peroxisomal biogenesis factor 19 [Source:MGI Symbol;Acc:MGI:1334458]"	NA	NA	NA
Phyhip	31,95151145	34,63546028	6,976030619	1,111758787	0,152843807	0,411470992	0,999737041	"phytanoyl-CoA hydroxylase interacting protein [Source:MGI Symbol;Acc:MGI:1860417]"	NA	NA	NA
Crhr2	0,136508079	0,103023808	0	1,712291848	0,77592862	0,382617264	0,999737041	"corticotropin releasing hormone receptor 2 [Source:MGI Symbol;Acc:MGI:894312]"	NA	NA	NA
Cyp4f18	0,083145219	0,034204822	0	0,75515629	-0,405152834	0,778489216	0,999737041	"cytochrome P450, family 4, subfamily f, polypeptide 18 [Source:MGI Symbol;Acc:MGI:1919304]"	NA	NA	NA
Impdh1	22,7982246	25,46085789	11,59452753	1,090305253	0,124732104	0,563955712	0,999737041	"inosine 5'-phosphate dehydrogenase 1 [Source:MGI Symbol;Acc:MGI:96567]"	NA	NA	NA
Dusp3	57,50244743	58,89320964	169,0999843	1,0193508	0,027650627	0,905097439	0,999737041	"dual specificity phosphatase 3 (vaccinia virus phosphatase VH1-related) [Source:MGI Symbol;Acc:MGI:1919599]"	NA	NA	NA
Prodh	0,671317367	0,738865109	7,412377247	1,501170442	0,586087789	0,171351915	0,999737041	"proline dehydrogenase [Source:MGI Symbol;Acc:MGI:97770]"	YES	PRODH	HSPOX2|PIG6|POX|PRODH1|PRODH2|TP53I6|O43272
Dgcr14	10,61275403	11,14672706	4,019252063	1,018910009	0,027026636	0,86844739	0,999737041	"DiGeorge syndrome critical region gene 14 [Source:MGI Symbol;Acc:MGI:107854]"	NA	NA	NA
Slc25a1	120,1111086	130,1576942	69,73398651	0,993047885	-0,010064808	0,955903552	0,999737041	"solute carrier family 25 (mitochondrial carrier, citrate transporter), member 1 [Source:MGI Symbol;Acc:MGI:1345283]"	YES	SLC25A1	CTP|D2L2AD|SEA|SLC20A3|P53007
Dgcr6	142,2552283	148,3799263	59,13225673	1,068090439	0,095033811	0,498255837	0,999737041	"DiGeorge syndrome critical region gene 6 [Source:MGI Symbol;Acc:MGI:1202877]"	NA	NA	NA
Ddr1	4,023839975	3,599810745	50,05070355	0,903565822	-0,146298395	0,612508566	0,999737041	"discoidin domain receptor family, member 1 [Source:MGI Symbol;Acc:MGI:99216]"	NA	NA	NA
Ier3	28,01593136	24,64702539	284,1512776	0,858399671	-0,220278572	0,127041073	0,999737041	"immediate early response 3 [Source:MGI Symbol;Acc:MGI:104814]"	NA	NA	NA
Fosb	33,00462578	32,3529745	147,9191906	1,143434156	0,193373292	0,70945231	0,999737041	"FBJ osteosarcoma oncogene B [Source:MGI Symbol;Acc:MGI:95575]"	NA	NA	NA
Klc4	15,11465269	15,37366996	24,40694196	0,980379258	-0,028588133	0,901535749	0,999737041	"kinesin light chain 4 [Source:MGI Symbol;Acc:MGI:1922014]"	NA	NA	NA
Ercc1	73,67794949	67,59990914	44,98527491	0,97852801	-0,031314946	0,831118432	0,999737041	"excision repair cross-complementing rodent repair deficiency, complementation group 1 [Source:MGI Symbol;Acc:MGI:95412]"	NA	NA	NA
Cyp17a1	0,00755134	0,062036798	0	2,332313236	1,221761559	0,624016437	0,999737041	"cytochrome P450, family 17, subfamily a, polypeptide 1 [Source:MGI Symbol;Acc:MGI:88586]"	NA	NA	NA
As3mt	50,52852533	53,8996314	42,14406994	1,076744827	0,106676392	0,409627826	0,999737041	"arsenic (+3 oxidation state) methyltransferase [Source:MGI Symbol;Acc:MGI:1929882]"	NA	NA	NA
Homer3	0,287026904	0,312577944	9,236813791	1,106942106	0,146579769	0,784340013	0,999737041	"homer homolog 3 (Drosophila) [Source:MGI Symbol;Acc:MGI:1347359]"	NA	NA	NA
Crtc1	9,671709521	10,76680579	10,24766677	1,119486783	0,162837496	0,137408226	0,999737041	"CREB regulated transcription coactivator 1 [Source:MGI Symbol;Acc:MGI:2142523]"	NA	NA	NA
Rnf215	10,23189448	10,01680442	6,799198739	1,062804329	0,087876009	0,682475166	0,999737041	"ring finger protein 215 [Source:MGI Symbol;Acc:MGI:1918923]"	NA	NA	NA
Sec14l2	1,559027941	1,224089132	0,517761855	0,860148955	-0,217341577	0,512406537	0,999737041	"SEC14-like 2 (S. cerevisiae) [Source:MGI Symbol;Acc:MGI:1915065]"	NA	NA	NA
Aven	1,110643622	1,46710771	18,62361896	1,132010593	0,178887458	0,473708289	0,999737041	"apoptosis, caspase activation inhibitor [Source:MGI Symbol;Acc:MGI:1921518]"	NA	NA	NA
Cp	0,069728183	0,195731658	2,142599754	0,910443402	-0,135358761	0,892137236	0,999737041	"ceruloplasmin [Source:MGI Symbol;Acc:MGI:88476]"	NA	NA	NA
Crot	6,517342735	5,705866933	7,152259702	0,863129385	-0,212351257	0,282632126	0,999737041	"carnitine O-octanoyltransferase [Source:MGI Symbol;Acc:MGI:1921364]"	YES	CROT	COT|Q9UKG9
Rps6ka1	3,915032196	3,873157697	11,0388846	1,052451286	0,073753458	0,718605347	0,999737041	"ribosomal protein S6 kinase polypeptide 1 [Source:MGI Symbol;Acc:MGI:104558]"	NA	NA	NA
Calb2	561,8122359	693,6976502	52,97144627	1,286013748	0,362906065	0,130855418	0,999737041	"calbindin 2 [Source:MGI Symbol;Acc:MGI:101914]"	NA	NA	NA
Snrnp200	17,75794419	15,62786813	10,86201178	0,924449541	-0,113333519	0,518547996	0,999737041	"small nuclear ribonucleoprotein 200 (U5) [Source:MGI Symbol;Acc:MGI:2444401]"	NA	NA	NA
Ciao1	83,26438873	86,59310893	44,99094214	1,032687986	0,046404428	0,735697831	0,999737041	"cytosolic iron-sulfur protein assembly 1 [Source:MGI Symbol;Acc:MGI:1346998]"	NA	NA	NA
Has1	2,856589463	4,323051291	2,702152751	1,533321061	0,616659814	0,042781228	0,999737041	"hyaluronan synthase1 [Source:MGI Symbol;Acc:MGI:106590]"	NA	NA	NA
Taf6l	9,851007575	8,900232875	3,070884663	0,979795179	-0,029447901	0,87225094	0,999737041	"TAF6-like RNA polymerase II, p300/CBP-associated factor (PCAF)-associated factor [Source:MGI Symbol;Acc:MGI:2444957]"	NA	NA	NA
Insig2	52,88406873	55,07729434	18,48297094	0,957307514	-0,062945661	0,686942039	0,999737041	"insulin induced gene 2 [Source:MGI Symbol;Acc:MGI:1920249]"	NA	NA	NA
Kpna6	4,911200933	4,700208188	1,089070872	0,977756708	-0,032452566	0,89609797	0,999737041	"karyopherin (importin) alpha 6 [Source:MGI Symbol;Acc:MGI:1100836]"	NA	NA	NA
Man1a	0,180789504	0,226696445	2,243747952	1,650538724	0,722936987	0,377348546	0,999737041	"mannosidase 1, alpha [Source:MGI Symbol;Acc:MGI:104677]"	NA	NA	NA
Itpkc	3,008088593	2,297690464	8,931468602	0,765583206	-0,385368912	0,079900176	0,999737041	"inositol 1,4,5-trisphosphate 3-kinase C [Source:MGI Symbol;Acc:MGI:2442554]"	NA	NA	NA
Adck4	13,48584281	15,44869805	21,24796026	1,19122028	0,25244022	0,189078553	0,999737041	"aarF domain containing kinase 4 [Source:MGI Symbol;Acc:MGI:1924139]"	YES	ADCK4	NPHS9|Q96D53
Brd8	32,6193745	31,34182878	17,48625967	1,077573972	0,107786909	0,271018401	0,999737041	"bromodomain containing 8 [Source:MGI Symbol;Acc:MGI:1925906]"	NA	NA	NA
Kif20a	0,418324621	0,499912454	0,768536612	1,181341169	0,240425673	0,500564004	0,999737041	"kinesin family member 20A [Source:MGI Symbol;Acc:MGI:1201682]"	NA	NA	NA
Farsa	37,90545919	41,30014645	13,38071619	1,075334245	0,104785161	0,502384385	0,999737041	"phenylalanyl-tRNA synthetase, alpha subunit [Source:MGI Symbol;Acc:MGI:1913840]"	NA	NA	NA
Gcdh	16,52934157	15,88355762	19,97819437	0,895745026	-0,158839967	0,449960734	0,999737041	"glutaryl-Coenzyme A dehydrogenase [Source:MGI Symbol;Acc:MGI:104541]"	YES	GCDH	ACAD5|GCD|Q92947
Mast2	9,598572889	9,140482285	9,100019658	0,900787605	-0,150741119	0,526323433	0,999737041	"microtubule associated serine/threonine kinase 2 [Source:MGI Symbol;Acc:MGI:894676]"	NA	NA	NA
Dnase2a	1,301478628	0,972113614	7,724229805	0,712594982	-0,488845771	0,186992685	0,999737041	"deoxyribonuclease II alpha [Source:MGI Symbol;Acc:MGI:1329019]"	NA	NA	NA
Rad23a	107,3094767	110,1933966	71,29086165	1,012033305	0,017256768	0,935897111	0,999737041	"RAD23a homolog (S. cerevisiae) [Source:MGI Symbol;Acc:MGI:105126]"	NA	NA	NA
Calr	201,5614306	194,7662743	169,2203829	0,950415632	-0,073369529	0,57961944	0,999737041	"calreticulin [Source:MGI Symbol;Acc:MGI:88252]"	NA	NA	NA
Syce2	4,681080933	4,645445918	1,234317573	0,975215982	-0,036206326	0,901890598	0,999737041	"synaptonemal complex central element protein 2 [Source:MGI Symbol;Acc:MGI:1919096]"	NA	NA	NA
Nob1	38,61941021	39,5431028	23,03719018	1,008434374	0,012117201	0,919221468	0,999737041	"NIN1/RPN12 binding protein 1 homolog (S. cerevisiae) [Source:MGI Symbol;Acc:MGI:1914869]"	NA	NA	NA
Nqo1	7,327427355	5,655817023	13,86717568	0,775938579	-0,365985637	0,163309297	0,999737041	"NAD(P)H dehydrogenase, quinone 1 [Source:MGI Symbol;Acc:MGI:103187]"	NA	NA	NA
Ppfia3	10,93238037	11,79336483	3,432279329	0,872737976	-0,19637952	0,429410829	0,999737041	"protein tyrosine phosphatase, receptor type, f polypeptide (PTPRF), interacting protein (liprin), alpha 3 [Source:MGI Symbol;Acc:MGI:1924037]"	NA	NA	NA
Gys1	10,54820183	9,736858029	5,566198434	0,925072587	-0,112361522	0,457691007	0,999737041	"glycogen synthase 1, muscle [Source:MGI Symbol;Acc:MGI:101805]"	NA	NA	NA
Ruvbl2	37,98971525	40,46400086	34,49319893	1,037100989	0,052556385	0,708914938	0,999737041	"RuvB-like protein 2 [Source:MGI Symbol;Acc:MGI:1342299]"	NA	NA	NA
Lin7b	245,350645	237,5334277	29,44841145	0,961173351	-0,057131445	0,662138591	0,999737041	"lin-7 homolog B (C. elegans) [Source:MGI Symbol;Acc:MGI:1330858]"	NA	NA	NA
Bax	47,94524103	44,2243507	141,7211549	0,948778837	-0,075856264	0,624564333	0,999737041	"BCL2-associated X protein [Source:MGI Symbol;Acc:MGI:99702]"	YES	BAX	BCL2L4|Q07812
Il7r	0,034056905	0,067551277	0,654584738	2,142353264	1,099196393	0,263658941	0,999737041	"interleukin 7 receptor [Source:MGI Symbol;Acc:MGI:96562]"	NA	NA	NA
Tfam	10,11959158	11,62323403	11,89380169	1,023965121	0,034166574	0,779851095	0,999737041	"transcription factor A, mitochondrial [Source:MGI Symbol;Acc:MGI:107810]"	YES	TFAM	MTTF1|MTTFA|TCF6|TCF6L1|TCF6L2|TCF6L3|Q00059
Zfp81	1,132656896	1,145626447	0,625461678	1,024180314	0,034469734	0,854310718	0,999737041	"zinc finger protein 81 [Source:MGI Symbol;Acc:MGI:1890752]"	NA	NA	NA
Efnb3	7,93191722	11,89526033	100,9562871	1,837156339	0,877474403	0,095917872	0,999737041	"ephrin B3 [Source:MGI Symbol;Acc:MGI:109196]"	NA	NA	NA
Mmd	15,92406895	16,46406356	5,853432902	1,069833506	0,097386293	0,54616777	0,999737041	"monocyte to macrophage differentiation-associated [Source:MGI Symbol;Acc:MGI:1914718]"	NA	NA	NA
Hlf	2,073608441	2,891249605	0	1,659977447	0,731163641	0,029342131	0,999737041	"hepatic leukemia factor [Source:MGI Symbol;Acc:MGI:96108]"	NA	NA	NA
Fam162a	148,9731326	149,6884303	40,50120797	0,99743323	-0,003707827	0,977425721	0,999737041	"family with sequence similarity 162, member A [Source:MGI Symbol;Acc:MGI:1917436]"	YES	FAM162A	C3orf28|E2IG5|HGTD-P|Q96A26
Rpl8	497,5172819	513,4936227	463,1146503	1,00790356	0,011357603	0,933874716	0,999737041	"ribosomal protein L8 [Source:MGI Symbol;Acc:MGI:1350927]"	NA	NA	NA
Grm3	0,314402301	0,314601514	43,99533742	1,043868807	0,061940405	0,88736484	0,999737041	"glutamate receptor, metabotropic 3 [Source:MGI Symbol;Acc:MGI:1351340]"	NA	NA	NA
Ssbp2	100,6946502	99,00909915	35,21227124	0,957845042	-0,062135816	0,705931984	0,999737041	"single-stranded DNA binding protein 2 [Source:MGI Symbol;Acc:MGI:1914220]"	NA	NA	NA
Fancl	15,32407176	14,64807001	9,726024363	1,056070325	0,078705908	0,634768958	0,999737041	"Fanconi anemia, complementation group L [Source:MGI Symbol;Acc:MGI:1914280]"	NA	NA	NA
Brinp2	3,876094754	4,00981653	3,823712318	1,083832877	0,116142316	0,580606946	0,999737041	"bone morphogenic protein/retinoic acid inducible neural-specific 2 [Source:MGI Symbol;Acc:MGI:2443333]"	NA	NA	NA
Gstm5	386,5628369	408,8432932	491,6615457	1,045738767	0,064522502	0,656924905	0,999737041	"glutathione S-transferase, mu 5 [Source:MGI Symbol;Acc:MGI:1309466]"	NA	NA	NA
Gstm7	7,445003669	11,01380991	357,9878502	1,604093436	0,681758179	0,104237944	0,999737041	"glutathione S-transferase, mu 7 [Source:MGI Symbol;Acc:MGI:1915562]"	NA	NA	NA
Gstm3	0,241654325	0,100841827	0,130565955	0,390771064	-1,355604451	0,21305226	0,999737041	"glutathione S-transferase, mu 3 [Source:MGI Symbol;Acc:MGI:106026]"	NA	NA	NA
Stat3	9,848464111	9,835115422	29,48041069	0,945541794	-0,080786867	0,549294894	0,999737041	"signal transducer and activator of transcription 3 [Source:MGI Symbol;Acc:MGI:103038]"	NA	NA	NA
Stat5a	1,033084695	0,890253442	7,510361826	0,976944337	-0,03365173	0,936978211	0,999737041	"signal transducer and activator of transcription 5A [Source:MGI Symbol;Acc:MGI:103036]"	NA	NA	NA
Ptrf	0,141734999	0,087386739	15,69403707	0,63996416	-0,643936982	0,384047682	0,999737041	"polymerase I and transcript release factor [Source:MGI Symbol;Acc:MGI:1277968]"	NA	NA	NA
Akt2	3,547312702	3,45591376	13,37139315	0,933662684	-0,099026671	0,614984662	0,999737041	"thymoma viral proto-oncogene 2 [Source:MGI Symbol;Acc:MGI:104874]"	NA	NA	NA
Hmox2	197,671955	196,3653488	196,6989926	0,995608923	-0,006348935	0,972088333	0,999737041	"heme oxygenase (decycling) 2 [Source:MGI Symbol;Acc:MGI:109373]"	NA	NA	NA
Cdip1	181,0767479	179,7025503	108,402836	0,965727636	-0,050311732	0,671771743	0,999737041	"cell death inducing Trp53 target 1 [Source:MGI Symbol;Acc:MGI:1913876]"	NA	NA	NA
Zak	0,955674505	0,869136322	3,040760338	0,866598632	-0,206564135	0,543077499	0,999737041	"sterile alpha motif and leucine zipper containing kinase AZK [Source:MGI Symbol;Acc:MGI:2443258]"	NA	NA	NA
Cwc15	95,76243728	101,4379477	164,6127027	1,045545276	0,064255537	0,597790812	0,999737041	"CWC15 homolog (S. cerevisiae) [Source:MGI Symbol;Acc:MGI:1913320]"	NA	NA	NA
Col5a3	0,125046765	0,081798161	0,019761439	0,686096735	-0,543516094	0,423836911	0,999737041	"collagen, type V, alpha 3 [Source:MGI Symbol;Acc:MGI:1858212]"	NA	NA	NA
Dnmt1	2,966333791	2,614387838	8,045282131	0,931031878	-0,103097529	0,731707147	0,999737041	"DNA methyltransferase (cytosine-5) 1 [Source:MGI Symbol;Acc:MGI:94912]"	NA	NA	NA
Ppan	11,86721206	13,6976417	8,791998282	1,232090899	0,301108696	0,067343818	0,999737041	"peter pan homolog (Drosophila) [Source:MGI Symbol;Acc:MGI:2178445]"	NA	NA	NA
Angptl2	0,615244166	0,694930368	0	1,148498128	0,199748505	0,572076621	0,999737041	"angiopoietin-like 2 [Source:MGI Symbol;Acc:MGI:1347002]"	NA	NA	NA
Cacna1e	8,722954072	7,961950364	0	0,907957594	-0,139303176	0,596010123	0,999737041	"calcium channel, voltage-dependent, R type, alpha 1E subunit [Source:MGI Symbol;Acc:MGI:106217]"	NA	NA	NA
Cacna1b	26,1545458	23,20692424	4,250731336	0,904593163	-0,144659003	0,651056907	0,999737041	"calcium channel, voltage-dependent, N type, alpha 1B subunit [Source:MGI Symbol;Acc:MGI:88296]"	NA	NA	NA
Trmt10a	17,44227684	16,5833213	17,82539419	0,941786616	-0,086527875	0,550934946	0,999737041	"tRNA methyltransferase 10A [Source:MGI Symbol;Acc:MGI:1920421]"	NA	NA	NA
Etv1	6,642168399	6,856639268	59,44213791	1,132044842	0,178931107	0,533571689	0,999737041	"ets variant gene 1 [Source:MGI Symbol;Acc:MGI:99254]"	NA	NA	NA
Kifc2	32,50056339	33,1090053	8,555744712	0,974183552	-0,03773447	0,858473291	0,999737041	"kinesin family member C2 [Source:MGI Symbol;Acc:MGI:109187]"	NA	NA	NA
Psap	267,9571998	255,2593083	337,5524173	0,912649698	-0,131866878	0,306094782	0,999737041	"prosaposin [Source:MGI Symbol;Acc:MGI:97783]"	NA	NA	NA
Ikbkg	5,148073709	5,824222576	3,203299567	1,112582362	0,153912139	0,115156109	0,999737041	"inhibitor of kappaB kinase gamma [Source:MGI Symbol;Acc:MGI:1338074]"	NA	NA	NA
Pax2	0,003811991	0	0	1,044294669	0,062528855	0,984216542	0,999737041	"paired box gene 2 [Source:MGI Symbol;Acc:MGI:97486]"	NA	NA	NA
Wars2	1,283573584	1,579107968	2,47943023	1,012736396	0,018258706	0,95004366	0,999737041	"tryptophanyl tRNA synthetase 2 (mitochondrial) [Source:MGI Symbol;Acc:MGI:1917810]"	YES	WARS2	TrpRS|Q9UGM6
Atn1	12,58361265	13,25264119	6,569762807	1,104104801	0,142877118	0,574125121	0,999737041	"atrophin 1 [Source:MGI Symbol;Acc:MGI:104725]"	NA	NA	NA
Phb2	118,0896277	115,4286154	72,33726185	1,047232323	0,066581532	0,667167985	0,999737041	"prohibitin 2 [Source:MGI Symbol;Acc:MGI:102520]"	YES	PHB2	BAP|BCAP37|Bap37|PNAS-141|REA|p22|Q99623
Ptpn6	0,835508574	0,074788741	33,45607864	0,281470132	-1,828946254	0,147793508	0,999737041	"protein tyrosine phosphatase, non-receptor type 6 [Source:MGI Symbol;Acc:MGI:96055]"	NA	NA	NA
Eno2	366,9076085	363,2974152	65,2295672	0,923232402	-0,115234237	0,371257427	0,999737041	"enolase 2, gamma neuronal [Source:MGI Symbol;Acc:MGI:95394]"	NA	NA	NA
Lpcat3	4,384178932	5,115382343	54,42665342	1,233793319	0,303100739	0,074049137	0,999737041	"lysophosphatidylcholine acyltransferase 3 [Source:MGI Symbol;Acc:MGI:1315211]"	NA	NA	NA
Atp6v1f	1135,466467	1105,269372	527,0774109	0,956173862	-0,064655126	0,658084731	0,999737041	"ATPase, H+ transporting, lysosomal V1 subunit F [Source:MGI Symbol;Acc:MGI:1913394]"	NA	NA	NA
Il12b	0,013662587	0	0	0,613915193	-0,703888721	0,823404686	0,999737041	"interleukin 12b [Source:MGI Symbol;Acc:MGI:96540]"	NA	NA	NA
Clcn5	3,320897124	2,937776638	3,20055729	0,876207074	-0,190656233	0,478590349	0,999737041	"chloride channel 5 [Source:MGI Symbol;Acc:MGI:99486]"	NA	NA	NA
Clcn3	22,22991461	20,04883804	12,37703738	0,93164613	-0,10214602	0,639905194	0,999737041	"chloride channel 3 [Source:MGI Symbol;Acc:MGI:103555]"	NA	NA	NA
Hif3a	0,181112445	0,07123919	0,052106158	0,416297194	-1,26431426	0,060866823	0,999737041	"hypoxia inducible factor 3, alpha subunit [Source:MGI Symbol;Acc:MGI:1859778]"	NA	NA	NA
Gpx6	1,246748517	1,108852958	0	1,083575108	0,115799158	0,942857364	0,999737041	"glutathione peroxidase 6 [Source:MGI Symbol;Acc:MGI:1922762]"	NA	NA	NA
Gpx5	0,016035204	0,006042674	0	0,90193674	-0,148901846	0,949569427	0,999737041	"glutathione peroxidase 5 [Source:MGI Symbol;Acc:MGI:104886]"	NA	NA	NA
Pde1c	0,938321201	1,105505347	1,171686198	1,27274379	0,347942027	0,337289057	0,999737041	"phosphodiesterase 1C [Source:MGI Symbol;Acc:MGI:108413]"	NA	NA	NA
Utp20	0,586158039	0,551079851	0,416758325	0,943577048	-0,083787769	0,71495645	0,999737041	"UTP20, small subunit (SSU) processome component, homolog (yeast) [Source:MGI Symbol;Acc:MGI:1917933]"	NA	NA	NA
9330159F19Rik	8,074065667	8,22568145	10,59896253	1,055106789	0,077389024	0,674352377	0,999737041	"RIKEN cDNA 9330159F19 gene [Source:MGI Symbol;Acc:MGI:3036239]"	NA	NA	NA
Cul3	32,46937436	27,84274416	22,68555176	0,928830542	-0,106512682	0,659409809	0,999737041	"cullin 3 [Source:MGI Symbol;Acc:MGI:1347360]"	NA	NA	NA
Sst	6,486042156	14,66536139	0,290828545	2,586879345	1,371212767	0,575084942	0,999737041	"somatostatin [Source:MGI Symbol;Acc:MGI:98326]"	NA	NA	NA
Il11	0,253192308	0,036712685	7,830015594	0,167331553	-2,57921858	0,028190252	0,999737041	"interleukin 11 [Source:MGI Symbol;Acc:MGI:107613]"	NA	NA	NA
Large	8,465730967	6,87264112	1,628380858	0,803944288	-0,314832567	0,087722593	0,999737041	"like-glycosyltransferase [Source:MGI Symbol;Acc:MGI:1342270]"	NA	NA	NA
Ddx56	56,78176459	56,98679058	41,24149223	0,972487827	-0,040247903	0,831598722	0,999737041	"DEAD (Asp-Glu-Ala-Asp) box polypeptide 56 [Source:MGI Symbol;Acc:MGI:1277172]"	NA	NA	NA
Tmed4	153,558664	164,7566858	156,6109365	1,058721399	0,082322996	0,584891126	0,999737041	"transmembrane emp24 protein transport domain containing 4 [Source:MGI Symbol;Acc:MGI:1915070]"	NA	NA	NA
Col26a1	0,51679948	0,700259638	0	1,702788799	0,767899505	0,163958346	0,999737041	"collagen, type XXVI, alpha 1 [Source:MGI Symbol;Acc:MGI:2155345]"	NA	NA	NA
Bid	26,15290035	31,37857991	6,0521422	1,125547399	0,170626813	0,430540174	0,999737041	"BH3 interacting domain death agonist [Source:MGI Symbol;Acc:MGI:108093]"	YES	BID	FP497|P55957
Ralb	9,227766617	9,278238897	26,47232753	0,975787378	-0,035361273	0,865447018	0,999737041	"v-ral simian leukemia viral oncogene homolog B (ras related) [Source:MGI Symbol;Acc:MGI:1927244]"	NA	NA	NA
Ppp1cc	8,023270786	6,000161814	3,704017588	0,790265651	-0,339590392	0,256086521	0,999737041	"protein phosphatase 1, catalytic subunit, gamma isoform [Source:MGI Symbol;Acc:MGI:104872]"	NA	NA	NA
Tbccd1	6,190254222	6,007877336	2,13957274	0,980212731	-0,028833211	0,887939684	0,999737041	"TBCC domain containing 1 [Source:MGI Symbol;Acc:MGI:1917823]"	NA	NA	NA
Clec11a	3,766102192	3,328960948	0,683572994	0,877662822	-0,1882613	0,377778842	0,999737041	"C-type lectin domain family 11, member a [Source:MGI Symbol;Acc:MGI:1298219]"	NA	NA	NA
Zfp324	1,427701699	1,193605382	0	0,85604632	-0,224239233	0,435043381	0,999737041	"zinc finger protein 324 [Source:MGI Symbol;Acc:MGI:2444641]"	NA	NA	NA
Gab2	6,060219174	6,051588942	8,948151193	1,005403787	0,007775028	0,96965954	0,999737041	"growth factor receptor bound protein 2-associated protein 2 [Source:MGI Symbol;Acc:MGI:1333854]"	NA	NA	NA
Coro1c	23,23097105	22,6378433	51,2523996	1,007214682	0,010371219	0,952479193	0,999737041	"coronin, actin binding protein 1C [Source:MGI Symbol;Acc:MGI:1345964]"	NA	NA	NA
Tax1bp1	78,95987739	76,73180026	56,94484459	0,968599831	-0,046027343	0,70641879	0,999737041	"Tax1 (human T cell leukemia virus type I) binding protein 1 [Source:MGI Symbol;Acc:MGI:1289308]"	NA	NA	NA
Psg17	0	0,009815935	0	2,073105958	1,051793856	0,739309989	0,999737041	"pregnancy specific glycoprotein 17 [Source:MGI Symbol;Acc:MGI:1347250]"	NA	NA	NA
Psg19	0,034218906	0,079318782	0	2,37075848	1,245348697	0,522904131	0,999737041	"pregnancy specific glycoprotein 19 [Source:MGI Symbol;Acc:MGI:1347252]"	NA	NA	NA
Ctse	0	0,012368404	0	2,073105958	1,051793856	0,739309989	0,999737041	"cathepsin E [Source:MGI Symbol;Acc:MGI:107361]"	NA	NA	NA
Ndrg2	81,93376641	76,8112563	351,9921118	0,899582533	-0,152672445	0,548763006	0,999737041	"N-myc downstream regulated gene 2 [Source:MGI Symbol;Acc:MGI:1352498]"	NA	NA	NA
Mettl17	22,07576387	24,76511312	15,1223881	1,081514857	0,113053484	0,37645656	0,999737041	"methyltransferase like 17 [Source:MGI Symbol;Acc:MGI:1098577]"	YES	METTL17	METT11D1|Q9H7H0
Arhgef40	23,72175427	23,2615941	43,44526793	1,013465273	0,019296655	0,9439269	0,999737041	"Rho guanine nucleotide exchange factor (GEF) 40 [Source:MGI Symbol;Acc:MGI:2685515]"	NA	NA	NA
Pnpla6	11,81386114	10,73470168	8,454679338	0,91593476	-0,126683253	0,436845202	0,999737041	"patatin-like phospholipase domain containing 6 [Source:MGI Symbol;Acc:MGI:1354723]"	NA	NA	NA
Mcoln1	81,19231764	84,55041441	67,76141268	1,039464277	0,055840178	0,740379818	0,999737041	"mucolipin 1 [Source:MGI Symbol;Acc:MGI:1890498]"	NA	NA	NA
Arhgef18	4,260924821	3,91724804	0,854735039	0,890709064	-0,166973819	0,514458956	0,999737041	"rho/rac guanine nucleotide exchange factor (GEF) 18 [Source:MGI Symbol;Acc:MGI:2142567]"	NA	NA	NA
Pkn2	2,787655244	2,570597708	1,196897507	1,083393398	0,115557204	0,598904614	0,999737041	"protein kinase N2 [Source:MGI Symbol;Acc:MGI:109211]"	NA	NA	NA
Cd33	0,011608652	0	22,93220991	0,507535216	-0,978420166	0,7558764	0,999737041	"CD33 antigen [Source:MGI Symbol;Acc:MGI:99440]"	NA	NA	NA
Etfb	163,1919393	151,8601641	166,7729598	0,932653835	-0,100586386	0,5386437	0,999737041	"electron transferring flavoprotein, beta polypeptide [Source:MGI Symbol;Acc:MGI:106098]"	YES	ETFB	MADD|P38117
Nkg7	0,004594272	0	0	1,044294669	0,062528855	0,984216542	0,999737041	"natural killer cell group 7 sequence [Source:MGI Symbol;Acc:MGI:1931250]"	NA	NA	NA
Stxbp2	4,244550383	4,640201718	19,98398903	0,949052967	-0,075439488	0,825235986	0,999737041	"syntaxin binding protein 2 [Source:MGI Symbol;Acc:MGI:107370]"	NA	NA	NA
Pcp2	0,071142758	0,164512048	0	1,397126906	0,482463072	0,774825087	0,999737041	"Purkinje cell protein 2 (L7) [Source:MGI Symbol;Acc:MGI:97508]"	NA	NA	NA
Sgce	18,83271718	20,84674396	30,99683653	1,183141485	0,242622608	0,076365885	0,999737041	"sarcoglycan, epsilon [Source:MGI Symbol;Acc:MGI:1329042]"	NA	NA	NA
Chn2	19,36806868	19,16536602	91,56253244	1,070594323	0,098411907	0,616612535	0,999737041	"chimerin (chimaerin) 2 [Source:MGI Symbol;Acc:MGI:1917243]"	NA	NA	NA
Wwox	17,35377032	16,97781021	20,00658291	0,994026722	-0,00864346	0,954478994	0,999737041	"WW domain-containing oxidoreductase [Source:MGI Symbol;Acc:MGI:1931237]"	NA	NA	NA
Slbp	52,50310249	55,10288777	49,56669962	1,104436335	0,143310257	0,409933964	0,999737041	"stem-loop binding protein [Source:MGI Symbol;Acc:MGI:108402]"	NA	NA	NA
Tyr	0,003260236	0	0	1,044294669	0,062528855	0,984216542	0,999737041	"tyrosinase [Source:MGI Symbol;Acc:MGI:98880]"	NA	NA	NA
Ghrhr	0,359774675	0,177360512	0	0,567787722	-0,816576442	0,241011803	0,999737041	"growth hormone releasing hormone receptor [Source:MGI Symbol;Acc:MGI:95710]"	NA	NA	NA
Aqp1	0,111454679	0,067107192	0	0,773660746	-0,370227019	0,76226051	0,999737041	"aquaporin 1 [Source:MGI Symbol;Acc:MGI:103201]"	NA	NA	NA
Arid3b	1,293669761	1,114597267	0	0,769158624	-0,378646938	0,322377583	0,999737041	"AT rich interactive domain 3B (BRIGHT-like) [Source:MGI Symbol;Acc:MGI:1930768]"	NA	NA	NA
Polr2e	181,1191047	193,7198439	184,4764354	1,086879279	0,120191708	0,340239952	0,999737041	"polymerase (RNA) II (DNA directed) polypeptide E [Source:MGI Symbol;Acc:MGI:1913670]"	NA	NA	NA
Abca13	0,013359635	0,00901986	0	0,755620795	-0,40426569	0,706585281	0,999737041	"ATP-binding cassette, sub-family A (ABC1), member 13 [Source:MGI Symbol;Acc:MGI:2388707]"	YES	ABCA13	Q86UQ4
Myo9b	2,188375914	2,494197882	2,695212869	1,180321906	0,239180375	0,520239568	0,999737041	"myosin IXb [Source:MGI Symbol;Acc:MGI:106624]"	NA	NA	NA
Hdac9	3,581305177	3,384744617	1,071544689	0,923728577	-0,114459094	0,624397471	0,999737041	"histone deacetylase 9 [Source:MGI Symbol;Acc:MGI:1931221]"	NA	NA	NA
Ly9	0	0,010841126	0,797562691	2,073105958	1,051793856	0,739309989	0,999737041	"lymphocyte antigen 9 [Source:MGI Symbol;Acc:MGI:96885]"	NA	NA	NA
Cd244	0,002381543	0,00457226	4,622615379	1,557898353	0,639601106	0,839637311	0,999737041	"CD244 natural killer cell receptor 2B4 [Source:MGI Symbol;Acc:MGI:109294]"	NA	NA	NA
Emr1	0,004971246	0,043294217	12,07998799	3,914327042	1,968764298	0,313643311	0,999737041	"EGF-like module containing, mucin-like, hormone receptor-like sequence 1 [Source:MGI Symbol;Acc:MGI:106912]"	NA	NA	NA
Mtfp1	87,22995541	77,41305496	37,9042602	0,851697826	-0,231586427	0,316718095	0,999737041	"mitochondrial fission process 1 [Source:MGI Symbol;Acc:MGI:1916686]"	YES	MTFP1	MTP18|Q9UDX5
Rab23	4,086379197	5,406300292	18,09410298	1,215333547	0,281352315	0,056727051	0,999737041	"RAB23, member RAS oncogene family [Source:MGI Symbol;Acc:MGI:99833]"	NA	NA	NA
Rab11a	529,7443844	552,4269485	329,058878	0,957751396	-0,062276871	0,736801444	0,999737041	"RAB11a, member RAS oncogene family [Source:MGI Symbol;Acc:MGI:1858202]"	NA	NA	NA
Eif2b2	162,534717	183,0042334	117,0554421	1,008536593	0,01226343	0,922819938	0,999737041	"eukaryotic translation initiation factor 2B, subunit 2 beta [Source:MGI Symbol;Acc:MGI:2145118]"	NA	NA	NA
Dlst	32,2621664	32,48258839	15,69617024	0,960279809	-0,058473251	0,694982643	0,999737041	"dihydrolipoamide S-succinyltransferase (E2 component of 2-oxo-glutarate complex) [Source:MGI Symbol;Acc:MGI:1926170]"	YES	DLST	DLTS|P36957
Pgf	10,26438707	12,23069505	13,94256783	1,231629621	0,30056847	0,06176489	0,999737041	"placental growth factor [Source:MGI Symbol;Acc:MGI:105095]"	NA	NA	NA
Ulk2	4,148283861	3,422278112	8,054394838	0,839947105	-0,251629617	0,36626439	0,999737041	"unc-51 like kinase 2 [Source:MGI Symbol;Acc:MGI:1352758]"	NA	NA	NA
Dgkq	8,994747586	8,602128592	3,717903962	0,925113903	-0,112297089	0,627489467	0,999737041	"diacylglycerol kinase, theta [Source:MGI Symbol;Acc:MGI:102918]"	NA	NA	NA
Tmed11	0,018167506	0	0	0,8105488	-0,303029047	0,923592982	0,999737041	"transmembrane emp24 protein transport domain containing [Source:MGI Symbol;Acc:MGI:1914616]"	NA	NA	NA
Grap	0,006605587	0,165399597	52,31720055	11,17899623	3,482718748	0,088355321	0,999737041	"GRB2-related adaptor protein [Source:MGI Symbol;Acc:MGI:1918770]"	NA	NA	NA
Pou1f1	0,032384869	0,082713813	0	2,756169194	1,462664454	0,348109762	0,999737041	"POU domain, class 1, transcription factor 1 [Source:MGI Symbol;Acc:MGI:97588]"	NA	NA	NA
Chmp2b	63,44343423	65,86926526	56,80187453	0,997053054	-0,004257822	0,980226343	0,999737041	"charged multivesicular body protein 2B [Source:MGI Symbol;Acc:MGI:1916192]"	NA	NA	NA
Plod3	9,337056662	10,61223698	21,59987955	1,107805911	0,147705141	0,428451747	0,999737041	"procollagen-lysine, 2-oxoglutarate 5-dioxygenase 3 [Source:MGI Symbol;Acc:MGI:1347008]"	NA	NA	NA
Mapk13	0,153713016	0,255212274	0	1,722229185	0,784277142	0,427207053	0,999737041	"mitogen-activated protein kinase 13 [Source:MGI Symbol;Acc:MGI:1346864]"	NA	NA	NA
Srpk1	18,45051814	19,67612999	26,98551451	1,138099669	0,186626907	0,048058967	0,999737041	"serine/arginine-rich protein specific kinase 1 [Source:MGI Symbol;Acc:MGI:106908]"	NA	NA	NA
Pax3	0,002721555	0	0	1,044294669	0,062528855	0,984216542	0,999737041	"paired box gene 3 [Source:MGI Symbol;Acc:MGI:97487]"	NA	NA	NA
Lbr	4,335810356	4,495422439	19,74248742	1,082882399	0,114876575	0,527610474	0,999737041	"lamin B receptor [Source:MGI Symbol;Acc:MGI:2138281]"	NA	NA	NA
Crabp2	1,911762376	2,414153164	0	1,531521707	0,614965815	0,174106934	0,999737041	"cellular retinoic acid binding protein II [Source:MGI Symbol;Acc:MGI:88491]"	NA	NA	NA
Nes	0,011843204	0,001902374	5,534872042	0,759837462	-0,396237252	0,857690165	0,999737041	"nestin [Source:MGI Symbol;Acc:MGI:101784]"	NA	NA	NA
Bcan	2,631546396	1,78299089	87,22886817	0,666124051	-0,586137223	0,005984836	0,999737041	"brevican [Source:MGI Symbol;Acc:MGI:1096385]"	NA	NA	NA
Hapln2	0,946553211	0,971866327	543,5701229	1,258965286	0,332238504	0,428025769	0,999737041	"hyaluronan and proteoglycan link protein 2 [Source:MGI Symbol;Acc:MGI:2137300]"	NA	NA	NA
Prcc	3,133057922	3,733741231	10,94193427	1,244163288	0,315175842	0,149898212	0,999737041	"papillary renal cell carcinoma (translocation-associated) [Source:MGI Symbol;Acc:MGI:2137738]"	NA	NA	NA
Rrnad1	14,52154202	15,22287909	27,53205671	1,133838335	0,181214952	0,207689848	0,999737041	"ribosomal RNA adenine dimethylase domain containing 1 [Source:MGI Symbol;Acc:MGI:2387197]"	NA	NA	NA
Hdgf	62,70285133	59,62236413	25,23210668	0,986333966	-0,019851879	0,852773217	0,999737041	"hepatoma-derived growth factor [Source:MGI Symbol;Acc:MGI:1194494]"	NA	NA	NA
Slc25a18	0,056165654	0,037507919	39,40856372	0,483478421	-1,048476595	0,552214578	0,999737041	"solute carrier family 25 (mitochondrial carrier), member 18 [Source:MGI Symbol;Acc:MGI:1919053]"	YES	SLC25A18	GC2|Q9H1K4
Thop1	10,3860101	9,761950356	10,01210462	0,919360114	-0,121298018	0,487331479	0,999737041	"thimet oligopeptidase 1 [Source:MGI Symbol;Acc:MGI:1354165]"	NA	NA	NA
Apba3	7,074423417	7,959065316	29,88822476	1,113024501	0,154485351	0,376650982	0,999737041	"amyloid beta (A4) precursor protein-binding, family A, member 3 [Source:MGI Symbol;Acc:MGI:1888527]"	NA	NA	NA
Matk	93,81916773	96,03667434	35,38416583	1,004306353	0,006199415	0,957534364	0,999737041	"megakaryocyte-associated tyrosine kinase [Source:MGI Symbol;Acc:MGI:99259]"	NA	NA	NA
Pias4	11,99422725	8,840037783	14,55148101	0,72297321	-0,467985906	0,05170806	0,999737041	"protein inhibitor of activated STAT 4 [Source:MGI Symbol;Acc:MGI:2136940]"	NA	NA	NA
Map2k1	185,2756518	196,0041369	102,8033572	1,026109127	0,03718417	0,763936471	0,999737041	"mitogen-activated protein kinase kinase 1 [Source:MGI Symbol;Acc:MGI:1346866]"	NA	NA	NA
Sgta	116,6627275	120,1188533	170,1246324	1,019329284	0,027620174	0,840387304	0,999737041	"small glutamine-rich tetratricopeptide repeat (TPR)-containing, alpha [Source:MGI Symbol;Acc:MGI:1098703]"	NA	NA	NA
Nmrk2	0,238246803	0,349475314	0	1,684288818	0,75213955	0,26349046	0,999737041	"nicotinamide riboside kinase 2 [Source:MGI Symbol;Acc:MGI:1916814]"	NA	NA	NA
Tmem242	146,9844017	165,4407405	85,06886165	1,127116214	0,172636276	0,308428991	0,999737041	"transmembrane protein 242 [Source:MGI Symbol;Acc:MGI:1917794]"	NA	NA	NA
Dtx2	2,32775227	2,367492228	3,501333628	1,060393308	0,084599471	0,751438028	0,999737041	"deltex 2 homolog (Drosophila) [Source:MGI Symbol;Acc:MGI:1921448]"	NA	NA	NA
Zp3	0,181510542	0,300393187	0	1,670180627	0,740004136	0,269022368	0,999737041	"zona pellucida glycoprotein 3 [Source:MGI Symbol;Acc:MGI:99215]"	NA	NA	NA
Hspb1	60,09870557	92,57994981	837,0262772	1,529654588	0,613205914	0,041439831	0,999737041	"heat shock protein 1 [Source:MGI Symbol;Acc:MGI:96240]"	NA	NA	NA
Rasa4	3,155869736	3,860639419	3,379495626	1,268261199	0,3428519	0,237710921	0,999737041	"RAS p21 protein activator 4 [Source:MGI Symbol;Acc:MGI:1858600]"	NA	NA	NA
Syt5	256,9396717	281,7367769	4,612931347	1,097581098	0,134327541	0,209067627	0,999737041	"synaptotagmin V [Source:MGI Symbol;Acc:MGI:1926368]"	NA	NA	NA
Hnrnpa2b1	132,0552715	147,9031481	157,929855	1,055449027	0,077856905	0,699043814	0,999737041	"heterogeneous nuclear ribonucleoprotein A2/B1 [Source:MGI Symbol;Acc:MGI:104819]"	NA	NA	NA
Fxyd4	0,242641213	0,312104122	0	1,179240667	0,237858183	0,735025422	0,999737041	"FXYD domain-containing ion transport regulator 4 [Source:MGI Symbol;Acc:MGI:1889005]"	NA	NA	NA
Ccdc130	22,80116364	23,64308255	3,899519037	1,094729221	0,130574067	0,432280917	0,999737041	"coiled-coil domain containing 130 [Source:MGI Symbol;Acc:MGI:1914986]"	NA	NA	NA
Mri1	26,02483066	29,54972938	43,10779844	1,08719347	0,120608696	0,497864544	0,999737041	"methylthioribose-1-phosphate isomerase homolog (S. cerevisiae) [Source:MGI Symbol;Acc:MGI:1915123]"	NA	NA	NA
Prkacb	91,5149447	90,1209058	40,66886507	0,98210275	-0,026054124	0,830690353	0,999737041	"protein kinase, cAMP dependent, catalytic, beta [Source:MGI Symbol;Acc:MGI:97594]"	NA	NA	NA
Sgsh	0,981426779	1,407133959	6,186861577	1,08237615	0,114201955	0,698919585	0,999737041	"N-sulfoglucosamine sulfohydrolase (sulfamidase) [Source:MGI Symbol;Acc:MGI:1350341]"	NA	NA	NA
Chd5	8,79418918	8,630412872	1,351769858	0,887122578	-0,172794632	0,532048276	0,999737041	"chromodomain helicase DNA binding protein 5 [Source:MGI Symbol;Acc:MGI:3036258]"	NA	NA	NA
Cstb	219,6242041	240,0184187	730,5283489	1,062287134	0,087173776	0,634627988	0,999737041	"cystatin B [Source:MGI Symbol;Acc:MGI:109514]"	NA	NA	NA
Sh2b2	1,07764037	0,750737928	9,941833978	0,699637207	-0,515321081	0,103121908	0,999737041	"SH2B adaptor protein 2 [Source:MGI Symbol;Acc:MGI:1345171]"	NA	NA	NA
Pex5	13,4454427	12,8112688	13,57254578	0,927573691	-0,108466194	0,552753488	0,999737041	"peroxisomal biogenesis factor 5 [Source:MGI Symbol;Acc:MGI:1098808]"	NA	NA	NA
Jkamp	186,875646	192,8554192	102,6615256	1,027622227	0,03931	0,745622517	0,999737041	"JNK1/MAPK8-associated membrane protein [Source:MGI Symbol;Acc:MGI:1915057]"	NA	NA	NA
Cd44	0,943513978	0,864380761	0,949364291	0,903028752	-0,147156171	0,820349334	0,999737041	"CD44 antigen [Source:MGI Symbol;Acc:MGI:88338]"	NA	NA	NA
Slc1a2	9,964606511	10,22794963	15,32700393	1,04451221	0,062829357	0,795756067	0,999737041	"solute carrier family 1 (glial high affinity glutamate transporter), member 2 [Source:MGI Symbol;Acc:MGI:101931]"	NA	NA	NA
Eif2ak4	2,921900401	2,807418641	1,157612205	0,959327653	-0,059904451	0,767221165	0,999737041	"eukaryotic translation initiation factor 2 alpha kinase 4 [Source:MGI Symbol;Acc:MGI:1353427]"	NA	NA	NA
Wdr1	109,7180196	118,8155349	91,04033786	1,059644996	0,083581012	0,54567786	0,999737041	"WD repeat domain 1 [Source:MGI Symbol;Acc:MGI:1337100]"	NA	NA	NA
Slc2a9	0,129734127	0,154277732	0	2,539729002	1,344674565	0,143947854	0,999737041	"solute carrier family 2 (facilitated glucose transporter), member 9 [Source:MGI Symbol;Acc:MGI:2152844]"	NA	NA	NA
Wisp1	0,091425741	0,115864147	1,14535303	1,19679318	0,259173859	0,856873045	0,999737041	"WNT1 inducible signaling pathway protein 1 [Source:MGI Symbol;Acc:MGI:1197008]"	NA	NA	NA
Ndrg1	12,89183208	13,44420544	446,1083381	1,228145847	0,296481897	0,20989555	0,999737041	"N-myc downstream regulated gene 1 [Source:MGI Symbol;Acc:MGI:1341799]"	NA	NA	NA
4930550C14Rik	0,16156942	0,19559057	1,487628443	1,234120717	0,30348352	0,728866209	0,999737041	"RIKEN cDNA 4930550C14 gene [Source:MGI Symbol;Acc:MGI:1922561]"	NA	NA	NA
Man2b1	8,470151229	8,542647797	15,92948531	0,948903932	-0,075666059	0,71266871	0,999737041	"mannosidase 2, alpha B1 [Source:MGI Symbol;Acc:MGI:107286]"	NA	NA	NA
Klf5	4,02767789	3,941183474	2,807091751	1,03162885	0,044924025	0,861452261	0,999737041	"Kruppel-like factor 5 [Source:MGI Symbol;Acc:MGI:1338056]"	NA	NA	NA
Wdr83	95,37833374	102,5506835	35,00354132	0,989442037	-0,0153129	0,907205256	0,999737041	"WD repeat domain containing 83 [Source:MGI Symbol;Acc:MGI:1915086]"	NA	NA	NA
Prdx2	765,0137342	649,8698823	150,2269421	0,932639034	-0,100609282	0,519136826	0,999737041	"peroxiredoxin 2 [Source:MGI Symbol;Acc:MGI:109486]"	YES	PRDX2	HEL-S-2a|NKEF-B|NKEFB|PRP|PRX2|PRXII|PTX1|TDPX1|TPX1|TSA|P32119
Polr2a	7,695383208	7,351387006	21,14586694	0,996219514	-0,005464424	0,984104582	0,999737041	"polymerase (RNA) II (DNA directed) polypeptide A [Source:MGI Symbol;Acc:MGI:98086]"	NA	NA	NA
Shbg	0	0,041133279	0	5,690931656	2,508664854	0,365143846	0,999737041	"sex hormone binding globulin [Source:MGI Symbol;Acc:MGI:98295]"	NA	NA	NA
Senp3	13,41686341	13,45830083	17,78601078	0,926018991	-0,110886315	0,557075363	0,999737041	"SUMO/sentrin specific peptidase 3 [Source:MGI Symbol;Acc:MGI:2158736]"	NA	NA	NA
Corin	0,087093066	0,058457985	0	0,796182859	-0,328828283	0,728284611	0,999737041	"corin [Source:MGI Symbol;Acc:MGI:1349451]"	NA	NA	NA
Plekha8	1,168102661	1,379197847	1,008795171	1,248384353	0,320062181	0,226441151	0,999737041	"pleckstrin homology domain containing, family A (phosphoinositide binding specific) member 8 [Source:MGI Symbol;Acc:MGI:2681164]"	NA	NA	NA
G6pc2	0,035024717	0	0	0,313011987	-1,67571019	0,488664155	0,999737041	"glucose-6-phosphatase, catalytic, 2 [Source:MGI Symbol;Acc:MGI:1277193]"	NA	NA	NA
Spc25	1,055620515	0,751069761	0	0,708021288	-0,498135357	0,210122668	0,999737041	"SPC25, NDC80 kinetochore complex component, homolog (S. cerevisiae) [Source:MGI Symbol;Acc:MGI:1913692]"	NA	NA	NA
Dnah2	0,140255407	0,365280253	0	3,484899269	1,801116956	0,001088074	0,999737041	"dynein, axonemal, heavy chain 2 [Source:MGI Symbol;Acc:MGI:107731]"	NA	NA	NA
Ripk4	0,156616337	0,158119165	0,983273516	1,14940901	0,200892263	0,760786815	0,999737041	"receptor-interacting serine-threonine kinase 4 [Source:MGI Symbol;Acc:MGI:1919638]"	NA	NA	NA
Ufd1l	105,5107827	115,3946014	129,3950779	1,02880432	0,040968605	0,777120936	0,999737041	"ubiquitin fusion degradation 1 like [Source:MGI Symbol;Acc:MGI:109353]"	NA	NA	NA
Zfp287	3,010364842	3,144617564	0,947698162	1,023888634	0,034058806	0,82813122	0,999737041	"zinc finger protein 287 [Source:MGI Symbol;Acc:MGI:2176561]"	NA	NA	NA
Prlr	1,014765279	1,510916695	0,018226229	1,737045542	0,796635579	0,203627817	0,999737041	"prolactin receptor [Source:MGI Symbol;Acc:MGI:97763]"	NA	NA	NA
Letm1	19,9801054	21,52314734	12,88185479	1,003968898	0,005714576	0,979327796	0,999737041	"leucine zipper-EF-hand containing transmembrane protein 1 [Source:MGI Symbol;Acc:MGI:1932557]"	YES	LETM1	O95202
Ubqln1	37,97968144	37,78366688	37,077134	1,033229229	0,047160362	0,757836838	0,999737041	"ubiquilin 1 [Source:MGI Symbol;Acc:MGI:1860276]"	NA	NA	NA
Cadm3	38,58962667	36,75745702	6,719653152	0,949107795	-0,075356143	0,577462906	0,999737041	"cell adhesion molecule 3 [Source:MGI Symbol;Acc:MGI:2137858]"	NA	NA	NA
Txn2	348,0417977	347,3333908	196,2114198	0,978103069	-0,031941596	0,835149585	0,999737041	"thioredoxin 2 [Source:MGI Symbol;Acc:MGI:1929468]"	YES	TXN2	MT-TRX|MTRX|TRX2|Q99757
Slc1a6	5,351252031	5,208569189	1,002401424	0,994742344	-0,007605204	0,972360939	0,999737041	"solute carrier family 1 (high affinity aspartate/glutamate transporter), member 6 [Source:MGI Symbol;Acc:MGI:1096331]"	NA	NA	NA
Slc1a3	0,12134787	0,071127065	67,42146875	0,818187338	-0,289496883	0,854801504	0,999737041	"solute carrier family 1 (glial high affinity glutamate transporter), member 3 [Source:MGI Symbol;Acc:MGI:99917]"	NA	NA	NA
Crbn	64,52344558	69,04300099	17,14734319	1,018926761	0,027050356	0,884404838	0,999737041	"cereblon [Source:MGI Symbol;Acc:MGI:1913277]"	NA	NA	NA
Il5ra	0,023326052	0	0	0,570460263	-0,809801699	0,797218301	0,999737041	"interleukin 5 receptor, alpha [Source:MGI Symbol;Acc:MGI:96558]"	NA	NA	NA
Msh6	2,279082498	1,982715054	2,174775775	0,936897385	-0,094037052	0,635735929	0,999737041	"mutS homolog 6 (E. coli) [Source:MGI Symbol;Acc:MGI:1343961]"	NA	NA	NA
Fbxo11	13,32171766	11,37534362	6,648586806	0,871570704	-0,198310391	0,368224228	0,999737041	"F-box protein 11 [Source:MGI Symbol;Acc:MGI:2147134]"	NA	NA	NA
Mlxipl	0,335127806	0,284145592	9,974927679	0,613269174	-0,705407659	0,33532524	0,999737041	"MLX interacting protein-like [Source:MGI Symbol;Acc:MGI:1927999]"	NA	NA	NA
Tbl2	6,693164729	5,851761532	7,617507693	0,856332325	-0,22375731	0,134802854	0,999737041	"transducin (beta)-like 2 [Source:MGI Symbol;Acc:MGI:1351652]"	NA	NA	NA
Wbscr22	51,67041467	47,63080054	16,57561845	1,035203388	0,049914244	0,639765613	0,999737041	"Williams Beuren syndrome chromosome region 22 [Source:MGI Symbol;Acc:MGI:1913388]"	NA	NA	NA
Nid1	0,439996453	0,432343535	0,897123089	0,979061977	-0,030527905	0,946721828	0,999737041	"nidogen 1 [Source:MGI Symbol;Acc:MGI:97342]"	NA	NA	NA
Mcm5	0,78838301	0,882786512	0	1,032435685	0,046051913	0,925384317	0,999737041	"minichromosome maintenance deficient 5, cell division cycle 46 (S. cerevisiae) [Source:MGI Symbol;Acc:MGI:103197]"	NA	NA	NA
Hmox1	6,264006842	6,646501734	54,69417933	1,074955312	0,104276685	0,706947502	0,999737041	"heme oxygenase (decycling) 1 [Source:MGI Symbol;Acc:MGI:96163]"	NA	NA	NA
Mprip	29,74012576	27,8143535	21,26780079	0,982560101	-0,025382439	0,917381491	0,999737041	"myosin phosphatase Rho interacting protein [Source:MGI Symbol;Acc:MGI:1349438]"	NA	NA	NA
Cic	18,65267909	18,67667804	22,03918218	0,966144014	-0,049689841	0,883830924	0,999737041	"capicua homolog (Drosophila) [Source:MGI Symbol;Acc:MGI:1918972]"	NA	NA	NA
Pafah1b3	132,9577471	141,0753291	24,67018414	1,080467047	0,111655072	0,422019359	0,999737041	"platelet-activating factor acetylhydrolase, isoform 1b, subunit 3 [Source:MGI Symbol;Acc:MGI:108414]"	NA	NA	NA
Il27ra	0,035643473	0,008580348	0	0,325871269	-1,617625936	0,371569926	0,999737041	"interleukin 27 receptor, alpha [Source:MGI Symbol;Acc:MGI:1355318]"	NA	NA	NA
Prkaca	181,4466353	168,5646523	44,50145991	0,948569307	-0,076174907	0,535883815	0,999737041	"protein kinase, cAMP dependent, catalytic, alpha [Source:MGI Symbol;Acc:MGI:97592]"	NA	NA	NA
Asf1b	0,705943076	1,057896409	5,377346095	1,691312823	0,758143524	0,182598004	0,999737041	"ASF1 anti-silencing function 1 homolog B (S. cerevisiae) [Source:MGI Symbol;Acc:MGI:1914179]"	NA	NA	NA
Myl10	0,104743448	0	0	0,318310868	-1,65149168	0,502192943	0,999737041	"myosin, light chain 10, regulatory [Source:MGI Symbol;Acc:MGI:1891705]"	NA	NA	NA
Ddx39	34,70229462	30,92773778	46,47413655	0,917403212	-0,124372136	0,4747127	0,999737041	"DEAD (Asp-Glu-Ala-Asp) box polypeptide 39 [Source:MGI Symbol;Acc:MGI:1915528]"	NA	NA	NA
Dnajb1	454,9047998	460,6134133	2756,963062	1,074378346	0,103502133	0,649080485	0,999737041	"DnaJ (Hsp40) homolog, subfamily B, member 1 [Source:MGI Symbol;Acc:MGI:1931874]"	NA	NA	NA
Msh4	0,015003674	0,065143291	0	3,474084705	1,79663293	0,206062834	0,999737041	"mutS homolog 4 (E. coli) [Source:MGI Symbol;Acc:MGI:1860077]"	NA	NA	NA
Usp40	2,525707311	2,210661903	0	0,879758898	-0,184819895	0,47620189	0,999737041	"ubiquitin specific peptidase 40 [Source:MGI Symbol;Acc:MGI:2443184]"	NA	NA	NA
Evx1	0,007118879	0,003414923	0	0,790910519	-0,338413614	0,898454444	0,999737041	"even skipped homeotic gene 1 homolog [Source:MGI Symbol;Acc:MGI:95461]"	NA	NA	NA
Celf1	5,593670098	4,380921126	7,480514375	0,902765239	-0,147577227	0,455685685	0,999737041	"CUGBP, Elav-like family member 1 [Source:MGI Symbol;Acc:MGI:1342295]"	NA	NA	NA
Ndufs3	210,6626266	196,9053187	63,01526609	0,941358127	-0,087184414	0,64059557	0,999737041	"NADH dehydrogenase (ubiquinone) Fe-S protein 3 [Source:MGI Symbol;Acc:MGI:1915599]"	YES	NDUFS3	CI-30|O75489
Por	34,1389986	36,82253881	57,4114498	1,063981021	0,089472417	0,553422059	0,999737041	"P450 (cytochrome) oxidoreductase [Source:MGI Symbol;Acc:MGI:97744]"	NA	NA	NA
Igf1r	0,447794334	0,325527678	3,314294543	0,695533432	-0,523808232	0,220744754	0,999737041	"insulin-like growth factor I receptor [Source:MGI Symbol;Acc:MGI:96433]"	NA	NA	NA
Insr	1,452724901	1,623119683	1,745658332	0,968742957	-0,045814178	0,879869586	0,999737041	"insulin receptor [Source:MGI Symbol;Acc:MGI:96575]"	NA	NA	NA
Fcer2a	0,032592972	0,047470908	0	1,918029761	0,939625106	0,52249692	0,999737041	"Fc receptor, IgE, low affinity II, alpha polypeptide [Source:MGI Symbol;Acc:MGI:95497]"	NA	NA	NA
Cyp2a5	0,069156653	0,237457144	0	3,305835866	1,725015097	0,474502718	0,999737041	"cytochrome P450, family 2, subfamily a, polypeptide 5 [Source:MGI Symbol;Acc:MGI:88597]"	NA	NA	NA
Atp4a	0,713967486	0,917800926	0	1,017856448	0,025534107	0,930399869	0,999737041	"ATPase, H+/K+ exchanging, gastric, alpha polypeptide [Source:MGI Symbol;Acc:MGI:88113]"	NA	NA	NA
Trim28	81,43134944	81,91674678	93,26917635	1,049809331	0,070127326	0,740397141	0,999737041	"tripartite motif-containing 28 [Source:MGI Symbol;Acc:MGI:109274]"	NA	NA	NA
Ube2m	58,69188464	52,30242502	34,30103788	0,950391106	-0,07340676	0,612204074	0,999737041	"ubiquitin-conjugating enzyme E2M [Source:MGI Symbol;Acc:MGI:108278]"	NA	NA	NA
Adcy9	2,469796727	2,297422293	0	0,976535102	-0,034256191	0,930574873	0,999737041	"adenylate cyclase 9 [Source:MGI Symbol;Acc:MGI:108450]"	NA	NA	NA
Mef2c	0,661744424	0,957882214	4,414462968	1,958687654	0,969887354	0,067457096	0,999737041	"myocyte enhancer factor 2C [Source:MGI Symbol;Acc:MGI:99458]"	NA	NA	NA
Ctr9	10,65053039	10,99541487	26,99976102	1,047332276	0,066719224	0,733268019	0,999737041	"Ctr9, Paf1/RNA polymerase II complex component, homolog (S. cerevisiae) [Source:MGI Symbol;Acc:MGI:109345]"	NA	NA	NA
Eif4g2	66,67087274	62,28401241	120,1085252	0,997095031	-0,004197083	0,972213054	0,999737041	"eukaryotic translation initiation factor 4, gamma 2 [Source:MGI Symbol;Acc:MGI:109207]"	NA	NA	NA
Mrvi1	0,687907075	0,681891535	0	0,745019114	-0,424650655	0,155195705	0,999737041	"MRV integration site 1 [Source:MGI Symbol;Acc:MGI:1338023]"	NA	NA	NA
Pcyt1a	6,397013926	6,353646632	9,817542863	1,03749195	0,053100143	0,740415621	0,999737041	"phosphate cytidylyltransferase 1, choline, alpha isoform [Source:MGI Symbol;Acc:MGI:88557]"	NA	NA	NA
Zfp592	2,048302771	2,133612567	7,42829151	1,044621549	0,062980369	0,754325726	0,999737041	"zinc finger protein 592 [Source:MGI Symbol;Acc:MGI:2443541]"	NA	NA	NA
Psmd4	385,3214655	377,0764501	275,6649145	1,005520997	0,007943208	0,962840316	0,999737041	"proteasome (prosome, macropain) 26S subunit, non-ATPase, 4 [Source:MGI Symbol;Acc:MGI:1201670]"	NA	NA	NA
Tmod4	0,365355976	0,118840983	0	0,46498222	-1,104752543	0,285621977	0,999737041	"tropomodulin 4 [Source:MGI Symbol;Acc:MGI:1355285]"	NA	NA	NA
Insrr	0,082207323	0,003664038	0	0,262369139	-1,930330061	0,306832882	0,999737041	"insulin receptor-related receptor [Source:MGI Symbol;Acc:MGI:1346037]"	NA	NA	NA
Cabp5	0,063788713	0,24478856	0	3,586389891	1,842532338	0,153682733	0,999737041	"calcium binding protein 5 [Source:MGI Symbol;Acc:MGI:1352746]"	NA	NA	NA
Snx6	62,21789884	65,30869361	57,24299672	1,038421808	0,054392587	0,731540033	0,999737041	"sorting nexin 6 [Source:MGI Symbol;Acc:MGI:1919433]"	NA	NA	NA
Mthfd2	14,37719351	17,12437243	30,84289001	1,242820876	0,31361838	0,057147704	0,999737041	"methylenetetrahydrofolate dehydrogenase (NAD+ dependent), methenyltetrahydrofolate cyclohydrolase [Source:MGI Symbol;Acc:MGI:1338850]"	YES	MTHFD2	NMDMC|P13995
Kit	1,103422791	1,055810417	1,524767885	1,208513215	0,273233249	0,609683088	0,999737041	"kit oncogene [Source:MGI Symbol;Acc:MGI:96677]"	NA	NA	NA
Tomm40l	80,05042331	83,5132904	47,6779469	1,050792358	0,071477613	0,738488976	0,999737041	"translocase of outer mitochondrial membrane 40 homolog-like (yeast) [Source:MGI Symbol;Acc:MGI:3589112]"	YES	TOMM40L	RP11-297K8.10|TOMM40B|Q969M1
Apoa2	31,07145508	34,38448889	0	1,091450716	0,126246987	0,512232348	0,999737041	"apolipoprotein A-II [Source:MGI Symbol;Acc:MGI:88050]"	NA	NA	NA
Pan2	2,271832119	2,540269932	2,818527835	1,177427521	0,235638255	0,331165534	0,999737041	"PAN2 polyA specific ribonuclease subunit homolog (S. cerevisiae) [Source:MGI Symbol;Acc:MGI:1918984]"	NA	NA	NA
Cs	89,49202215	83,03593493	68,08508992	0,887982828	-0,171396317	0,21077746	0,999737041	"citrate synthase [Source:MGI Symbol;Acc:MGI:88529]"	YES	CS	O75390
Ampd3	5,249615096	4,429468904	6,307022174	0,784690344	-0,349804648	0,077603793	0,999737041	"adenosine monophosphate deaminase 3 [Source:MGI Symbol;Acc:MGI:1096344]"	NA	NA	NA
Bcas2	238,1358015	262,4453825	137,9593394	1,099819295	0,137266502	0,262431496	0,999737041	"breast carcinoma amplified sequence 2 [Source:MGI Symbol;Acc:MGI:1915433]"	NA	NA	NA
Sh2d1a	0,351801646	0,359514016	0,111864342	1,053676632	0,07543218	0,924537158	0,999737041	"SH2 domain protein 1A [Source:MGI Symbol;Acc:MGI:1328352]"	NA	NA	NA
Ctcf	5,550321405	4,931990094	5,359057013	1,200235012	0,26331692	0,466483053	0,999737041	"CCCTC-binding factor [Source:MGI Symbol;Acc:MGI:109447]"	NA	NA	NA
Pard6a	46,64008864	47,93671602	47,40543056	1,039582956	0,056004886	0,683153137	0,999737041	"par-6 (partitioning defective 6,) homolog alpha (C. elegans) [Source:MGI Symbol;Acc:MGI:1927223]"	NA	NA	NA
Agrp	1,520752377	1,743979277	0	1,192307213	0,253756013	0,664420127	0,999737041	"agouti related protein [Source:MGI Symbol;Acc:MGI:892013]"	NA	NA	NA
Pvalb	0,044628897	0,120649021	13,53221521	2,662984004	1,413043763	0,312288257	0,999737041	"parvalbumin [Source:MGI Symbol;Acc:MGI:97821]"	NA	NA	NA
Tfap4	0,785666271	0,808701111	0,810831183	0,959728761	-0,059301367	0,844600041	0,999737041	"transcription factor AP4 [Source:MGI Symbol;Acc:MGI:103239]"	NA	NA	NA
Ranbp1	237,8672122	239,5708357	114,0308452	1,009764784	0,014019268	0,936811967	0,999737041	"RAN binding protein 1 [Source:MGI Symbol;Acc:MGI:96269]"	NA	NA	NA
Rfx5	3,587045403	3,253139046	4,085801754	0,878967732	-0,186117892	0,395074661	0,999737041	"regulatory factor X, 5 (influences HLA class II expression) [Source:MGI Symbol;Acc:MGI:1858421]"	NA	NA	NA
Psmb4	1062,258123	1113,88295	503,0173008	1,017290272	0,024731394	0,853923453	0,999737041	"proteasome (prosome, macropain) subunit, beta type 4 [Source:MGI Symbol;Acc:MGI:1098257]"	NA	NA	NA
Mmp8	0,008310783	0,006967431	0	1,150380839	0,202111551	0,948985511	0,999737041	"matrix metallopeptidase 8 [Source:MGI Symbol;Acc:MGI:1202395]"	NA	NA	NA
Slc30a4	2,867359412	1,756209407	1,420593975	0,641847892	-0,639696654	0,029403156	0,999737041	"solute carrier family 30 (zinc transporter), member 4 [Source:MGI Symbol;Acc:MGI:1345282]"	NA	NA	NA
Sqrdl	20,3955537	19,36063887	10,07951243	0,956064511	-0,064820127	0,734921492	0,999737041	"sulfide quinone reductase-like (yeast) [Source:MGI Symbol;Acc:MGI:1929899]"	YES	SQRDL	PRO1975|Q9Y6N5
Bloc1s6	32,07356788	35,11298639	9,002807499	1,042251731	0,059703768	0,710163029	0,999737041	"biogenesis of organelles complex-1, subunit 6, pallidin [Source:MGI Symbol;Acc:MGI:1927580]"	NA	NA	NA
Metap1	24,11259575	23,75353246	17,83019531	0,996641118	-0,004853998	0,961216733	0,999737041	"methionyl aminopeptidase 1 [Source:MGI Symbol;Acc:MGI:1922874]"	NA	NA	NA
Gpr108	25,46061962	25,82745089	50,20675137	0,966072408	-0,049796771	0,745852586	0,999737041	"G protein-coupled receptor 108 [Source:MGI Symbol;Acc:MGI:1925558]"	NA	NA	NA
Tnfsf14	0,013223686	0,151372017	0,071777003	8,451952421	3,079284646	0,115367558	0,999737041	"tumor necrosis factor (ligand) superfamily, member 14 [Source:MGI Symbol;Acc:MGI:1355317]"	NA	NA	NA
Rsl1d1	43,94419601	42,6640485	62,65453211	0,974773819	-0,036860592	0,795500485	0,999737041	"ribosomal L1 domain containing 1 [Source:MGI Symbol;Acc:MGI:1913659]"	NA	NA	NA
Cnga2	0,039206387	0,140722957	0	1,582583584	0,662281698	0,602028897	0,999737041	"cyclic nucleotide gated channel alpha 2 [Source:MGI Symbol;Acc:MGI:108040]"	NA	NA	NA
Apc	3,918042563	3,323757066	2,968442141	0,871917543	-0,197736388	0,538281884	0,999737041	"adenomatosis polyposis coli [Source:MGI Symbol;Acc:MGI:88039]"	NA	NA	NA
Reep5	406,3727849	415,625731	276,7199945	0,978406578	-0,031493991	0,83363914	0,999737041	"receptor accessory protein 5 [Source:MGI Symbol;Acc:MGI:1270152]"	NA	NA	NA
Ergic3	476,5281755	477,5087471	226,2517768	1,037861377	0,053613762	0,651975787	0,999737041	"ERGIC and golgi 3 [Source:MGI Symbol;Acc:MGI:1913616]"	NA	NA	NA
Uqcc1	81,32520769	79,63830635	34,77721853	0,942200729	-0,085893646	0,653607535	0,999737041	"ubiquinol-cytochrome c reductase complex assembly factor 1 [Source:MGI Symbol;Acc:MGI:1929472]"	YES	UQCC1	BFZB|C20orf44|CBP3|UQCC|Q9NVA1
Spo11	0,157138615	0,320444886	0	2,623962282	1,391746982	0,090967642	0,999737041	"SPO11 meiotic protein covalently bound to DSB homolog (S. cerevisiae) [Source:MGI Symbol;Acc:MGI:1349669]"	NA	NA	NA
Ncoa2	3,484666688	2,85768748	6,461123934	0,84702839	-0,239517769	0,333040198	0,999737041	"nuclear receptor coactivator 2 [Source:MGI Symbol;Acc:MGI:1276533]"	NA	NA	NA
Trh	0,468252697	0,206619209	0	1,251031733	0,323118385	0,781156016	0,999737041	"thyrotropin releasing hormone [Source:MGI Symbol;Acc:MGI:98823]"	NA	NA	NA
Nr2c2	2,676907723	3,193076149	5,192897969	1,096313442	0,132660332	0,548017503	0,999737041	"nuclear receptor subfamily 2, group C, member 2 [Source:MGI Symbol;Acc:MGI:1352466]"	NA	NA	NA
Nr2c1	2,442068679	2,835642442	3,711400334	1,209502851	0,27441417	0,116516429	0,999737041	"nuclear receptor subfamily 2, group C, member 1 [Source:MGI Symbol;Acc:MGI:1352465]"	NA	NA	NA
Smpd4	4,712540129	4,895593866	2,781748623	1,1051953	0,144301332	0,344133184	0,999737041	"sphingomyelin phosphodiesterase 4 [Source:MGI Symbol;Acc:MGI:1924876]"	NA	NA	NA
Pex1	5,148996871	4,476604841	4,49595522	0,899102914	-0,153441835	0,31128375	0,999737041	"peroxisomal biogenesis factor 1 [Source:MGI Symbol;Acc:MGI:1918632]"	NA	NA	NA
Otx1	3,022576544	3,247552932	0	1,176293982	0,234248666	0,495671254	0,999737041	"orthodenticle homolog 1 (Drosophila) [Source:MGI Symbol;Acc:MGI:97450]"	NA	NA	NA
Kctd20	18,56135238	20,28455968	17,78397765	1,08517982	0,117934124	0,285229364	0,999737041	"potassium channel tetramerisation domain containing 20 [Source:MGI Symbol;Acc:MGI:1914239]"	NA	NA	NA
Itgae	4,602472754	5,40241888	0	1,061743808	0,086435695	0,735195635	0,999737041	"integrin alpha E, epithelial-associated [Source:MGI Symbol;Acc:MGI:1298377]"	NA	NA	NA
Ctns	5,166818188	6,025142869	4,229684689	1,182506737	0,241848403	0,202118458	0,999737041	"cystinosis, nephropathic [Source:MGI Symbol;Acc:MGI:1932872]"	NA	NA	NA
P2rx5	0,707306035	0,852076717	0	1,142585798	0,192302503	0,651024809	0,999737041	"purinergic receptor P2X, ligand-gated ion channel, 5 [Source:MGI Symbol;Acc:MGI:2137026]"	NA	NA	NA
Shpk	1,10638985	1,197627256	0	1,14080197	0,190048378	0,568778117	0,999737041	"sedoheptulokinase [Source:MGI Symbol;Acc:MGI:1921887]"	NA	NA	NA
Trpv1	1,582720886	2,226832361	0	1,816465951	0,861134323	0,077591501	0,999737041	"transient receptor potential cation channel, subfamily V, member 1 [Source:MGI Symbol;Acc:MGI:1341787]"	NA	NA	NA
Ephb3	0,752273356	0,534454103	5,073745505	0,863566227	-0,211621272	0,618167115	0,999737041	"Eph receptor B3 [Source:MGI Symbol;Acc:MGI:104770]"	NA	NA	NA
Tuft1	6,462202161	6,371155844	3,31302144	0,979551328	-0,029807004	0,837824691	0,999737041	"tuftelin 1 [Source:MGI Symbol;Acc:MGI:109572]"	NA	NA	NA
Rcn1	15,00704304	19,24316145	0,690414267	1,263895059	0,337876682	0,167770061	0,999737041	"reticulocalbin 1 [Source:MGI Symbol;Acc:MGI:104559]"	NA	NA	NA
Dnase1	3,439709791	4,222074493	3,645237706	1,22367893	0,291225072	0,311019995	0,999737041	"deoxyribonuclease I [Source:MGI Symbol;Acc:MGI:103157]"	NA	NA	NA
Trap1	67,40754325	70,20910185	58,57197848	1,045834261	0,064654238	0,694625111	0,999737041	"TNF receptor-associated protein 1 [Source:MGI Symbol;Acc:MGI:1915265]"	YES	TRAP1	HSP 75|HSP75|HSP90L|TRAP-1|Q12931
1700037C18Rik	3,26827669	4,027456764	4,056274515	1,02005632	0,02864881	0,906063557	0,999737041	"RIKEN cDNA 1700037C18 gene [Source:MGI Symbol;Acc:MGI:1920511]"	NA	NA	NA
Ankrd13d	53,17513483	59,5702039	13,77821452	1,084854921	0,117502123	0,310899244	0,999737041	"ankyrin repeat domain 13 family, member D [Source:MGI Symbol;Acc:MGI:1915673]"	NA	NA	NA
Tyrp1	4,666380749	4,48178043	0	0,815343085	-0,294520841	0,320886283	0,999737041	"tyrosinase-related protein 1 [Source:MGI Symbol;Acc:MGI:98881]"	NA	NA	NA
Tpr	45,10935739	36,73435469	19,41057593	0,902086929	-0,148661631	0,389587675	0,999737041	"translocated promoter region [Source:MGI Symbol;Acc:MGI:1922066]"	NA	NA	NA
Pdc	0,043642203	0,043687024	0	1,104852157	0,143853332	0,934975387	0,999737041	"phosducin [Source:MGI Symbol;Acc:MGI:98090]"	NA	NA	NA
BC003331	27,97370818	25,66381767	4,960324575	0,902297029	-0,148325659	0,358814419	0,999737041	"cDNA sequence BC003331 [Source:MGI Symbol;Acc:MGI:2385108]"	NA	NA	NA
Prg4	0,485765928	0,422647464	0,040892753	0,867578983	-0,20493299	0,664386976	0,999737041	"proteoglycan 4 (megakaryocyte stimulating factor, articular superficial zone protein) [Source:MGI Symbol;Acc:MGI:1891344]"	NA	NA	NA
Dhx34	1,482498136	2,081069231	1,570193941	1,149630878	0,201170717	0,63954628	0,999737041	"DEAH (Asp-Glu-Ala-His) box polypeptide 34 [Source:MGI Symbol;Acc:MGI:1918973]"	NA	NA	NA
Kptn	23,60530606	22,31904345	26,04016106	0,970278476	-0,043529226	0,751316023	0,999737041	"kaptin [Source:MGI Symbol;Acc:MGI:1890380]"	NA	NA	NA
Napa	624,2742621	660,1888878	291,2438193	0,997523306	-0,003577546	0,983434612	0,999737041	"N-ethylmaleimide sensitive fusion protein attachment protein alpha [Source:MGI Symbol;Acc:MGI:104563]"	NA	NA	NA
Sra1	145,9853294	147,3970339	111,9505433	1,015514255	0,022210491	0,881851788	0,999737041	"steroid receptor RNA activator 1 [Source:MGI Symbol;Acc:MGI:1344414]"	NA	NA	NA
Calcoco2	0,010838594	0	0	1,044294669	0,062528855	0,984216542	0,999737041	"calcium binding and coiled-coil domain 2 [Source:MGI Symbol;Acc:MGI:1343177]"	NA	NA	NA
Atp5g1	247,920093	223,8231875	52,46037206	0,881710478	-0,18162309	0,408674203	0,999737041	"ATP synthase, H+ transporting, mitochondrial F0 complex, subunit c1 (subunit 9) [Source:MGI Symbol;Acc:MGI:107653]"	YES	ATP5G1	ATP5A|ATP5G|P05496
Snf8	32,03558039	24,67059801	9,040997232	0,848533251	-0,236956899	0,316610416	0,999737041	"SNF8, ESCRT-II complex subunit, homolog (S. cerevisiae) [Source:MGI Symbol;Acc:MGI:1343161]"	NA	NA	NA
Tbcb	425,202103	424,1481431	278,6699726	0,983190335	-0,024457361	0,881671761	0,999737041	"tubulin folding cofactor B [Source:MGI Symbol;Acc:MGI:1913661]"	NA	NA	NA
Inpp5k	41,83574753	37,75914865	23,87701663	0,90765282	-0,139787528	0,349306249	0,999737041	"inositol polyphosphate 5-phosphatase K [Source:MGI Symbol;Acc:MGI:1194899]"	NA	NA	NA
Crkl	5,255649804	6,026697553	5,520558951	1,018866935	0,026965647	0,921474726	0,999737041	"v-crk sarcoma virus CT10 oncogene homolog (avian)-like [Source:MGI Symbol;Acc:MGI:104686]"	NA	NA	NA
Eps8l1	1,876373832	0,969558291	0,741327754	0,738886014	-0,436576273	0,259118711	0,999737041	"EPS8-like 1 [Source:MGI Symbol;Acc:MGI:1914675]"	NA	NA	NA
Clint1	9,494995604	7,615320624	5,127668624	0,842883697	-0,246594517	0,363578689	0,999737041	"clathrin interactor 1 [Source:MGI Symbol;Acc:MGI:2144243]"	NA	NA	NA
Prss16	0,185500503	0,036422093	0	0,15734198	-2,66802445	0,105266147	0,999737041	"protease, serine, 16 (thymus) [Source:MGI Symbol;Acc:MGI:1859181]"	NA	NA	NA
Cdkal1	7,117201981	8,883219338	14,24017948	1,063108158	0,088288381	0,682165202	0,999737041	"CDK5 regulatory subunit associated protein 1-like 1 [Source:MGI Symbol;Acc:MGI:1921765]"	NA	NA	NA
Rhox6	0,028231613	0	0	0,771126601	-0,374960359	0,905514509	0,999737041	"reproductive homeobox 6 [Source:MGI Symbol;Acc:MGI:1202888]"	NA	NA	NA
5430419D17Rik	0,00814504	0	0	0,794667679	-0,331576428	0,91641369	0,999737041	"RIKEN cDNA 5430419D17 gene [Source:MGI Symbol;Acc:MGI:1918645]"	NA	NA	NA
Htra1	1,55925411	1,728151707	112,4897641	1,168261198	0,224362865	0,501642969	0,999737041	"HtrA serine peptidase 1 [Source:MGI Symbol;Acc:MGI:1929076]"	NA	NA	NA
Zbtb17	9,0454678	10,36506437	13,62987657	1,370621866	0,454830609	0,059259073	0,999737041	"zinc finger and BTB domain containing 17 [Source:MGI Symbol;Acc:MGI:107410]"	NA	NA	NA
Clcnkb	0,09250597	0,087062655	0	1,440725383	0,526795369	0,819662691	0,999737041	"chloride channel Kb [Source:MGI Symbol;Acc:MGI:1930643]"	NA	NA	NA
Fam131c	1,52469994	1,972600177	3,542500921	1,333543705	0,415265108	0,193159962	0,999737041	"family with sequence similarity 131, member C [Source:MGI Symbol;Acc:MGI:2685539]"	NA	NA	NA
Fblim1	0,019859962	0	3,636163855	0,413363906	-1,274515672	0,616301691	0,999737041	"filamin binding LIM protein 1 [Source:MGI Symbol;Acc:MGI:1921452]"	NA	NA	NA
Hspb7	0,015193736	0,07292868	0	4,670188653	2,223480829	0,07708684	0,999737041	"heat shock protein family, member 7 (cardiovascular) [Source:MGI Symbol;Acc:MGI:1352494]"	YES	HSPB7	cvHSP|Q9UBY9
Epor	7,212696394	5,919523695	0	0,829294976	-0,270042743	0,3169766	0,999737041	"erythropoietin receptor [Source:MGI Symbol;Acc:MGI:95408]"	NA	NA	NA
Ccdc159	7,411882401	10,86555352	0	1,329066529	0,410413324	0,060319597	0,999737041	"coiled-coil domain containing 159 [Source:MGI Symbol;Acc:MGI:1914369]"	NA	NA	NA
Mob1b	2,502271466	2,635102938	0,046916861	0,902666566	-0,147734923	0,46734704	0,999737041	"MOB kinase activator 1B [Source:MGI Symbol;Acc:MGI:1915723]"	NA	NA	NA
Atp6v1b1	0,014758363	0,018735625	0	1,3161065	0,396276237	0,861842376	0,999737041	"ATPase, H+ transporting, lysosomal V1 subunit B1 [Source:MGI Symbol;Acc:MGI:103285]"	NA	NA	NA
Atp6v1b2	605,7631933	644,3747824	152,3132509	1,009754415	0,014004454	0,938379503	0,999737041	"ATPase, H+ transporting, lysosomal V1 subunit B2 [Source:MGI Symbol;Acc:MGI:109618]"	NA	NA	NA
Eps15l1	11,20070057	11,724766	15,88669272	1,049683109	0,069953855	0,607114642	0,999737041	"epidermal growth factor receptor pathway substrate 15-like 1 [Source:MGI Symbol;Acc:MGI:104582]"	NA	NA	NA
Tep1	0,834387058	0,751430165	0,337889838	0,864762631	-0,209623914	0,382385296	0,999737041	"telomerase associated protein 1 [Source:MGI Symbol;Acc:MGI:109573]"	NA	NA	NA
Ttc5	32,92661845	33,22949114	37,80305103	1,012344586	0,017700443	0,921181272	0,999737041	"tetratricopeptide repeat domain 5 [Source:MGI Symbol;Acc:MGI:2683584]"	NA	NA	NA
Osgep	37,76718071	41,36927114	58,33876477	1,110811058	0,151613445	0,319718161	0,999737041	"O-sialoglycoprotein endopeptidase [Source:MGI Symbol;Acc:MGI:1913496]"	NA	NA	NA
Aamp	218,6345125	213,4089147	148,5083126	0,96049342	-0,058152364	0,663424176	0,999737041	"angio-associated migratory protein [Source:MGI Symbol;Acc:MGI:107809]"	NA	NA	NA
Tmbim1	0,646913806	0,538970271	258,0904113	0,744015244	-0,426595914	0,351658571	0,999737041	"transmembrane BAX inhibitor motif containing 1 [Source:MGI Symbol;Acc:MGI:1916910]"	NA	NA	NA
Arpc2	109,514521	114,5186796	143,148781	1,076479695	0,106321107	0,301770127	0,999737041	"actin related protein 2/3 complex, subunit 2 [Source:MGI Symbol;Acc:MGI:1923959]"	NA	NA	NA
Kmt2b	4,720397863	3,182348071	6,513455645	0,894496462	-0,160852319	0,634675851	0,999737041	"lysine (K)-specific methyltransferase 2B [Source:MGI Symbol;Acc:MGI:109565]"	NA	NA	NA
Zbtb32	0,464229169	0,260450625	5,112153142	0,564849544	-0,824061458	0,220419852	0,999737041	"zinc finger and BTB domain containing 32 [Source:MGI Symbol;Acc:MGI:1891838]"	NA	NA	NA
Etv2	0,062020801	0	0	0,368704567	-1,43946281	0,553692525	0,999737041	"ets variant gene 2 [Source:MGI Symbol;Acc:MGI:99253]"	NA	NA	NA
Upk1a	0,52809397	0,856941609	0	1,795130202	0,844088488	0,071751887	0,999737041	"uroplakin 1A [Source:MGI Symbol;Acc:MGI:98911]"	NA	NA	NA
Tmem147	387,1722485	375,493166	143,4727287	0,949753012	-0,074375713	0,589427297	0,999737041	"transmembrane protein 147 [Source:MGI Symbol;Acc:MGI:1915011]"	NA	NA	NA
Rps9	697,0135025	748,1916704	757,4977268	1,083342691	0,115489679	0,333001981	0,999737041	"ribosomal protein S9 [Source:MGI Symbol;Acc:MGI:1924096]"	NA	NA	NA
Tfpt	70,82318438	76,40037703	55,65760578	1,098597521	0,135662941	0,30007442	0,999737041	"TCF3 (E2A) fusion partner [Source:MGI Symbol;Acc:MGI:1916964]"	NA	NA	NA
Susd2	17,05486489	15,62131754	0,789078314	0,88508417	-0,176113436	0,327440325	0,999737041	"sushi domain containing 2 [Source:MGI Symbol;Acc:MGI:1918983]"	NA	NA	NA
Ggt5	0,035843911	0,052650494	6,390762518	1,495221759	0,580359469	0,556621052	0,999737041	"gamma-glutamyltransferase 5 [Source:MGI Symbol;Acc:MGI:1346063]"	NA	NA	NA
Ggt1	3,064082559	2,821351681	11,82353024	1,009649681	0,013854806	0,976411747	0,999737041	"gamma-glutamyltransferase 1 [Source:MGI Symbol;Acc:MGI:95706]"	NA	NA	NA
Crip2	245,4043886	226,2495595	126,3602049	0,933303905	-0,099581163	0,382918876	0,999737041	"cysteine rich protein 2 [Source:MGI Symbol;Acc:MGI:1915587]"	NA	NA	NA
Crip1	6,030255966	3,944498358	351,1300948	0,643903055	-0,635084599	0,103734823	0,999737041	"cysteine-rich protein 1 (intestinal) [Source:MGI Symbol;Acc:MGI:88501]"	NA	NA	NA
Cbfa2t3	0,62353378	0,593686908	4,144026928	0,95881182	-0,060680401	0,881478287	0,999737041	"core-binding factor, runt domain, alpha subunit 2, translocated to, 3 (human) [Source:MGI Symbol;Acc:MGI:1338013]"	NA	NA	NA
Fbln1	0,063110409	0,104780009	0,843057318	1,963006351	0,973064841	0,29304161	0,999737041	"fibulin 1 [Source:MGI Symbol;Acc:MGI:95487]"	NA	NA	NA
Pgrmc1	607,8123449	670,7929064	133,2875245	1,09386708	0,129437441	0,399637315	0,999737041	"progesterone receptor membrane component 1 [Source:MGI Symbol;Acc:MGI:1858305]"	NA	NA	NA
Gcat	6,597734273	6,194295869	22,81655849	0,946504381	-0,079318911	0,715625759	0,999737041	"glycine C-acetyltransferase (2-amino-3-ketobutyrate-coenzyme A ligase) [Source:MGI Symbol;Acc:MGI:1349389]"	YES	GCAT	KBL|O75600
Tek	0,048752339	0,048037599	12,01523585	0,856083302	-0,224176908	0,785940625	0,999737041	"endothelial-specific receptor tyrosine kinase [Source:MGI Symbol;Acc:MGI:98664]"	NA	NA	NA
Mpl	0,010633543	0	0	0,8105488	-0,303029047	0,923592982	0,999737041	"myeloproliferative leukemia virus oncogene [Source:MGI Symbol;Acc:MGI:97076]"	NA	NA	NA
Elovl1	6,933392332	5,662224	265,2917219	0,923879689	-0,114223103	0,654401704	0,999737041	"elongation of very long chain fatty acids (FEN1/Elo2, SUR4/Elo3, yeast)-like 1 [Source:MGI Symbol;Acc:MGI:1858959]"	NA	NA	NA
Med8	38,68988683	40,66045349	31,20425382	1,066663837	0,093105578	0,512192071	0,999737041	"mediator of RNA polymerase II transcription, subunit 8 homolog (yeast) [Source:MGI Symbol;Acc:MGI:1915269]"	NA	NA	NA
Hyi	67,2083363	67,55502089	16,98445204	1,009200247	0,013212465	0,91773997	0,999737041	"hydroxypyruvate isomerase homolog (E. coli) [Source:MGI Symbol;Acc:MGI:1915430]"	NA	NA	NA
Cdc20	0,631981235	0,422263395	1,089876883	0,781393701	-0,35587847	0,690064799	0,999737041	"cell division cycle 20 [Source:MGI Symbol;Acc:MGI:1859866]"	NA	NA	NA
Adamts4	0,038485952	0,023471077	20,45054249	0,666100003	-0,586189306	0,630058699	0,999737041	"a disintegrin-like and metallopeptidase (reprolysin type) with thrombospondin type 1 motif, 4 [Source:MGI Symbol;Acc:MGI:1339949]"	NA	NA	NA
Pfdn2	348,720022	344,9307126	195,2646929	0,998040895	-0,002829163	0,974144027	0,999737041	"prefoldin 2 [Source:MGI Symbol;Acc:MGI:1276111]"	NA	NA	NA
Rnf114	63,14904436	67,30407183	55,49950021	1,058199307	0,081611378	0,515221483	0,999737041	"ring finger protein 114 [Source:MGI Symbol;Acc:MGI:1933159]"	NA	NA	NA
C330007P06Rik	10,46476789	10,96072864	8,018092587	1,03737987	0,052944281	0,730793346	0,999737041	"RIKEN cDNA C330007P06 gene [Source:MGI Symbol;Acc:MGI:1924894]"	NA	NA	NA
Neurl1a	9,229060528	8,104083933	1,042815353	0,920353101	-0,119740625	0,640294397	0,999737041	"neuralized homolog 1A (Drosophila) [Source:MGI Symbol;Acc:MGI:1334263]"	NA	NA	NA
Srm	100,321907	100,8829066	80,75818466	1,038678389	0,054749014	0,8226275	0,999737041	"spermidine synthase [Source:MGI Symbol;Acc:MGI:102690]"	NA	NA	NA
Epha2	0,088003418	0	6,657954504	0,228217645	-2,131517752	0,279686566	0,999737041	"Eph receptor A2 [Source:MGI Symbol;Acc:MGI:95278]"	NA	NA	NA
Actn3	0,602842142	0,455426723	0	0,709398295	-0,495332231	0,257185639	0,999737041	"actinin alpha 3 [Source:MGI Symbol;Acc:MGI:99678]"	NA	NA	NA
A530013C23Rik	0,016833107	0,012256493	0	1,274191402	0,349582008	0,875731684	0,999737041	"RIKEN cDNA A530013C23 gene [Source:MGI Symbol;Acc:MGI:3041178]"	NA	NA	NA
Zdhhc24	14,29423697	12,94775478	9,472408844	0,871023398	-0,199216621	0,272970696	0,999737041	"zinc finger, DHHC domain containing 24 [Source:MGI Symbol;Acc:MGI:1917855]"	NA	NA	NA
Bbs1	2,520806009	2,474865234	3,408498573	0,966921767	-0,048528929	0,863751671	0,999737041	"Bardet-Biedl syndrome 1 (human) [Source:MGI Symbol;Acc:MGI:1277215]"	NA	NA	NA
Slc34a3	0,040699813	0,047865583	15,06003238	1,082847755	0,114830419	0,907789699	0,999737041	"solute carrier family 34 (sodium phosphate), member 3 [Source:MGI Symbol;Acc:MGI:2159410]"	NA	NA	NA
Ndor1	6,797866498	7,016105032	13,15252749	0,973108434	-0,039327521	0,817818724	0,999737041	"NADPH dependent diflavin oxidoreductase 1 [Source:MGI Symbol;Acc:MGI:1926047]"	NA	NA	NA
Nsmf	24,60146896	22,24013942	69,26785392	0,915850705	-0,126815655	0,517604854	0,999737041	"NMDA receptor synaptonuclear signaling and neuronal migration factor [Source:MGI Symbol;Acc:MGI:1861755]"	NA	NA	NA
Pdk1	6,059932177	5,815105575	2,810837967	0,985676886	-0,020813299	0,849066109	0,999737041	"pyruvate dehydrogenase kinase, isoenzyme 1 [Source:MGI Symbol;Acc:MGI:1926119]"	YES	PDK1	Q15118
Ptbp1	6,705856548	7,013447875	50,99376735	1,046698775	0,065846314	0,635439513	0,999737041	"polypyrimidine tract binding protein 1 [Source:MGI Symbol;Acc:MGI:97791]"	NA	NA	NA
Mvd	34,31068016	32,99166573	45,25942075	0,927972573	-0,107845928	0,658577594	0,999737041	"mevalonate (diphospho) decarboxylase [Source:MGI Symbol;Acc:MGI:2179327]"	NA	NA	NA
Cyba	0,063201499	0,749597097	240,0967186	7,720242758	2,948646213	0,018066919	0,999737041	"cytochrome b-245, alpha polypeptide [Source:MGI Symbol;Acc:MGI:1316658]"	NA	NA	NA
Itih3	0,037665859	0	57,19719252	0,591579807	-0,757355287	0,810162815	0,999737041	"inter-alpha trypsin inhibitor, heavy chain 3 [Source:MGI Symbol;Acc:MGI:96620]"	NA	NA	NA
Tmem110	3,943506338	3,751678033	12,72407793	1,023538884	0,033565911	0,882244697	0,999737041	"transmembrane protein 110 [Source:MGI Symbol;Acc:MGI:1921500]"	NA	NA	NA
Sfmbt1	1,443407416	1,702819345	2,90793784	1,09497638	0,13089975	0,601529625	0,999737041	"Scm-like with four mbt domains 1 [Source:MGI Symbol;Acc:MGI:1859609]"	NA	NA	NA
Itih1	0,030213212	0,043147254	0	11,01706966	3,461668639	0,15358134	0,999737041	"inter-alpha trypsin inhibitor, heavy chain 1 [Source:MGI Symbol;Acc:MGI:96618]"	NA	NA	NA
Ihh	0,092552652	0,038464496	0	0,410773657	-1,28358443	0,31753059	0,999737041	"Indian hedgehog [Source:MGI Symbol;Acc:MGI:96533]"	NA	NA	NA
Cryba2	1,053278937	0,160888798	0	0,143264333	-2,803248611	0,005857787	0,999737041	"crystallin, beta A2 [Source:MGI Symbol;Acc:MGI:104336]"	NA	NA	NA
Atp7b	0,329578036	0,283345874	1,064966089	0,935612912	-0,096016322	0,74534969	0,999737041	"ATPase, Cu++ transporting, beta polypeptide [Source:MGI Symbol;Acc:MGI:103297]"	NA	NA	NA
Slc4a1	0,0125031	0	0	1,044294669	0,062528855	0,984216542	0,999737041	"solute carrier family 4 (anion exchanger), member 1 [Source:MGI Symbol;Acc:MGI:109393]"	NA	NA	NA
Rundc3a	52,2133654	44,61405938	9,326928371	0,888484738	-0,1705811	0,512089051	0,999737041	"RUN domain containing 3A [Source:MGI Symbol;Acc:MGI:1858752]"	NA	NA	NA
Slc4a3	15,62568808	13,89498336	5,723158281	0,832113925	-0,265147033	0,210207521	0,999737041	"solute carrier family 4 (anion exchanger), member 3 [Source:MGI Symbol;Acc:MGI:109350]"	NA	NA	NA
Cdt1	0,49369982	0,679111938	7,921164938	1,424897888	0,510858535	0,284087692	0,999737041	"chromatin licensing and DNA replication factor 1 [Source:MGI Symbol;Acc:MGI:1914427]"	NA	NA	NA
Runx1t1	3,386312982	3,576428143	2,80977901	1,15733453	0,210805939	0,360133498	0,999737041	"runt-related transcription factor 1; translocated to, 1 (cyclin D-related) [Source:MGI Symbol;Acc:MGI:104793]"	NA	NA	NA
Snai3	0,104264879	0,013894134	0	0,495384256	-1,013380077	0,625553289	0,999737041	"snail homolog 3 (Drosophila) [Source:MGI Symbol;Acc:MGI:1353563]"	NA	NA	NA
Aprt	98,50892999	100,7559783	44,02192252	1,01248831	0,01790525	0,90173354	0,999737041	"adenine phosphoribosyl transferase [Source:MGI Symbol;Acc:MGI:88061]"	NA	NA	NA
Gtf2h1	10,43290371	11,45023884	10,29172131	1,098838166	0,135978926	0,415109561	0,999737041	"general transcription factor II H, polypeptide 1 [Source:MGI Symbol;Acc:MGI:1277216]"	NA	NA	NA
Slc5a6	11,6603031	12,47965729	11,08135703	1,007941105	0,011411344	0,943247151	0,999737041	"solute carrier family 5 (sodium-dependent vitamin transporter), member 6 [Source:MGI Symbol;Acc:MGI:2660847]"	NA	NA	NA
Nphs1	0,137722384	0,122296153	0	3,70122696	1,888003605	0,046721689	0,999737041	"nephrosis 1, nephrin [Source:MGI Symbol;Acc:MGI:1859637]"	NA	NA	NA
Aplp1	202,1382123	182,8276134	1022,026225	0,964547433	-0,052075908	0,82340607	0,999737041	"amyloid beta (A4) precursor-like protein 1 [Source:MGI Symbol;Acc:MGI:88046]"	NA	NA	NA
Qrich1	20,7263801	19,30588399	22,72544813	0,946259641	-0,079692001	0,491075837	0,999737041	"glutamine-rich 1 [Source:MGI Symbol;Acc:MGI:1916482]"	NA	NA	NA
P4htm	123,2630662	123,0999501	70,96614013	0,967155193	-0,048180686	0,727238627	0,999737041	"prolyl 4-hydroxylase, transmembrane (endoplasmic reticulum) [Source:MGI Symbol;Acc:MGI:1921693]"	NA	NA	NA
Pola1	0,776466822	1,037285279	3,064154884	1,269979821	0,344805574	0,355029024	0,999737041	"polymerase (DNA directed), alpha 1 [Source:MGI Symbol;Acc:MGI:99660]"	NA	NA	NA
Cdc42	495,9318734	502,9814762	232,0851256	0,990261243	-0,014118919	0,916278617	0,999737041	"cell division cycle 42 [Source:MGI Symbol;Acc:MGI:106211]"	NA	NA	NA
Pknox1	1,265724223	1,288899695	1,099015806	0,990160156	-0,014266198	0,957762075	0,999737041	"Pbx/knotted 1 homeobox [Source:MGI Symbol;Acc:MGI:1201409]"	NA	NA	NA
D130043K22Rik	5,099143588	4,742210057	0	0,846594525	-0,240256936	0,289278462	0,999737041	"RIKEN cDNA D130043K22 gene [Source:MGI Symbol;Acc:MGI:3036268]"	NA	NA	NA
Gmnn	24,23633886	21,87473184	24,29296612	0,876248815	-0,190587507	0,355325046	0,999737041	"geminin [Source:MGI Symbol;Acc:MGI:1927344]"	NA	NA	NA
Acot13	336,3147579	339,7162958	140,390575	1,003336232	0,004805155	0,978252194	0,999737041	"acyl-CoA thioesterase 13 [Source:MGI Symbol;Acc:MGI:1914084]"	YES	ACOT13	PNAS-27|THEM2|Q9NPJ3
Zfp184	4,426170081	5,651596006	0	1,419157792	0,505035007	0,042826026	0,999737041	"zinc finger protein 184 (Kruppel-like) [Source:MGI Symbol;Acc:MGI:1922244]"	NA	NA	NA
Cyp27b1	0,068735084	0,039852053	0	1,28874209	0,365963573	0,831194456	0,999737041	"cytochrome P450, family 27, subfamily b, polypeptide 1 [Source:MGI Symbol;Acc:MGI:1098274]"	YES	CYP27B1	CP2B|CYP1|CYP1alpha|CYP27B|P450c1|PDDR|VDD1|VDDR|VDDRI|VDR|O15528
Cdk4	56,88135074	57,65524155	99,42118026	1,109542113	0,149964426	0,096933743	0,999737041	"cyclin-dependent kinase 4 [Source:MGI Symbol;Acc:MGI:88357]"	NA	NA	NA
B4galnt1	23,6158231	23,72435837	11,92171871	0,980958578	-0,027735877	0,809584649	0,999737041	"beta-1,4-N-acetyl-galactosaminyl transferase 1 [Source:MGI Symbol;Acc:MGI:1342057]"	NA	NA	NA
Mettl1	23,47038454	26,84830344	12,32647709	1,101768106	0,139820606	0,262332213	0,999737041	"methyltransferase like 1 [Source:MGI Symbol;Acc:MGI:1339986]"	NA	NA	NA
Tspan31	119,8866406	120,1502149	109,8183851	0,991185066	-0,012773643	0,947049386	0,999737041	"tetraspanin 31 [Source:MGI Symbol;Acc:MGI:1914375]"	NA	NA	NA
Kif5b	30,77035824	27,8257367	58,50952389	0,895544826	-0,159162448	0,538094773	0,999737041	"kinesin family member 5B [Source:MGI Symbol;Acc:MGI:1098268]"	NA	NA	NA
Saal1	4,062076156	2,843788967	34,11169384	1,050833128	0,071533588	0,715129137	0,999737041	"serum amyloid A-like 1 [Source:MGI Symbol;Acc:MGI:1926185]"	NA	NA	NA
Tph2	1,541262104	1,062722799	0	0,673364014	-0,570541473	0,125876969	0,999737041	"tryptophan hydroxylase 2 [Source:MGI Symbol;Acc:MGI:2651811]"	NA	NA	NA
Krt23	0,04059411	0	0	0,312316244	-1,678920485	0,427041334	0,999737041	"keratin 23 [Source:MGI Symbol;Acc:MGI:2148866]"	NA	NA	NA
Cnp	7,598655795	7,9806656	2254,832853	1,009723724	0,013960603	0,939775883	0,999737041	"2',3'-cyclic nucleotide 3' phosphodiesterase [Source:MGI Symbol;Acc:MGI:88437]"	NA	NA	NA
Ttc25	2,002082306	2,191327513	0,792717187	0,946218498	-0,07975473	0,74548302	0,999737041	"tetratricopeptide repeat domain 25 [Source:MGI Symbol;Acc:MGI:1921657]"	NA	NA	NA
Sulf2	7,218207706	7,983664809	13,29721808	1,201930952	0,26535402	0,428428799	0,999737041	"sulfatase 2 [Source:MGI Symbol;Acc:MGI:1919293]"	NA	NA	NA
Sod2	110,0831275	107,3656525	54,56091245	0,950905972	-0,072625404	0,678321258	0,999737041	"superoxide dismutase 2, mitochondrial [Source:MGI Symbol;Acc:MGI:98352]"	YES	SOD2	IPOB|MNSOD|MVCD6|P04179
Tmco6	4,168067928	4,665112725	0,216693412	1,1215838	0,165537417	0,392519054	0,999737041	"transmembrane and coiled-coil domains 6 [Source:MGI Symbol;Acc:MGI:1919233]"	NA	NA	NA
Stambp	49,28844693	48,72161542	38,32762399	0,965594887	-0,050510059	0,727330086	0,999737041	"STAM binding protein [Source:MGI Symbol;Acc:MGI:1917777]"	NA	NA	NA
Ezh1	14,75747219	14,53040556	17,40502213	0,998615065	-0,001999423	0,984915529	0,999737041	"enhancer of zeste homolog 1 (Drosophila) [Source:MGI Symbol;Acc:MGI:1097695]"	NA	NA	NA
Hap1	36,36940681	43,56939571	8,947151067	1,353881962	0,437101964	0,20021759	0,999737041	"huntingtin-associated protein 1 [Source:MGI Symbol;Acc:MGI:1261831]"	NA	NA	NA
Leprel4	12,62706391	15,78543173	40,03927106	1,289417668	0,366719656	0,108751587	0,999737041	"leprecan-like 4 [Source:MGI Symbol;Acc:MGI:1913430]"	NA	NA	NA
Ctnnb1	51,13485561	43,44353548	45,35447744	0,852670979	-0,22993894	0,207212947	0,999737041	"catenin (cadherin associated protein), beta 1 [Source:MGI Symbol;Acc:MGI:88276]"	NA	NA	NA
Eif1b	351,279864	362,5638875	138,5247871	1,021041598	0,030041644	0,813581256	0,999737041	"eukaryotic translation initiation factor 1B [Source:MGI Symbol;Acc:MGI:1916219]"	NA	NA	NA
Klk4	0,01725392	0,016750845	0	1,150380839	0,202111551	0,948985511	0,999737041	"kallikrein related-peptidase 4 (prostase, enamel matrix, prostate) [Source:MGI Symbol;Acc:MGI:1861379]"	NA	NA	NA
Chrd	1,115151035	1,207379247	2,225909773	1,154359244	0,20709227	0,459562073	0,999737041	"chordin [Source:MGI Symbol;Acc:MGI:1313268]"	NA	NA	NA
Psmd2	88,85690226	90,27607259	52,76188315	1,004506982	0,006487592	0,96504854	0,999737041	"proteasome (prosome, macropain) 26S subunit, non-ATPase, 2 [Source:MGI Symbol;Acc:MGI:1096584]"	NA	NA	NA
Syngr3	569,227523	564,3677933	54,17883525	0,952260092	-0,070572422	0,651539424	0,999737041	"synaptogyrin 3 [Source:MGI Symbol;Acc:MGI:1341881]"	NA	NA	NA
Vars	10,37297016	8,36635136	3,725529909	0,936098937	-0,095267077	0,610213145	0,999737041	"valyl-tRNA synthetase [Source:MGI Symbol;Acc:MGI:90675]"	NA	NA	NA
Vwa7	0,077292264	0,067350631	0	0,805387381	-0,312245228	0,68801375	0,999737041	"von Willebrand factor A domain containing 7 [Source:MGI Symbol;Acc:MGI:1306798]"	NA	NA	NA
Hspa1l	0,737686437	0,496930349	2,023859187	0,715649867	-0,482674176	0,55600049	0,999737041	"heat shock protein 1-like [Source:MGI Symbol;Acc:MGI:96231]"	NA	NA	NA
Slc44a4	0,113074793	0,11606246	0,19366003	0,964803113	-0,051693532	0,927521147	0,999737041	"solute carrier family 44, member 4 [Source:MGI Symbol;Acc:MGI:1917379]"	NA	NA	NA
Msh5	0,73042777	0,708804164	0,109380263	1,518677033	0,602815094	0,361052437	0,999737041	"mutS homolog 5 (E. coli) [Source:MGI Symbol;Acc:MGI:1329021]"	NA	NA	NA
Abhd16a	96,30278135	95,11067147	58,33167699	0,968569534	-0,04607247	0,748377167	0,999737041	"abhydrolase domain containing 16A [Source:MGI Symbol;Acc:MGI:99476]"	NA	NA	NA
Neu1	39,00047011	41,41045537	45,42413248	0,956275077	-0,064502419	0,545599907	0,999737041	"neuraminidase 1 [Source:MGI Symbol;Acc:MGI:97305]"	NA	NA	NA
Ddah2	37,98788026	41,2562697	57,53018673	1,07381983	0,102751953	0,455622079	0,999737041	"dimethylarginine dimethylaminohydrolase 2 [Source:MGI Symbol;Acc:MGI:1859016]"	NA	NA	NA
Clic1	1,119489995	0,762216508	181,3992357	0,715119939	-0,483742866	0,597151304	0,999737041	"chloride intracellular channel 1 [Source:MGI Symbol;Acc:MGI:2148924]"	NA	NA	NA
Lsm2	40,60404084	46,71578039	59,64092565	1,12678014	0,172206041	0,267100056	0,999737041	"LSM2 homolog, U6 small nuclear RNA associated (S. cerevisiae) [Source:MGI Symbol;Acc:MGI:90676]"	NA	NA	NA
Pole	0,470973414	0,48148231	0	1,379683897	0,464337765	0,259585302	0,999737041	"polymerase (DNA directed), epsilon [Source:MGI Symbol;Acc:MGI:1196391]"	NA	NA	NA
Atp1a2	0,359634321	0,394010869	75,17286012	1,256739001	0,329685063	0,451135374	0,999737041	"ATPase, Na+/K+ transporting, alpha 2 polypeptide [Source:MGI Symbol;Acc:MGI:88106]"	NA	NA	NA
Atp1a4	0,007932732	0,018812551	0	1,407463273	0,493097276	0,767639824	0,999737041	"ATPase, Na+/K+ transporting, alpha 4 polypeptide [Source:MGI Symbol;Acc:MGI:1351335]"	NA	NA	NA
Casq1	0,396981185	0,587047811	25,04105861	1,610112753	0,687161721	0,311485009	0,999737041	"calsequestrin 1 [Source:MGI Symbol;Acc:MGI:1309468]"	NA	NA	NA
Stx1a	34,36538095	36,49984367	9,262797801	1,017407049	0,024896994	0,820970429	0,999737041	"syntaxin 1A (brain) [Source:MGI Symbol;Acc:MGI:109355]"	NA	NA	NA
Ceacam9	0,330093125	0,216307627	0	0,69020969	-0,534893367	0,41530994	0,999737041	"carcinoembryonic antigen-related cell adhesion molecule 9 [Source:MGI Symbol;Acc:MGI:1347247]"	NA	NA	NA
Zfp775	2,6461578	3,255315642	6,917418523	1,166222937	0,221843602	0,356961176	0,999737041	"zinc finger protein 775 [Source:MGI Symbol;Acc:MGI:2683557]"	NA	NA	NA
Scube2	0,208867931	0,182741112	0	0,971003483	-0,042451624	0,948281446	0,999737041	"signal peptide, CUB domain, EGF-like 2 [Source:MGI Symbol;Acc:MGI:1928765]"	NA	NA	NA
Mrpl49	87,67132449	89,43006154	20,4593	1,013401752	0,019206228	0,893898903	0,999737041	"mitochondrial ribosomal protein L49 [Source:MGI Symbol;Acc:MGI:108180]"	YES	MRPL49	C11orf4|L49mt|MRP-L49|NOF|NOF1|Q13405
Dennd2c	0,162847411	0,117778219	0	0,649425074	-0,622765007	0,44667995	0,999737041	"DENN/MADD domain containing 2C [Source:MGI Symbol;Acc:MGI:3036254]"	NA	NA	NA
Mark3	7,732545474	6,812452672	12,11783068	0,983979324	-0,023300094	0,938360248	0,999737041	"MAP/microtubule affinity-regulating kinase 3 [Source:MGI Symbol;Acc:MGI:1341865]"	NA	NA	NA
Gatad1	38,65478718	36,13387426	30,45928434	0,962905186	-0,054534348	0,665217242	0,999737041	"GATA zinc finger domain containing 1 [Source:MGI Symbol;Acc:MGI:1914460]"	NA	NA	NA
Pcdha2	28,87463566	23,72367912	1,546025629	0,841247061	-0,249398536	0,261205414	0,999737041	"protocadherin alpha 2 [Source:MGI Symbol;Acc:MGI:2681880]"	NA	NA	NA
2310003L06Rik	0,013365366	0	0	0,794667679	-0,331576428	0,91641369	0,999737041	"RIKEN cDNA 2310003L06 gene [Source:MGI Symbol;Acc:MGI:1921498]"	NA	NA	NA
M6pr	57,80720898	60,24704014	71,10403053	1,026082561	0,037146818	0,797940099	0,999737041	"mannose-6-phosphate receptor, cation dependent [Source:MGI Symbol;Acc:MGI:96904]"	NA	NA	NA
Lrrc8a	189,901243	195,99811	179,7256569	1,061928522	0,086686662	0,718527899	0,999737041	"leucine rich repeat containing 8A [Source:MGI Symbol;Acc:MGI:2652847]"	NA	NA	NA
Mc5r	0,361560834	0,163180409	1,205723932	0,593886446	-0,751740987	0,309711029	0,999737041	"melanocortin 5 receptor [Source:MGI Symbol;Acc:MGI:99420]"	NA	NA	NA
Ppp2r1a	444,5931989	490,3262709	213,1753187	1,013997024	0,020053419	0,879976103	0,999737041	"protein phosphatase 2 (formerly 2A), regulatory subunit A (PR 65), alpha isoform [Source:MGI Symbol;Acc:MGI:1926334]"	NA	NA	NA
Fance	13,14517484	14,45091246	18,77216687	1,153937267	0,206564795	0,307229923	0,999737041	"Fanconi anemia, complementation group E [Source:MGI Symbol;Acc:MGI:1920025]"	NA	NA	NA
Tinf2	10,96590296	9,441411796	37,01541401	0,853374841	-0,228748517	0,10377113	0,999737041	"Terf1 (TRF1)-interacting nuclear factor 2 [Source:MGI Symbol;Acc:MGI:107246]"	NA	NA	NA
Tssk4	0,128919969	0,110558516	0	0,677501294	-0,561704392	0,555547023	0,999737041	"testis-specific serine kinase 4 [Source:MGI Symbol;Acc:MGI:1918349]"	NA	NA	NA
Hapln4	3,455256022	3,427584741	2,218087519	1,02587935	0,03686107	0,852516273	0,999737041	"hyaluronan and proteoglycan link protein 4 [Source:MGI Symbol;Acc:MGI:2679531]"	NA	NA	NA
Dus3l	33,79742976	35,60070842	22,9799613	1,040226464	0,056897646	0,73019932	0,999737041	"dihydrouridine synthase 3-like (S. cerevisiae) [Source:MGI Symbol;Acc:MGI:2147092]"	NA	NA	NA
Gtpbp3	3,847699102	4,270693938	2,058101154	0,976859755	-0,033776641	0,885880363	0,999737041	"GTP binding protein 3 [Source:MGI Symbol;Acc:MGI:1917609]"	YES	GTPBP3	GTPBG3|MSS1|MTGP1|THDF1|Q969Y2
Tgfbr1	1,359773707	1,12997793	14,86663037	0,868385118	-0,203593094	0,451399677	0,999737041	"transforming growth factor, beta receptor I [Source:MGI Symbol;Acc:MGI:98728]"	NA	NA	NA
Homer1	4,219707251	4,276681451	9,063601963	1,056266328	0,078973643	0,811780838	0,999737041	"homer homolog 1 (Drosophila) [Source:MGI Symbol;Acc:MGI:1347345]"	NA	NA	NA
Rad51c	2,833090922	2,674995693	0	1,035807165	0,050755443	0,80469883	0,999737041	"RAD51 homolog C [Source:MGI Symbol;Acc:MGI:2150020]"	NA	NA	NA
Gabrb2	1,43757989	1,856521882	2,26086891	1,061507788	0,086114957	0,808939735	0,999737041	"gamma-aminobutyric acid (GABA) A receptor, subunit beta 2 [Source:MGI Symbol;Acc:MGI:95620]"	NA	NA	NA
Cav1	0,410859643	0,216671695	82,36019976	0,504798644	-0,986220059	0,309499462	0,999737041	"caveolin 1, caveolae protein [Source:MGI Symbol;Acc:MGI:102709]"	NA	NA	NA
Arpp19	177,619583	180,1931867	324,5039159	1,100249419	0,13783061	0,300588984	0,999737041	"cAMP-regulated phosphoprotein 19 [Source:MGI Symbol;Acc:MGI:1891691]"	NA	NA	NA
Bcl2l1	46,70457785	50,74505015	128,437158	1,035883349	0,05086155	0,76041642	0,999737041	"BCL2-like 1 [Source:MGI Symbol;Acc:MGI:88139]"	YES	BCL2L1	BCL-XL/S|BCL2L|BCLX|BCLXL|BCLXS|Bcl-X|PPP1R52|bcl-xL|bcl-xS|Q07817
Khsrp	3,793777936	3,979675773	5,341200006	1,058564418	0,082109067	0,619411891	0,999737041	"KH-type splicing regulatory protein [Source:MGI Symbol;Acc:MGI:1336214]"	NA	NA	NA
Dio2	0,039511147	0,021967365	0	0,48961107	-1,030291916	0,370095883	0,999737041	"deiodinase, iodothyronine, type II [Source:MGI Symbol;Acc:MGI:1338833]"	NA	NA	NA
Ccdc124	275,4347288	280,4867607	201,2781757	1,004037463	0,005813101	0,967392875	0,999737041	"coiled-coil domain containing 124 [Source:MGI Symbol;Acc:MGI:1916403]"	NA	NA	NA
Cct4	220,412438	239,1305131	116,0640421	1,025068932	0,035720929	0,831235866	0,999737041	"chaperonin containing Tcp1, subunit 4 (delta) [Source:MGI Symbol;Acc:MGI:104689]"	NA	NA	NA
0610009B22Rik	89,77313584	95,96508419	49,1494672	1,030469248	0,043301452	0,844920381	0,999737041	"RIKEN cDNA 0610009B22 gene [Source:MGI Symbol;Acc:MGI:1913300]"	NA	NA	NA
Cpt1c	54,24210041	54,46831221	26,43748986	0,967951318	-0,046993605	0,730999299	0,999737041	"carnitine palmitoyltransferase 1c [Source:MGI Symbol;Acc:MGI:2446526]"	YES	CPT1C	CATL1|CPT1-B|CPT1P|CPTI-B|CPTIC|Q8TCG5
Twist2	8,502099187	9,796252194	0	1,187866663	0,248372904	0,247357775	0,999737041	"twist basic helix-loop-helix transcription factor 2 [Source:MGI Symbol;Acc:MGI:104685]"	NA	NA	NA
Zfp655	19,18224866	20,70928344	20,50213359	1,136261632	0,184295063	0,279352957	0,999737041	"zinc finger protein 655 [Source:MGI Symbol;Acc:MGI:1919861]"	NA	NA	NA
Rhoa	54,13616475	58,09172114	143,6686765	1,042853538	0,060536555	0,660917378	0,999737041	"ras homolog gene family, member A [Source:MGI Symbol;Acc:MGI:1096342]"	NA	NA	NA
Zmiz1	6,910863319	7,09310599	6,336968983	0,962692812	-0,054852576	0,851133582	0,999737041	"zinc finger, MIZ-type containing 1 [Source:MGI Symbol;Acc:MGI:3040693]"	NA	NA	NA
Ankrd26	1,731439865	1,408259973	5,657304874	0,874596544	-0,193310448	0,381765848	0,999737041	"ankyrin repeat domain 26 [Source:MGI Symbol;Acc:MGI:1917887]"	NA	NA	NA
Aldh16a1	4,291402849	2,83399422	29,31422641	0,69283338	-0,529419655	0,05403745	0,999737041	"aldehyde dehydrogenase 16 family, member A1 [Source:MGI Symbol;Acc:MGI:1916998]"	NA	NA	NA
Hnrnpa0	17,3633138	17,30093098	11,42204388	1,026730806	0,038057978	0,863870736	0,999737041	"heterogeneous nuclear ribonucleoprotein A0 [Source:MGI Symbol;Acc:MGI:1924384]"	NA	NA	NA
Hnrnph1	115,7785901	117,4125708	140,1838665	1,042029565	0,059396211	0,754433098	0,999737041	"heterogeneous nuclear ribonucleoprotein H1 [Source:MGI Symbol;Acc:MGI:1891925]"	NA	NA	NA
Ift43	40,48484276	45,5973693	90,39595005	1,118607865	0,161704379	0,286496616	0,999737041	"intraflagellar transport 43 homolog (Chlamydomonas) [Source:MGI Symbol;Acc:MGI:1923661]"	NA	NA	NA
Id3	0,758879775	0,244074437	66,53267786	0,398940588	-1,325754184	0,075068645	0,999737041	"inhibitor of DNA binding 3 [Source:MGI Symbol;Acc:MGI:96398]"	NA	NA	NA
Tcap	0,094781232	0,138979334	0	1,030955777	0,043982449	0,98036025	0,999737041	"titin-cap [Source:MGI Symbol;Acc:MGI:1330233]"	NA	NA	NA
Arid1a	6,490667362	5,500458616	6,597721381	0,873410673	-0,195267934	0,503998821	0,999737041	"AT rich interactive domain 1A (SWI-like) [Source:MGI Symbol;Acc:MGI:1935147]"	NA	NA	NA
Crlf1	0,542790217	0,258716586	0,933162467	0,466540424	-1,099926003	0,179529487	0,999737041	"cytokine receptor-like factor 1 [Source:MGI Symbol;Acc:MGI:1340030]"	NA	NA	NA
Ctsd	355,5142713	354,1949351	712,6561961	0,946681497	-0,079048971	0,661951085	0,999737041	"cathepsin D [Source:MGI Symbol;Acc:MGI:88562]"	NA	NA	NA
Rplp1	933,291149	990,31846	1005,594038	1,080436019	0,111613642	0,37272892	0,999737041	"ribosomal protein, large, P1 [Source:MGI Symbol;Acc:MGI:1927099]"	NA	NA	NA
Hmgcll1	15,85645732	13,64436159	2,472439672	0,965424108	-0,050765241	0,669671035	0,999737041	"3-hydroxymethyl-3-methylglutaryl-Coenzyme A lyase-like 1 [Source:MGI Symbol;Acc:MGI:2446108]"	NA	NA	NA
Ttc9b	72,85839637	75,92984424	15,95022116	1,080452981	0,11163629	0,612699717	0,999737041	"tetratricopeptide repeat domain 9B [Source:MGI Symbol;Acc:MGI:1920282]"	NA	NA	NA
Phox2a	0,019337732	0,012339223	0	1,150380839	0,202111551	0,948985511	0,999737041	"paired-like homeobox 2a [Source:MGI Symbol;Acc:MGI:106633]"	NA	NA	NA
Abhd8	119,2864641	111,9124234	45,94220615	0,913427527	-0,130637827	0,487836781	0,999737041	"abhydrolase domain containing 8 [Source:MGI Symbol;Acc:MGI:1918946]"	NA	NA	NA
Rabl5	144,7347072	151,9639166	55,99340792	1,066000087	0,092207556	0,386551455	0,999737041	"RAB, member of RAS oncogene family-like 5 [Source:MGI Symbol;Acc:MGI:1914536]"	NA	NA	NA
Fzd3	4,965398488	5,888383255	4,892180448	1,156405704	0,209647629	0,352922473	0,999737041	"frizzled homolog 3 (Drosophila) [Source:MGI Symbol;Acc:MGI:108476]"	NA	NA	NA
1700008O03Rik	10,92725462	12,01269172	3,633169948	1,096127294	0,132415349	0,422055079	0,999737041	"RIKEN cDNA 1700008O03 gene [Source:MGI Symbol;Acc:MGI:1916599]"	NA	NA	NA
Mid1ip1	33,85895833	32,20620854	262,5411474	0,962271977	-0,05548338	0,748636598	0,999737041	"Mid1 interacting protein 1 (gastrulation specific G12-like (zebrafish)) [Source:MGI Symbol;Acc:MGI:1915291]"	NA	NA	NA
Ap2s1	1038,455524	989,065504	315,8269632	0,94802053	-0,077009793	0,572134463	0,999737041	"adaptor-related protein complex 2, sigma 1 subunit [Source:MGI Symbol;Acc:MGI:2141861]"	NA	NA	NA
Fgfrl1	0,737358047	0,576204586	6,159328466	0,777104519	-0,363819443	0,366389037	0,999737041	"fibroblast growth factor receptor-like 1 [Source:MGI Symbol;Acc:MGI:2150920]"	NA	NA	NA
4930432K21Rik	0,883272262	1,153357723	5,709987201	1,151313072	0,203280193	0,687905033	0,999737041	"RIKEN cDNA 4930432K21 gene [Source:MGI Symbol;Acc:MGI:1921916]"	NA	NA	NA
Fhl2	4,438218255	5,352059744	2,192304912	1,162380364	0,217082237	0,412918038	0,999737041	"four and a half LIM domains 2 [Source:MGI Symbol;Acc:MGI:1338762]"	NA	NA	NA
Clstn3	59,5122065	57,64215985	8,599787238	0,949434262	-0,074859981	0,708843899	0,999737041	"calsyntenin 3 [Source:MGI Symbol;Acc:MGI:2178323]"	NA	NA	NA
Fbxw9	22,28802016	23,82801308	18,61601034	1,092211402	0,127252122	0,278117448	0,999737041	"F-box and WD-40 domain protein 9 [Source:MGI Symbol;Acc:MGI:1915878]"	NA	NA	NA
Spib	0,01923668	0,014482309	0	0,889552804	-0,168847848	0,920563863	0,999737041	"Spi-B transcription factor (Spi-1/PU.1 related) [Source:MGI Symbol;Acc:MGI:892986]"	NA	NA	NA
Fnbp4	9,166998998	8,306900124	11,65293039	0,964865769	-0,051599845	0,822359407	0,999737041	"formin binding protein 4 [Source:MGI Symbol;Acc:MGI:1860513]"	NA	NA	NA
Cers4	34,02230698	34,81070304	10,04123986	0,986936841	-0,018970333	0,87353749	0,999737041	"ceramide synthase 4 [Source:MGI Symbol;Acc:MGI:1914510]"	NA	NA	NA
Scrn3	16,01033206	17,51758837	5,705055284	1,032947671	0,046767169	0,719979764	0,999737041	"secernin 3 [Source:MGI Symbol;Acc:MGI:1921866]"	NA	NA	NA
Phax	67,90928062	72,0276426	49,14409658	1,080493849	0,111690859	0,412177197	0,999737041	"phosphorylated adaptor for RNA export [Source:MGI Symbol;Acc:MGI:1891839]"	NA	NA	NA
Tle1	4,628788875	4,00781845	3,357170591	0,91159581	-0,133533801	0,568897904	0,999737041	"transducin-like enhancer of split 1, homolog of Drosophila E(spl) [Source:MGI Symbol;Acc:MGI:104636]"	NA	NA	NA
1700109H08Rik	0,932848571	1,18844628	6,728578837	1,24714553	0,318629824	0,645152245	0,999737041	"RIKEN cDNA 1700109H08 gene [Source:MGI Symbol;Acc:MGI:1924286]"	NA	NA	NA
Relt	5,3414682	5,928405056	3,556105617	1,177399458	0,235603868	0,411927396	0,999737041	"RELT tumor necrosis factor receptor [Source:MGI Symbol;Acc:MGI:2443373]"	NA	NA	NA
Snrpb2	44,97313053	46,71352493	28,62017454	1,0890102	0,123017467	0,266939779	0,999737041	"U2 small nuclear ribonucleoprotein B [Source:MGI Symbol;Acc:MGI:104805]"	NA	NA	NA
Ubc	1253,029393	1345,745261	3053,610503	1,093807168	0,129358422	0,1569093	0,999737041	"ubiquitin C [Source:MGI Symbol;Acc:MGI:98889]"	NA	NA	NA
Prpf31	89,06414529	88,44087834	3,891222951	0,980108239	-0,028987012	0,85943223	0,999737041	"PRP31 pre-mRNA processing factor 31 homolog (yeast) [Source:MGI Symbol;Acc:MGI:1916238]"	NA	NA	NA
Sertad1	10,52759571	9,173338462	171,0758448	0,876728088	-0,189798625	0,47377999	0,999737041	"SERTA domain containing 1 [Source:MGI Symbol;Acc:MGI:1913438]"	NA	NA	NA
Carhsp1	0,542654893	0,774001523	126,8721792	1,851504396	0,888697975	0,115347968	0,999737041	"calcium regulated heat stable protein 1 [Source:MGI Symbol;Acc:MGI:1196368]"	NA	NA	NA
Elk3	1,348101117	1,399606211	6,171218174	1,242487531	0,313231373	0,353696905	0,999737041	"ELK3, member of ETS oncogene family [Source:MGI Symbol;Acc:MGI:101762]"	NA	NA	NA
Herpud2	4,97443338	5,354088859	9,058789007	1,08561199	0,11850856	0,496599113	0,999737041	"HERPUD family member 2 [Source:MGI Symbol;Acc:MGI:1915393]"	NA	NA	NA
Rdh13	34,69174089	33,79389803	12,68027705	0,968762233	-0,045785472	0,813750326	0,999737041	"retinol dehydrogenase 13 (all-trans and 9-cis) [Source:MGI Symbol;Acc:MGI:1918732]"	YES	RDH13	SDR7C3|Q8NBN7
Adam21	0,465015178	0,381593941	0,045837667	0,788409181	-0,342983519	0,422422185	0,999737041	"a disintegrin and metallopeptidase domain 21 [Source:MGI Symbol;Acc:MGI:1861229]"	NA	NA	NA
Nutf2	41,5338698	45,06534946	10,74381789	1,068059454	0,094991957	0,469057646	0,999737041	"nuclear transport factor 2 [Source:MGI Symbol;Acc:MGI:1915301]"	NA	NA	NA
Fut1	0,041056609	0,004506361	0	0,27725769	-1,850700618	0,341393831	0,999737041	"fucosyltransferase 1 [Source:MGI Symbol;Acc:MGI:109375]"	NA	NA	NA
Arpc5	75,71835526	84,78758268	177,3969246	1,152716488	0,205037724	0,19096236	0,999737041	"actin related protein 2/3 complex, subunit 5 [Source:MGI Symbol;Acc:MGI:1915021]"	NA	NA	NA
Rnf151	0,143757679	0,16140892	0	1,199908817	0,262924778	0,794748571	0,999737041	"ring finger protein 151 [Source:MGI Symbol;Acc:MGI:1914754]"	NA	NA	NA
Elavl2	34,70125057	31,84088177	12,43708273	0,875745595	-0,191416268	0,231365757	0,999737041	"ELAV (embryonic lethal, abnormal vision, Drosophila)-like 2 (Hu antigen B) [Source:MGI Symbol;Acc:MGI:1100887]"	NA	NA	NA
Pou2f2	1,07074144	2,155237868	5,405999196	1,684355954	0,752197055	0,047815408	0,999737041	"POU domain, class 2, transcription factor 2 [Source:MGI Symbol;Acc:MGI:101897]"	NA	NA	NA
Mgst1	0,052046763	0	31,07803236	0,771126601	-0,374960359	0,905514509	0,999737041	"microsomal glutathione S-transferase 1 [Source:MGI Symbol;Acc:MGI:1913850]"	YES	MGST1	GST12|MGST|MGST-I|P10620
Nfib	0,347550106	0,478883915	7,000894655	2,080850288	1,057173171	0,067216393	0,999737041	"nuclear factor I/B [Source:MGI Symbol;Acc:MGI:103188]"	NA	NA	NA
Htr3b	0,009305508	0,03547506	0	2,7187907	1,442965093	0,470890551	0,999737041	"5-hydroxytryptamine (serotonin) receptor 3B [Source:MGI Symbol;Acc:MGI:1861899]"	NA	NA	NA
Rab25	0,177432686	0,449607263	0	3,374696145	1,754757609	0,179285492	0,999737041	"RAB25, member RAS oncogene family [Source:MGI Symbol;Acc:MGI:1858203]"	NA	NA	NA
Ubqln4	10,97808793	10,22882347	5,560009071	0,960317075	-0,058417264	0,819443609	0,999737041	"ubiquilin 4 [Source:MGI Symbol;Acc:MGI:2150152]"	NA	NA	NA
Rbfox1	9,441301794	6,589352362	2,905026134	0,644363288	-0,634053795	0,018759145	0,999737041	"RNA binding protein, fox-1 homolog (C. elegans) 1 [Source:MGI Symbol;Acc:MGI:1926224]"	NA	NA	NA
Rps18	160,139204	163,3854669	281,1131386	1,029821721	0,042394605	0,769906563	0,999737041	"ribosomal protein S18 [Source:MGI Symbol;Acc:MGI:98146]"	YES	RPS18	D6S218E|HKE3|KE-3|KE3|S18|P62269
Rpl10	12,83745495	14,97153283	27,83439833	1,146888373	0,19772498	0,319148017	0,999737041	"ribosomal protein L10 [Source:MGI Symbol;Acc:MGI:105943]"	NA	NA	NA
Rps15a	74,40226162	75,40255784	10,7351653	1,049950221	0,070320931	0,617162708	0,999737041	"ribosomal protein S15A [Source:MGI Symbol;Acc:MGI:2389091]"	YES	RPS15A	S15a|P62244
Ncaph2	78,63559397	72,72042573	105,25596	0,977901467	-0,032238987	0,814810137	0,999737041	"non-SMC condensin II complex, subunit H2 [Source:MGI Symbol;Acc:MGI:1289164]"	NA	NA	NA
Hipk1	5,949799008	4,888489532	7,092499149	0,875065662	-0,192536819	0,459649637	0,999737041	"homeodomain interacting protein kinase 1 [Source:MGI Symbol;Acc:MGI:1314873]"	NA	NA	NA
Gprc5b	2,861481286	2,198241974	33,23750326	0,735858768	-0,442499196	0,041438181	0,999737041	"G protein-coupled receptor, family C, group 5, member B [Source:MGI Symbol;Acc:MGI:1927596]"	NA	NA	NA
Man1a2	5,688195569	5,235914235	4,943073049	0,947905897	-0,077184252	0,769714439	0,999737041	"mannosidase, alpha, class 1A, member 2 [Source:MGI Symbol;Acc:MGI:104676]"	NA	NA	NA
Ceacam5	0,003289803	0	0	1,044294669	0,062528855	0,984216542	0,999737041	"carcinoembryonic antigen-related cell adhesion molecule 5 [Source:MGI Symbol;Acc:MGI:1920500]"	NA	NA	NA
Tppp2	0,033244938	0	0	0,771126601	-0,374960359	0,905514509	0,999737041	"tubulin polymerization-promoting protein family member 2 [Source:MGI Symbol;Acc:MGI:2684923]"	NA	NA	NA
Acyp1	100,2037444	98,54305485	29,13878053	0,968273968	-0,046512787	0,734837656	0,999737041	"acylphosphatase 1, erythrocyte (common) type [Source:MGI Symbol;Acc:MGI:1913454]"	NA	NA	NA
Cldn13	0,019106232	0	0	0,771126601	-0,374960359	0,905514509	0,999737041	"claudin 13 [Source:MGI Symbol;Acc:MGI:1913102]"	NA	NA	NA
Hdac5	63,6463598	54,18616854	70,84746986	0,946501985	-0,079322564	0,739970864	0,999737041	"histone deacetylase 5 [Source:MGI Symbol;Acc:MGI:1333784]"	NA	NA	NA
Rala	37,97197993	36,85653954	42,16666621	0,988183558	-0,017149043	0,884036806	0,999737041	"v-ral simian leukemia viral oncogene homolog A (ras related) [Source:MGI Symbol;Acc:MGI:1927243]"	NA	NA	NA
Clec3a	0,027261417	0,149901268	0	3,271158445	1,709801641	0,483198744	0,999737041	"C-type lectin domain family 3, member a [Source:MGI Symbol;Acc:MGI:2685642]"	NA	NA	NA
Vdac3	149,0693275	143,0267486	49,00595483	0,955674339	-0,065409013	0,605030701	0,999737041	"voltage-dependent anion channel 3 [Source:MGI Symbol;Acc:MGI:106922]"	YES	VDAC3	HD-VDAC3|VDAC-3|Q9Y277
Slc1a7	0,461489956	0,318535499	0	0,523439415	-0,93390553	0,059621362	0,999737041	"solute carrier family 1 (glutamate transporter), member 7 [Source:MGI Symbol;Acc:MGI:2444087]"	NA	NA	NA
Vps72	51,41065673	53,61019101	49,89969665	1,072632901	0,101156411	0,348709739	0,999737041	"vacuolar protein sorting 72 (yeast) [Source:MGI Symbol;Acc:MGI:1202305]"	NA	NA	NA
Gabpa	1,810964863	1,955996382	9,207098792	0,956528301	-0,064120441	0,739244089	0,999737041	"GA repeat binding protein, alpha [Source:MGI Symbol;Acc:MGI:95610]"	NA	NA	NA
Bmp7	0,185168305	0,235667339	3,339082435	1,475967796	0,561661243	0,361938679	0,999737041	"bone morphogenetic protein 7 [Source:MGI Symbol;Acc:MGI:103302]"	NA	NA	NA
Dynll1	791,7878387	888,0714208	453,8291679	1,067721281	0,094535093	0,424512251	0,999737041	"dynein light chain LC8-type 1 [Source:MGI Symbol;Acc:MGI:1861457]"	NA	NA	NA
Pdcl	18,52475815	19,68833131	7,52363446	1,017294736	0,024737725	0,904914869	0,999737041	"phosducin-like [Source:MGI Symbol;Acc:MGI:1914716]"	NA	NA	NA
Tmem184b	16,20448122	14,26167873	23,0071525	0,864830202	-0,209511188	0,31034719	0,999737041	"transmembrane protein 184b [Source:MGI Symbol;Acc:MGI:2445179]"	NA	NA	NA
Rtdr1	0,818271383	1,312559681	0	1,586933153	0,666241358	0,230575761	0,999737041	"rhabdoid tumor deletion region gene 1 [Source:MGI Symbol;Acc:MGI:1918486]"	NA	NA	NA
Nf2	6,028910704	6,884314899	11,99773575	1,084564288	0,117115572	0,579397443	0,999737041	"neurofibromatosis 2 [Source:MGI Symbol;Acc:MGI:97307]"	NA	NA	NA
Cabp7	1,089860195	1,408767728	0,353168933	1,313245932	0,393137116	0,233925284	0,999737041	"calcium binding protein 7 [Source:MGI Symbol;Acc:MGI:2183437]"	NA	NA	NA
Zmat5	95,07798105	91,77276186	69,43961251	0,968046224	-0,046852157	0,783690312	0,999737041	"zinc finger, matrin type 5 [Source:MGI Symbol;Acc:MGI:1914428]"	NA	NA	NA
Ap1b1	142,3554219	132,3114682	28,45548536	0,86715773	-0,205633661	0,110455043	0,999737041	"adaptor protein complex AP-1, beta 1 subunit [Source:MGI Symbol;Acc:MGI:1096368]"	NA	NA	NA
Derl3	14,0385964	9,962628656	0	0,671934394	-0,573607717	0,112354554	0,999737041	"Der1-like domain family, member 3 [Source:MGI Symbol;Acc:MGI:1917627]"	NA	NA	NA
Gstt4	0,074006554	0,042693274	0	0,868616871	-0,203208121	0,91362505	0,999737041	"glutathione S-transferase, theta 4 [Source:MGI Symbol;Acc:MGI:1923136]"	NA	NA	NA
Gnat2	0,462939387	0,512936847	0	1,277624132	0,353463469	0,499944286	0,999737041	"guanine nucleotide binding protein, alpha transducing 2 [Source:MGI Symbol;Acc:MGI:95779]"	NA	NA	NA
Bcl2l13	3,562139487	3,272757772	3,641799732	0,923199057	-0,115286345	0,489590911	0,999737041	"BCL2-like 13 (apoptosis facilitator) [Source:MGI Symbol;Acc:MGI:2136959]"	YES	BCL2L13	BCL-RAMBO|Bcl2-L-13|MIL1|Q9BXK5
2610028H24Rik	0,04373684	0,067082599	0	2,30644919	1,205673511	0,505062771	0,999737041	"RIKEN cDNA 2610028H24 gene [Source:MGI Symbol;Acc:MGI:1924214]"	NA	NA	NA
Spatc1l	0,103479485	0,016484839	0	0,274081991	-1,867320557	0,1618688	0,999737041	"spermatogenesis and centriole associated 1 like [Source:MGI Symbol;Acc:MGI:1923823]"	NA	NA	NA
Dqx1	0,762080538	1,453857014	0	1,62078709	0,696694588	0,262808382	0,999737041	"DEAQ RNA-dependent ATPase [Source:MGI Symbol;Acc:MGI:2136388]"	NA	NA	NA
Lnp	17,96533204	18,13465121	21,96813186	1,019567677	0,027957542	0,831512271	0,999737041	"limb and neural patterns [Source:MGI Symbol;Acc:MGI:1918115]"	NA	NA	NA
2310007L24Rik	0,00459152	0	0	1,044294669	0,062528855	0,984216542	0,999737041	"RIKEN cDNA 2310007L24 gene [Source:MGI Symbol;Acc:MGI:1922823]"	NA	NA	NA
Tmem8c	0,147073093	0,323153493	8,009042919	1,613567009	0,690253492	0,594289458	0,999737041	"transmembrane protein 8C [Source:MGI Symbol;Acc:MGI:1913389]"	NA	NA	NA
Trpm5	0,048410605	0	0,262148255	0,371734225	-1,427656575	0,457648312	0,999737041	"transient receptor potential cation channel, subfamily M, member 5 [Source:MGI Symbol;Acc:MGI:1861718]"	NA	NA	NA
Ascl2	0,178904654	0,210436933	2,965189147	1,337099255	0,419106563	0,636862953	0,999737041	"achaete-scute complex homolog 2 (Drosophila) [Source:MGI Symbol;Acc:MGI:96920]"	NA	NA	NA
Pttg1ip	19,06527349	18,5317809	193,7412043	1,069086493	0,096378577	0,375473567	0,999737041	"pituitary tumor-transforming 1 interacting protein [Source:MGI Symbol;Acc:MGI:2652132]"	NA	NA	NA
Ube2g2	38,95051501	36,72064854	66,84371179	0,986919947	-0,018995029	0,89995322	0,999737041	"ubiquitin-conjugating enzyme E2G 2 [Source:MGI Symbol;Acc:MGI:1343188]"	NA	NA	NA
Mpo	0,187343167	0,387560028	0	0,880578987	-0,183475677	0,894929476	0,999737041	"myeloperoxidase [Source:MGI Symbol;Acc:MGI:97137]"	NA	NA	NA
Lpo	0,448993219	0,5623082	2,358299199	1,331008714	0,412520016	0,455651701	0,999737041	"lactoperoxidase [Source:MGI Symbol;Acc:MGI:1923363]"	NA	NA	NA
Met	0,053502598	0,004080271	0	0,288927331	-1,791221415	0,233679265	0,999737041	"met proto-oncogene [Source:MGI Symbol;Acc:MGI:96969]"	NA	NA	NA
Slc16a12	0,014010493	0,04403452	0	4,909656606	2,295622122	0,170527944	0,999737041	"solute carrier family 16 (monocarboxylic acid transporters), member 12 [Source:MGI Symbol;Acc:MGI:2147716]"	NA	NA	NA
Syn2	9,138662904	10,83941794	15,48179357	1,393309671	0,478515941	0,129469385	0,999737041	"synapsin II [Source:MGI Symbol;Acc:MGI:103020]"	NA	NA	NA
Elk1	2,237474134	2,052706175	3,955705718	0,90801614	-0,139210154	0,534394542	0,999737041	"ELK1, member of ETS oncogene family [Source:MGI Symbol;Acc:MGI:101833]"	NA	NA	NA
Tnpo1	3,578575637	3,217263365	4,524294323	0,942822682	-0,084941628	0,779340747	0,999737041	"transportin 1 [Source:MGI Symbol;Acc:MGI:2681523]"	NA	NA	NA
Myod1	0	0,02508395	0	2,95348071	1,562416189	0,620362175	0,999737041	"myogenic differentiation 1 [Source:MGI Symbol;Acc:MGI:97275]"	NA	NA	NA
Otog	0,011049275	0,003621946	0	0,426105175	-1,230718522	0,425325237	0,999737041	"otogelin [Source:MGI Symbol;Acc:MGI:1202064]"	NA	NA	NA
Rnmt	43,11430091	42,13520246	10,54690805	0,933559266	-0,099186482	0,280486591	0,999737041	"RNA (guanine-7-) methyltransferase [Source:MGI Symbol;Acc:MGI:1915147]"	NA	NA	NA
Kcnq1	0,04271209	0,03342549	0	0,980748917	-0,028044257	0,982804132	0,999737041	"potassium voltage-gated channel, subfamily Q, member 1 [Source:MGI Symbol;Acc:MGI:108083]"	NA	NA	NA
Srp14	834,3330479	811,6328525	423,866579	0,956567386	-0,064061492	0,633773956	0,999737041	"signal recognition particle 14 [Source:MGI Symbol;Acc:MGI:107169]"	NA	NA	NA
6330409D20Rik	2,482730103	3,084086021	0,204896126	1,298485835	0,376830276	0,204021451	0,999737041	"RIKEN cDNA 6330409D20 gene [Source:MGI Symbol;Acc:MGI:1917980]"	NA	NA	NA
Cdk9	17,71662593	17,63519675	10,00946449	1,080958751	0,112311472	0,657656279	0,999737041	"cyclin-dependent kinase 9 (CDC2-related kinase) [Source:MGI Symbol;Acc:MGI:1328368]"	NA	NA	NA
Tor2a	28,24231994	30,86978535	30,32500536	1,146345375	0,19704177	0,329782177	0,999737041	"torsin family 2, member A [Source:MGI Symbol;Acc:MGI:1353596]"	NA	NA	NA
Fpgs	5,371942639	5,625784617	0,123149924	1,083003376	0,11503774	0,564072342	0,999737041	"folylpolyglutamyl synthetase [Source:MGI Symbol;Acc:MGI:95576]"	YES	FPGS	Q05932
Mkl2	9,323230603	9,235632172	3,644310652	1,073474019	0,102287274	0,416604564	0,999737041	"MKL/myocardin-like 2 [Source:MGI Symbol;Acc:MGI:3050795]"	NA	NA	NA
Cbx5	65,71348773	68,08405842	18,93475052	0,935317222	-0,096472343	0,407326788	0,999737041	"chromobox 5 [Source:MGI Symbol;Acc:MGI:109372]"	NA	NA	NA
Apobec3	0,153098448	0,09639093	7,727754089	1,098606441	0,135674655	0,908452451	0,999737041	"apolipoprotein B mRNA editing enzyme, catalytic polypeptide 3 [Source:MGI Symbol;Acc:MGI:1933111]"	NA	NA	NA
St6galnac1	0,004538902	0,012541513	0	1,557898353	0,639601106	0,839637311	0,999737041	"ST6 (alpha-N-acetyl-neuraminyl-2,3-beta-galactosyl-1,3)-N-acetylgalactosaminide alpha-2,6-sialyltransferase 1 [Source:MGI Symbol;Acc:MGI:1341826]"	NA	NA	NA
Taf7l	0,419123015	0,621495118	0	1,533331546	0,616669679	0,130872054	0,999737041	"TAF7-like RNA polymerase II, TATA box binding protein (TBP)-associated factor [Source:MGI Symbol;Acc:MGI:1921719]"	NA	NA	NA
Sardh	0,0400769	0,043252841	4,60991598	1,363141336	0,446935154	0,794142029	0,999737041	"sarcosine dehydrogenase [Source:MGI Symbol;Acc:MGI:2183102]"	YES	SARDH	BPR-2|DMGDHL1|SAR|SARD|SDH|Q9UL12
Vav2	1,365336361	1,411577671	1,841275241	1,090947777	0,125582043	0,60808763	0,999737041	"vav 2 oncogene [Source:MGI Symbol;Acc:MGI:102718]"	NA	NA	NA
Tex15	0,545190015	0,598205756	0	0,823570832	-0,28003536	0,423288491	0,999737041	"testis expressed gene 15 [Source:MGI Symbol;Acc:MGI:1934816]"	NA	NA	NA
Ppp2cb	41,763307	37,05656681	15,90745654	0,912856019	-0,131540767	0,347924041	0,999737041	"protein phosphatase 2 (formerly 2A), catalytic subunit, beta isoform [Source:MGI Symbol;Acc:MGI:1321161]"	NA	NA	NA
G0s2	10,40851697	10,43544473	21,06823185	1,077038883	0,107070335	0,563447667	0,999737041	"G0/G1 switch gene 2 [Source:MGI Symbol;Acc:MGI:1316737]"	NA	NA	NA
Dmap1	48,05661044	45,88070396	30,63707423	0,937067132	-0,093775688	0,419439812	0,999737041	"DNA methyltransferase 1-associated protein 1 [Source:MGI Symbol;Acc:MGI:1913483]"	NA	NA	NA
Pla2g12b	0,032064738	0,08268499	0	2,267011094	1,180791451	0,562306664	0,999737041	"phospholipase A2, group XIIB [Source:MGI Symbol;Acc:MGI:1917086]"	NA	NA	NA
Mcu	12,8949148	14,23407511	9,675219041	1,130654077	0,177157605	0,414874096	0,999737041	"mitochondrial calcium uniporter [Source:MGI Symbol;Acc:MGI:3026965]"	YES	MCU	C10orf42|CCDC109A|Q8NE86
Oit3	0,017596084	0,032872401	0	3,448662688	1,786037026	0,361588404	0,999737041	"oncoprotein induced transcript 3 [Source:MGI Symbol;Acc:MGI:1201782]"	NA	NA	NA
Tex11	0,01068435	0,016372456	0,039073291	1,618446232	0,694609437	0,705606726	0,999737041	"testis expressed gene 11 [Source:MGI Symbol;Acc:MGI:1933237]"	NA	NA	NA
Bcr	6,48809492	6,098379525	5,50974762	1,013084265	0,018754177	0,945013556	0,999737041	"breakpoint cluster region [Source:MGI Symbol;Acc:MGI:88141]"	NA	NA	NA
Fxyd5	3,98687327	6,688815299	144,0348999	1,679432414	0,747973738	0,030491386	0,999737041	"FXYD domain-containing ion transport regulator 5 [Source:MGI Symbol;Acc:MGI:1201785]"	NA	NA	NA
Kcnd1	1,438826479	1,419086026	0,072012538	1,008259487	0,01186698	0,961866352	0,999737041	"potassium voltage-gated channel, Shal-related family, member 1 [Source:MGI Symbol;Acc:MGI:96671]"	NA	NA	NA
Tfcp2	5,150799428	5,425442764	7,798118408	1,097039611	0,133615618	0,49358271	0,999737041	"transcription factor CP2 [Source:MGI Symbol;Acc:MGI:98509]"	NA	NA	NA
Pou6f2	1,134229237	1,430755102	0	1,2849646	0,361728615	0,193725306	0,999737041	"POU domain, class 6, transcription factor 2 [Source:MGI Symbol;Acc:MGI:2443631]"	NA	NA	NA
Pou6f1	7,95674614	7,256766839	1,270398433	1,021084996	0,030102962	0,9335467	0,999737041	"POU domain, class 6, transcription factor 1 [Source:MGI Symbol;Acc:MGI:102935]"	NA	NA	NA
Ubp1	7,434639185	7,131099766	3,948471719	0,97197128	-0,041014409	0,842480358	0,999737041	"upstream binding protein 1 [Source:MGI Symbol;Acc:MGI:104889]"	NA	NA	NA
Nuak2	2,912343736	3,589189751	11,48841896	1,231196832	0,300061424	0,180929196	0,999737041	"NUAK family, SNF1-like kinase, 2 [Source:MGI Symbol;Acc:MGI:1921387]"	NA	NA	NA
Ick	5,556325086	4,974271806	20,45992654	0,955177853	-0,066158709	0,635549818	0,999737041	"intestinal cell kinase [Source:MGI Symbol;Acc:MGI:1934157]"	NA	NA	NA
Sdhb	579,7462558	587,0637188	205,6917958	0,997394816	-0,003763391	0,983141178	0,999737041	"succinate dehydrogenase complex, subunit B, iron sulfur (Ip) [Source:MGI Symbol;Acc:MGI:1914930]"	YES	SDHB	CWS2|IP|PGL4|SDH|SDH1|SDH2|SDHIP|P21912
Cox4i2	0,02481501	0,082381826	48,79388843	1,908559871	0,932484445	0,693867295	0,999737041	"cytochrome c oxidase subunit IV isoform 2 [Source:MGI Symbol;Acc:MGI:2135755]"	YES	COX4I2	COX4|COX4-2|COX4B|COX4L2|COXIV-2|dJ857M17.2|Q96KJ9
Snap47	767,1124714	786,5729869	126,9342504	0,982510451	-0,025455342	0,872860063	0,999737041	"synaptosomal-associated protein, 47 [Source:MGI Symbol;Acc:MGI:1915076]"	NA	NA	NA
Wnt3a	0,036571798	0,04062375	0	0,825304751	-0,27700115	0,884511764	0,999737041	"wingless-related MMTV integration site 3A [Source:MGI Symbol;Acc:MGI:98956]"	NA	NA	NA
Kdsr	11,94883844	12,21128818	12,51652404	1,012531597	0,01796693	0,848005424	0,999737041	"3-ketodihydrosphingosine reductase [Source:MGI Symbol;Acc:MGI:1918000]"	NA	NA	NA
Vps4b	12,60887748	13,49047741	11,97896195	1,049206784	0,06929904	0,480912903	0,999737041	"vacuolar protein sorting 4b (yeast) [Source:MGI Symbol;Acc:MGI:1100499]"	NA	NA	NA
Rps25	13,66295003	13,71354782	12,61071157	1,052531863	0,073863908	0,719077782	0,999737041	"ribosomal protein S25 [Source:MGI Symbol;Acc:MGI:1922867]"	NA	NA	NA
Nxf2	0,165097254	0,159234877	0	1,123410692	0,167885438	0,847925675	0,999737041	"nuclear RNA export factor 2 [Source:MGI Symbol;Acc:MGI:1933192]"	NA	NA	NA
Taz	58,83046067	63,60736951	41,09325777	1,017852801	0,025528938	0,878094909	0,999737041	"tafazzin [Source:MGI Symbol;Acc:MGI:109626]"	NA	NA	NA
Kif19a	0,30444731	0,092379422	2,365439765	0,268920201	-1,894749964	0,056174017	0,999737041	"kinesin family member 19A [Source:MGI Symbol;Acc:MGI:2447024]"	NA	NA	NA
Aldh3a2	15,80910791	16,41993437	23,71712383	1,03072475	0,04365912	0,732748575	0,999737041	"aldehyde dehydrogenase family 3, subfamily A2 [Source:MGI Symbol;Acc:MGI:1353452]"	YES	ALDH3A2	ALDH10|FALDH|SLS|P51648
Zmynd10	0,32596587	0,382464789	0	1,232711793	0,301835538	0,560045495	0,999737041	"zinc finger, MYND domain containing 10 [Source:MGI Symbol;Acc:MGI:2387863]"	NA	NA	NA
Tmem115	17,87343666	18,44685318	15,76606576	0,9754725	-0,035826893	0,80617715	0,999737041	"transmembrane protein 115 [Source:MGI Symbol;Acc:MGI:1930765]"	NA	NA	NA
Hyal2	6,630172617	5,874482853	14,17209191	0,916044712	-0,126510077	0,416968832	0,999737041	"hyaluronoglucosaminidase 2 [Source:MGI Symbol;Acc:MGI:1196334]"	NA	NA	NA
Ifrd2	1,017698805	1,249313167	0	1,209964422	0,274964627	0,384332238	0,999737041	"interferon-related developmental regulator 2 [Source:MGI Symbol;Acc:MGI:1316708]"	NA	NA	NA
Hyal1	1,262093968	0,930128251	25,66523682	0,87044963	-0,200167278	0,693785238	0,999737041	"hyaluronoglucosaminidase 1 [Source:MGI Symbol;Acc:MGI:96298]"	NA	NA	NA
Tusc2	102,6430606	105,1674828	40,29443168	1,009560372	0,013727187	0,943538114	0,999737041	"tumor suppressor candidate 2 [Source:MGI Symbol;Acc:MGI:1931086]"	NA	NA	NA
Nprl2	77,83819305	77,45084834	20,98043296	0,982517475	-0,025445028	0,880502496	0,999737041	"nitrogen permease regulator-like 2 [Source:MGI Symbol;Acc:MGI:1914482]"	NA	NA	NA
Slc38a3	0,097343587	0,020914986	16,13645053	0,213831106	-2,22545636	0,162676247	0,999737041	"solute carrier family 38, member 3 [Source:MGI Symbol;Acc:MGI:1923507]"	NA	NA	NA
Cacna2d2	3,383434393	2,919354503	0	0,860121233	-0,217388074	0,515277438	0,999737041	"calcium channel, voltage-dependent, alpha 2/delta subunit 2 [Source:MGI Symbol;Acc:MGI:1929813]"	NA	NA	NA
Rassf1	22,94501577	27,92450808	72,62309703	1,192803029	0,254355826	0,187464915	0,999737041	"Ras association (RalGDS/AF-6) domain family member 1 [Source:MGI Symbol;Acc:MGI:1928386]"	NA	NA	NA
Epn3	0,461335285	0,540022368	0	0,876555519	-0,190082624	0,64188057	0,999737041	"epsin 3 [Source:MGI Symbol;Acc:MGI:1919139]"	NA	NA	NA
Rnf112	8,073579259	9,331029659	12,56341055	1,224834241	0,292586519	0,270851093	0,999737041	"ring finger protein 112 [Source:MGI Symbol;Acc:MGI:106611]"	NA	NA	NA
Slc3a2	97,75227432	103,3653451	235,5598443	1,032637532	0,04633394	0,667860337	0,999737041	"solute carrier family 3 (activators of dibasic and neutral amino acid transport), member 2 [Source:MGI Symbol;Acc:MGI:96955]"	NA	NA	NA
Nxf1	72,73345309	82,93140164	134,7896035	1,030592645	0,043474201	0,762899971	0,999737041	"nuclear RNA export factor 1 [Source:MGI Symbol;Acc:MGI:1858330]"	NA	NA	NA
Stx5a	52,30483967	59,20771843	53,59641998	1,122540429	0,166767405	0,110239291	0,999737041	"syntaxin 5A [Source:MGI Symbol;Acc:MGI:1928483]"	NA	NA	NA
Slc47a1	0	0,046807839	0	5,585488107	2,481683361	0,311413518	0,999737041	"solute carrier family 47, member 1 [Source:MGI Symbol;Acc:MGI:1914723]"	NA	NA	NA
Pifo	2,904327684	3,621448391	0	1,246411201	0,317780104	0,494885307	0,999737041	"primary cilia formation [Source:MGI Symbol;Acc:MGI:1923670]"	NA	NA	NA
Tnfrsf13b	0,037933268	0,056758484	0	1,275320185	0,350859499	0,869653562	0,999737041	"tumor necrosis factor receptor superfamily, member 13b [Source:MGI Symbol;Acc:MGI:1889411]"	NA	NA	NA
Spire2	5,879276311	4,792635978	1,252760723	0,841374526	-0,249179955	0,32600041	0,999737041	"spire homolog 2 (Drosophila) [Source:MGI Symbol;Acc:MGI:2446256]"	NA	NA	NA
Prox1	0,038617706	0,012940824	13,20395131	0,228399716	-2,130367236	0,178108717	0,999737041	"prospero-related homeobox 1 [Source:MGI Symbol;Acc:MGI:97772]"	NA	NA	NA
Raver1	3,66349602	3,373651301	9,404144895	0,891302204	-0,166013421	0,445752424	0,999737041	"ribonucleoprotein, PTB-binding 1 [Source:MGI Symbol;Acc:MGI:1919016]"	NA	NA	NA
2610507B11Rik	6,998142549	6,996717861	6,578994678	0,87602232	-0,190960466	0,309194902	0,999737041	"RIKEN cDNA 2610507B11 gene [Source:MGI Symbol;Acc:MGI:1919753]"	YES	KIAA0100	BCOX|BCOX1|CT101|Q14667
AI597479	14,72499927	15,27072835	3,848571146	1,017767894	0,025408586	0,861025473	0,999737041	"expressed sequence AI597479 [Source:MGI Symbol;Acc:MGI:2138299]"	NA	NA	NA
Tmem86a	13,11334449	13,75081005	0,097267615	1,028165815	0,04007295	0,797570597	0,999737041	"transmembrane protein 86A [Source:MGI Symbol;Acc:MGI:1915143]"	NA	NA	NA
Optc	3,556660489	4,751999641	0	1,330858654	0,412357355	0,051225284	0,999737041	"opticin [Source:MGI Symbol;Acc:MGI:2151113]"	NA	NA	NA
Tex14	0,171855742	0,160178449	0	0,745110518	-0,424473667	0,608821335	0,999737041	"testis expressed gene 14 [Source:MGI Symbol;Acc:MGI:1933227]"	NA	NA	NA
Ifi35	8,159111959	8,532940049	33,97353643	1,050177218	0,070632804	0,823968078	0,999737041	"interferon-induced protein 35 [Source:MGI Symbol;Acc:MGI:1917360]"	NA	NA	NA
Rdm1	8,027924761	8,191571312	30,69533467	1,05609483	0,078739384	0,696110942	0,999737041	"RAD52 motif 1 [Source:MGI Symbol;Acc:MGI:1913849]"	NA	NA	NA
Nedd8	1198,167809	1154,043091	417,9361728	0,96731126	-0,047947902	0,717621118	0,999737041	"neural precursor cell expressed, developmentally down-regulated gene 8 [Source:MGI Symbol;Acc:MGI:97301]"	NA	NA	NA
Gosr1	11,08290893	11,89836633	12,3944415	1,090957617	0,125595055	0,273590849	0,999737041	"golgi SNAP receptor complex member 1 [Source:MGI Symbol;Acc:MGI:1858260]"	NA	NA	NA
Mrpl52	292,8146723	315,4741991	159,5315685	1,090947689	0,125581926	0,291548379	0,999737041	"mitochondrial ribosomal protein L52 [Source:MGI Symbol;Acc:MGI:1916086]"	YES	MRPL52	Q86TS9
Spaca7	0,043661263	0,013585937	0	0,752246813	-0,410722005	0,880480398	0,999737041	"sperm acrosome associated 7 [Source:MGI Symbol;Acc:MGI:1925884]"	NA	NA	NA
Kansl3	12,00437781	11,65347924	8,082443291	0,969064193	-0,045335858	0,82492193	0,999737041	"KAT8 regulatory NSL complex subunit 3 [Source:MGI Symbol;Acc:MGI:1918055]"	NA	NA	NA
Eya4	0,011689421	0,006702386	0,169429337	0,722892789	-0,468146395	0,881674903	0,999737041	"eyes absent 4 homolog (Drosophila) [Source:MGI Symbol;Acc:MGI:1337104]"	NA	NA	NA
Ebf3	7,248932421	7,141943302	1,201827419	1,19070968	0,251821696	0,645009675	0,999737041	"early B cell factor 3 [Source:MGI Symbol;Acc:MGI:894289]"	NA	NA	NA
Gm16119	1,8614335	2,778695983	0,855312722	1,276377398	0,352054967	0,161316197	0,999737041	"predicted gene 16119 [Source:MGI Symbol;Acc:MGI:3801877]"	NA	NA	NA
Myt1	1,993573184	1,695888066	1,210250044	1,088314697	0,122095787	0,719364568	0,999737041	"myelin transcription factor 1 [Source:MGI Symbol;Acc:MGI:1100535]"	NA	NA	NA
Faf1	9,723178807	9,836533929	5,038796934	0,986879402	-0,019054299	0,892098704	0,999737041	"Fas-associated factor 1 [Source:MGI Symbol;Acc:MGI:109419]"	NA	NA	NA
Gm266	0	0,045001816	0	3,85148093	1,945413282	0,535232409	0,999737041	"predicted gene 266 [Source:MGI Symbol;Acc:MGI:2685112]"	NA	NA	NA
Tsacc	14,26614346	12,69835632	0	0,921616954	-0,117760838	0,697809699	0,999737041	"TSSK6 activating co-chaperone [Source:MGI Symbol;Acc:MGI:1924177]"	NA	NA	NA
Mettl16	7,88599878	6,991688919	0,911441372	1,03065316	0,043558912	0,786400087	0,999737041	"methyltransferase like 16 [Source:MGI Symbol;Acc:MGI:1914743]"	NA	NA	NA
Dazl	0,082857889	0,08051905	0	0,889707295	-0,168597314	0,834689887	0,999737041	"deleted in azoospermia-like [Source:MGI Symbol;Acc:MGI:1342328]"	NA	NA	NA
Apol7a	0,137855223	0,19074909	0	1,057193873	0,080239969	0,932522395	0,999737041	"apolipoprotein L 7a [Source:MGI Symbol;Acc:MGI:1923011]"	NA	NA	NA
Pigyl	107,9221822	115,0711542	276,503193	1,056152154	0,078817691	0,582185922	0,999737041	"phosphatidylinositol glycan anchor biosynthesis, class Y-like [Source:MGI Symbol;Acc:MGI:1913518]"	NA	NA	NA
Psen2	21,96854602	22,23576378	14,34468474	0,984543607	-0,022472987	0,899673501	0,999737041	"presenilin 2 [Source:MGI Symbol;Acc:MGI:109284]"	NA	NA	NA
Acaa1b	0,398541112	0,326233233	0	0,698342244	-0,517993849	0,573182451	0,999737041	"acetyl-Coenzyme A acyltransferase 1B [Source:MGI Symbol;Acc:MGI:3605455]"	YES	ACAA1	ACAA|PTHIO|THIO|P09110
Plcd1	5,200224801	4,012755733	11,97596193	0,753854776	-0,407641469	0,042105033	0,999737041	"phospholipase C, delta 1 [Source:MGI Symbol;Acc:MGI:97614]"	NA	NA	NA
Fads1	24,28660129	24,1792565	43,15781559	0,982655508	-0,02524236	0,814425918	0,999737041	"fatty acid desaturase 1 [Source:MGI Symbol;Acc:MGI:1923517]"	NA	NA	NA
Lmbr1	9,162534623	8,407937164	2,173050613	0,891848555	-0,165129349	0,288261029	0,999737041	"limb region 1 [Source:MGI Symbol;Acc:MGI:1861746]"	NA	NA	NA
Cars	28,61709079	31,79438507	27,03178213	1,110350812	0,151015563	0,387300871	0,999737041	"cysteinyl-tRNA synthetase [Source:MGI Symbol;Acc:MGI:1351477]"	NA	NA	NA
Phlda2	0,098724511	0,130033245	0	1,318538587	0,398939792	0,836463601	0,999737041	"pleckstrin homology-like domain, family A, member 2 [Source:MGI Symbol;Acc:MGI:1202307]"	NA	NA	NA
Wnt2	0,246135752	0,370238167	0	1,324742241	0,405711678	0,547938762	0,999737041	"wingless-related MMTV integration site 2 [Source:MGI Symbol;Acc:MGI:98954]"	NA	NA	NA
Gabra1	38,97152182	49,15079977	48,68741433	1,222077837	0,289336176	0,262418937	0,999737041	"gamma-aminobutyric acid (GABA) A receptor, subunit alpha 1 [Source:MGI Symbol;Acc:MGI:95613]"	NA	NA	NA
Grid2ip	0,009158703	0,008229403	0	0,959633355	-0,059444791	0,983171398	0,999737041	"glutamate receptor, ionotropic, delta 2 (Grid2) interacting protein 1 [Source:MGI Symbol;Acc:MGI:2176213]"	NA	NA	NA
Kdelr3	0,015019277	0	0	0,771126601	-0,374960359	0,905514509	0,999737041	"KDEL (Lys-Asp-Glu-Leu) endoplasmic reticulum protein retention receptor 3 [Source:MGI Symbol;Acc:MGI:2145953]"	NA	NA	NA
1700006E09Rik	0,058985655	0	0	0,605034067	-0,724911718	0,801973896	0,999737041	"RIKEN cDNA 1700006E09 gene [Source:MGI Symbol;Acc:MGI:1922687]"	NA	NA	NA
Apip	63,07431487	69,01575211	28,45519813	1,039200927	0,055474623	0,72739123	0,999737041	"APAF1 interacting protein [Source:MGI Symbol;Acc:MGI:1926788]"	NA	NA	NA
Pdhx	34,58746159	34,52852746	36,24370639	0,945008745	-0,081600415	0,484025202	0,999737041	"pyruvate dehydrogenase complex, component X [Source:MGI Symbol;Acc:MGI:1351627]"	YES	PDHX	DLDBP|E3BP|OPDX|PDX1|proX|O00330
Vac14	7,963440294	6,738771059	3,305528853	0,829153378	-0,270289097	0,176147012	0,999737041	"Vac14 homolog (S. cerevisiae) [Source:MGI Symbol;Acc:MGI:2157980]"	NA	NA	NA
Mcoln2	0,050978484	0,027181686	0	0,898813143	-0,153906874	0,940385868	0,999737041	"mucolipin 2 [Source:MGI Symbol;Acc:MGI:1915529]"	NA	NA	NA
Slc5a1	0,012307037	0,010871597	0	0,800113911	-0,321722686	0,897044245	0,999737041	"solute carrier family 5 (sodium/glucose cotransporter), member 1 [Source:MGI Symbol;Acc:MGI:107678]"	NA	NA	NA
1700049J03Rik	0,301224229	0,229523093	0	0,650633543	-0,620082893	0,563558949	0,999737041	"RIKEN cDNA 1700049J03 gene [Source:MGI Symbol;Acc:MGI:1920615]"	NA	NA	NA
Akt1s1	20,35118836	19,96393955	29,30268084	0,955302716	-0,065970128	0,717872656	0,999737041	"AKT1 substrate 1 (proline-rich) [Source:MGI Symbol;Acc:MGI:1914855]"	NA	NA	NA
Tbrg1	83,12763089	85,83102678	55,10264654	1,026733555	0,03806184	0,775310806	0,999737041	"transforming growth factor beta regulated gene 1 [Source:MGI Symbol;Acc:MGI:1100877]"	NA	NA	NA
Adssl1	16,19969638	14,64066131	108,299419	0,923401986	-0,11496926	0,596099558	0,999737041	"adenylosuccinate synthetase like 1 [Source:MGI Symbol;Acc:MGI:87947]"	NA	NA	NA
1700026D08Rik	1,137543677	1,535393972	0	1,415475764	0,501287048	0,139637941	0,999737041	"RIKEN cDNA 1700026D08 gene [Source:MGI Symbol;Acc:MGI:1922806]"	NA	NA	NA
Brf1	5,865055935	5,694751063	11,01035572	1,029851342	0,042436101	0,841560116	0,999737041	"BRF1 homolog, subunit of RNA polymerase III transcription initiation factor IIIB (S. cerevisiae) [Source:MGI Symbol;Acc:MGI:1919558]"	NA	NA	NA
Vipr2	1,388155982	1,406348936	0	1,008331087	0,011969428	0,967538915	0,999737041	"vasoactive intestinal peptide receptor 2 [Source:MGI Symbol;Acc:MGI:107166]"	NA	NA	NA
Odc1	7,54082154	6,747598998	6,879989653	0,895637702	-0,159012836	0,398690224	0,999737041	"ornithine decarboxylase, structural 1 [Source:MGI Symbol;Acc:MGI:97402]"	NA	NA	NA
Thg1l	5,542263262	5,781612297	0,702530689	1,022541211	0,032158989	0,900835746	0,999737041	"tRNA-histidine guanylyltransferase 1-like (S. cerevisiae) [Source:MGI Symbol;Acc:MGI:1913878]"	YES	THG1L	ICF45|IHG-1|Q9NWX6
Adam19	3,420582662	2,442936242	2,114995657	0,762468506	-0,391250346	0,126411208	0,999737041	"a disintegrin and metallopeptidase domain 19 (meltrin beta) [Source:MGI Symbol;Acc:MGI:105377]"	NA	NA	NA
Pabpc4	3,417443636	3,671408653	2,808933037	1,161850009	0,216423833	0,367550979	0,999737041	"poly(A) binding protein, cytoplasmic 4 [Source:MGI Symbol;Acc:MGI:2385206]"	NA	NA	NA
Exoc3l2	0,072882437	0,191787583	0	2,908239066	1,540145868	0,153474382	0,999737041	"exocyst complex component 3-like 2 [Source:MGI Symbol;Acc:MGI:1921713]"	NA	NA	NA
Zfp296	0,444352808	0,435541323	12,18305487	0,904193396	-0,145296714	0,787060691	0,999737041	"zinc finger protein 296 [Source:MGI Symbol;Acc:MGI:1926956]"	NA	NA	NA
Plin5	1,154810568	1,210042486	0	1,099173445	0,136419055	0,767275493	0,999737041	"perilipin 5 [Source:MGI Symbol;Acc:MGI:1914218]"	NA	NA	NA
Sugp1	19,13403618	19,74815739	14,05299146	1,028675798	0,040788367	0,803031353	0,999737041	"SURP and G patch domain containing 1 [Source:MGI Symbol;Acc:MGI:1917866]"	NA	NA	NA
Dmrtc2	0,005498584	0	0	1,044294669	0,062528855	0,984216542	0,999737041	"doublesex and mab-3 related transcription factor like family C2 [Source:MGI Symbol;Acc:MGI:1918491]"	NA	NA	NA
Dhdh	4,532860312	4,480518244	0,548854167	0,962895527	-0,054548819	0,744198891	0,999737041	"dihydrodiol dehydrogenase (dimeric) [Source:MGI Symbol;Acc:MGI:1919005]"	NA	NA	NA
Zfp790	3,401648832	3,750721959	2,271559765	1,166548768	0,222246621	0,292612504	0,999737041	"zinc finger protein 790 [Source:MGI Symbol;Acc:MGI:1923431]"	NA	NA	NA
Cpb1	0,084916757	0,110214461	0,024546256	1,472365765	0,55813611	0,629517695	0,999737041	"carboxypeptidase B1 (tissue) [Source:MGI Symbol;Acc:MGI:1923953]"	NA	NA	NA
Slc25a41	0,009686373	0,033793492	0	1,730925441	0,791543582	0,782460644	0,999737041	"solute carrier family 25, member 41 [Source:MGI Symbol;Acc:MGI:2144215]"	YES	SLC25A41	APC4|Q8N5S1
Fsd1	60,45818823	61,03075117	24,15787478	1,020770259	0,0296582	0,842967518	0,999737041	"fibronectin type 3 and SPRY domain-containing protein [Source:MGI Symbol;Acc:MGI:1934858]"	NA	NA	NA
Pinlyp	0,057332939	0,124954341	0	2,96715958	1,56908252	0,410578027	0,999737041	"phospholipase A2 inhibitor and LY6/PLAUR domain containing [Source:MGI Symbol;Acc:MGI:3615324]"	NA	NA	NA
Fuz	21,3027574	23,27206072	18,30242485	1,102952877	0,141371154	0,36251829	0,999737041	"fuzzy homolog (Drosophila) [Source:MGI Symbol;Acc:MGI:1917550]"	NA	NA	NA
Sptbn4	4,251094607	3,704351606	0,056172986	0,920021541	-0,120260455	0,67726612	0,999737041	"spectrin beta, non-erythrocytic 4 [Source:MGI Symbol;Acc:MGI:1890574]"	NA	NA	NA
Pgam1	94,38082255	96,7240988	20,40145258	0,981317182	-0,027208574	0,886408	0,999737041	"phosphoglycerate mutase 1 [Source:MGI Symbol;Acc:MGI:97552]"	NA	NA	NA
Evi5	16,00327209	11,23948472	1,463698945	0,84113419	-0,249592117	0,192684044	0,999737041	"ecotropic viral integration site 5 [Source:MGI Symbol;Acc:MGI:104736]"	NA	NA	NA
Snapc2	43,46812482	44,9835548	16,26465842	1,047570528	0,067047377	0,445537893	0,999737041	"small nuclear RNA activating complex, polypeptide 2 [Source:MGI Symbol;Acc:MGI:1914861]"	NA	NA	NA
Git1	12,52013793	10,98998211	46,05803505	0,953788003	-0,068259459	0,802749526	0,999737041	"G protein-coupled receptor kinase-interactor 1 [Source:MGI Symbol;Acc:MGI:1927140]"	NA	NA	NA
Gltp	2,877149783	2,332129219	506,3300502	0,800287335	-0,321410017	0,362765131	0,999737041	"glycolipid transfer protein [Source:MGI Symbol;Acc:MGI:1929253]"	NA	NA	NA
Bnip2	10,19894412	12,32938541	41,56642194	1,16151496	0,216007736	0,064435539	0,999737041	"BCL2/adenovirus E1B interacting protein 2 [Source:MGI Symbol;Acc:MGI:109327]"	NA	NA	NA
Ccnt1	18,48882329	21,25198052	14,57081772	1,057127823	0,080149831	0,691295643	0,999737041	"cyclin T1 [Source:MGI Symbol;Acc:MGI:1328363]"	NA	NA	NA
Scarf2	0,073936828	0,01903376	0	0,276669956	-1,853762105	0,123570679	0,999737041	"scavenger receptor class F, member 2 [Source:MGI Symbol;Acc:MGI:1858430]"	NA	NA	NA
4930579F01Rik	0,022585855	0	0	0,553883928	-0,852344419	0,786753373	0,999737041	"RIKEN cDNA 4930579F01 gene [Source:MGI Symbol;Acc:MGI:1914991]"	NA	NA	NA
Brms1l	26,18454062	25,69622991	18,19544104	0,989642857	-0,015020116	0,8554934	0,999737041	"breast cancer metastasis-suppressor 1-like [Source:MGI Symbol;Acc:MGI:1196337]"	NA	NA	NA
Med15	11,23799773	11,28885656	10,31727822	0,958405923	-0,06129127	0,677468412	0,999737041	"mediator complex subunit 15 [Source:MGI Symbol;Acc:MGI:2137379]"	NA	NA	NA
Dhdds	40,01893518	38,42567962	26,35105669	0,985283558	-0,021389113	0,836709747	0,999737041	"dehydrodolichyl diphosphate synthase [Source:MGI Symbol;Acc:MGI:1914672]"	NA	NA	NA
Aim1l	2,419585372	1,354328754	13,37114054	0,719872198	-0,474187293	0,312509028	0,999737041	"absent in melanoma 1-like [Source:MGI Symbol;Acc:MGI:1334463]"	NA	NA	NA
Ubxn11	15,30436749	13,46525308	3,008528728	0,816503086	-0,292469757	0,10866358	0,999737041	"UBX domain protein 11 [Source:MGI Symbol;Acc:MGI:1914836]"	NA	NA	NA
Mogat1	2,173099914	2,509143462	4,083517605	1,41219847	0,497942858	0,249156976	0,999737041	"monoacylglycerol O-acyltransferase 1 [Source:MGI Symbol;Acc:MGI:1915643]"	NA	NA	NA
Tex22	0,253846001	0,208786677	0	0,751230234	-0,412672968	0,645033159	0,999737041	"testis expressed gene 22 [Source:MGI Symbol;Acc:MGI:1922921]"	NA	NA	NA
Wnt8a	0,028262565	0,033449368	0	0,931751979	-0,101982117	0,941576779	0,999737041	"wingless-related MMTV integration site 8A [Source:MGI Symbol;Acc:MGI:107924]"	NA	NA	NA
Tjap1	5,060128112	4,84223474	35,64754888	0,885628091	-0,175227111	0,433909465	0,999737041	"tight junction associated protein 1 [Source:MGI Symbol;Acc:MGI:1921344]"	NA	NA	NA
Ehf	0,055740407	0,094997372	0	1,596029889	0,674487669	0,630713298	0,999737041	"ets homologous factor [Source:MGI Symbol;Acc:MGI:1270840]"	NA	NA	NA
Nanog	0,157995294	0,061640896	0	0,705697898	-0,502877383	0,658422605	0,999737041	"Nanog homeobox [Source:MGI Symbol;Acc:MGI:1919200]"	NA	NA	NA
Rpl15	42,53247009	40,02971057	21,28975011	0,91985152	-0,120527091	0,482529012	0,999737041	"ribosomal protein L15 [Source:MGI Symbol;Acc:MGI:1913730]"	NA	NA	NA
Tmem167	15,25458932	15,73387905	11,1061418	0,986440665	-0,019695821	0,895888896	0,999737041	"transmembrane protein 167 [Source:MGI Symbol;Acc:MGI:1913324]"	NA	NA	NA
Steap4	0,573894428	0,488655819	0	0,770398604	-0,376323006	0,393145471	0,999737041	"STEAP family member 4 [Source:MGI Symbol;Acc:MGI:1923560]"	NA	NA	NA
Mplkip	2,492307175	2,519317355	1,119273369	0,989570503	-0,015125598	0,933354968	0,999737041	"M-phase specific PLK1 intereacting protein [Source:MGI Symbol;Acc:MGI:1913558]"	NA	NA	NA
Kif11	0,253561119	0,160760514	0	0,660432184	-0,598517669	0,1663858	0,999737041	"kinesin family member 11 [Source:MGI Symbol;Acc:MGI:1098231]"	NA	NA	NA
Rpa3	19,83478721	22,86328459	25,64101807	1,247852356	0,319447247	0,348506848	0,999737041	"replication protein A3 [Source:MGI Symbol;Acc:MGI:1915490]"	NA	NA	NA
Tnpo3	10,71754932	12,71632004	7,898713412	1,033671937	0,047778382	0,794459812	0,999737041	"transportin 3 [Source:MGI Symbol;Acc:MGI:1196412]"	NA	NA	NA
Ttll5	9,79822371	10,39837607	26,51153402	1,05129112	0,07216223	0,548373158	0,999737041	"tubulin tyrosine ligase-like family, member 5 [Source:MGI Symbol;Acc:MGI:2443657]"	NA	NA	NA
Zfp715	4,111089127	4,673150396	1,13745903	1,138343363	0,186935789	0,260454755	0,999737041	"zinc finger protein 715 [Source:MGI Symbol;Acc:MGI:1917180]"	NA	NA	NA
Retn	0,262190387	0,10857545	0	0,364215767	-1,457134715	0,341183476	0,999737041	"resistin [Source:MGI Symbol;Acc:MGI:1888506]"	NA	NA	NA
Acpt	0,009822648	0,011259171	0	1,557899404	0,639602079	0,834510224	0,999737041	"acid phosphatase, testicular [Source:MGI Symbol;Acc:MGI:3644563]"	NA	NA	NA
Cdh23	0,169626245	0,201926985	0,408941009	0,839345092	-0,252664007	0,709779187	0,999737041	"cadherin 23 (otocadherin) [Source:MGI Symbol;Acc:MGI:1890219]"	NA	NA	NA
Rps5	691,1819397	716,8358808	428,9300874	1,04883881	0,068792976	0,569513944	0,999737041	"ribosomal protein S5 [Source:MGI Symbol;Acc:MGI:1097682]"	NA	NA	NA
Podnl1	0,010532683	0,004720658	0	0,899401035	-0,15296355	0,961312409	0,999737041	"podocan-like 1 [Source:MGI Symbol;Acc:MGI:2685352]"	NA	NA	NA
Lphn1	19,09179085	16,06761441	2,595114906	0,825731429	-0,276255477	0,30184374	0,999737041	"latrophilin 1 [Source:MGI Symbol;Acc:MGI:1929461]"	NA	NA	NA
Amotl1	19,64830491	23,72817666	0	1,037678624	0,0533597	0,842716238	0,999737041	"angiomotin-like 1 [Source:MGI Symbol;Acc:MGI:1922973]"	NA	NA	NA
2200002J24Rik	0,187911522	0,138058799	0	0,788241501	-0,343290386	0,851535418	0,999737041	"RIKEN cDNA 2200002J24 gene [Source:MGI Symbol;Acc:MGI:1916397]"	NA	NA	NA
Etv5	28,35654376	25,69724503	17,24396699	0,875338644	-0,192086831	0,111761995	0,999737041	"ets variant gene 5 [Source:MGI Symbol;Acc:MGI:1096867]"	NA	NA	NA
Tmem190	0,02740829	0	0	0,591857592	-0,756678006	0,797231892	0,999737041	"transmembrane protein 190 [Source:MGI Symbol;Acc:MGI:1925302]"	NA	NA	NA
Gfod2	15,72292392	16,518343	0,749712866	0,990530684	-0,013726429	0,927316807	0,999737041	"glucose-fructose oxidoreductase domain containing 2 [Source:MGI Symbol;Acc:MGI:1917825]"	NA	NA	NA
Enkd1	9,094802456	9,449920234	5,192575235	1,047404726	0,06681902	0,702312704	0,999737041	"enkurin domain containing 1 [Source:MGI Symbol;Acc:MGI:2142593]"	NA	NA	NA
4933405L10Rik	0,1644112	0,264979573	0	1,456499912	0,542505615	0,529005924	0,999737041	"RIKEN cDNA 4933405L10 gene [Source:MGI Symbol;Acc:MGI:1918296]"	NA	NA	NA
Atp6v0d1	288,1471658	289,291573	75,85345036	0,989932694	-0,014597655	0,901705763	0,999737041	"ATPase, H+ transporting, lysosomal V0 subunit D1 [Source:MGI Symbol;Acc:MGI:1201778]"	NA	NA	NA
Ptprs	34,73575398	30,06814568	10,23581299	0,893376833	-0,162659251	0,46681048	0,999737041	"protein tyrosine phosphatase, receptor type, S [Source:MGI Symbol;Acc:MGI:97815]"	NA	NA	NA
Slc41a1	1,615192071	1,728184182	3,299303775	1,068861695	0,096075188	0,799100408	0,999737041	"solute carrier family 41, member 1 [Source:MGI Symbol;Acc:MGI:2444823]"	NA	NA	NA
Fer1l4	0,226736243	0,053419649	0	0,351790966	-1,507209661	0,241956338	0,999737041	"fer-1-like 4 (C. elegans) [Source:MGI Symbol;Acc:MGI:1921812]"	NA	NA	NA
4931406B18Rik	0,010539142	0	0	0,579442552	-0,78726246	0,802775625	0,999737041	"RIKEN cDNA 4931406B18 gene [Source:MGI Symbol;Acc:MGI:1921304]"	NA	NA	NA
Iglon5	0,570451577	0,413563289	0	0,759781733	-0,396343068	0,355071189	0,999737041	"IgLON family member 5 [Source:MGI Symbol;Acc:MGI:2686277]"	NA	NA	NA
Igf2bp1	0,014708695	0,01003731	0,008051741	0,915144863	-0,127927962	0,914340768	0,999737041	"insulin-like growth factor 2 mRNA binding protein 1 [Source:MGI Symbol;Acc:MGI:1890357]"	NA	NA	NA
B4galnt2	0,037579604	0,019219249	0	0,780935187	-0,356725277	0,845676479	0,999737041	"beta-1,4-N-acetyl-galactosaminyl transferase 2 [Source:MGI Symbol;Acc:MGI:1342058]"	NA	NA	NA
Zfp651	2,645991608	2,381964541	1,126986108	0,874899242	-0,192811216	0,465985399	0,999737041	"zinc finger protein 651 [Source:MGI Symbol;Acc:MGI:2670992]"	NA	NA	NA
Nelfb	29,86386078	29,79126114	17,5621915	0,922851724	-0,115829229	0,449515841	0,999737041	"negative elongation factor complex member B, Cobra1 [Source:MGI Symbol;Acc:MGI:1931035]"	NA	NA	NA
Card14	0,017870576	0,009952381	0	0,549069224	-0,864940046	0,676128269	0,999737041	"caspase recruitment domain family, member 14 [Source:MGI Symbol;Acc:MGI:2386258]"	NA	NA	NA
Tmem175	55,07021803	58,19886895	6,790555612	1,026194167	0,03730373	0,863975677	0,999737041	"transmembrane protein 175 [Source:MGI Symbol;Acc:MGI:1919642]"	NA	NA	NA
Bcas1	0,991302017	0,861430106	339,505157	1,069330741	0,096708143	0,892883708	0,999737041	"breast carcinoma amplified sequence 1 [Source:MGI Symbol;Acc:MGI:1924210]"	NA	NA	NA
Tango2	175,4569692	157,4246773	40,83043536	0,905680544	-0,142925829	0,480563869	0,999737041	"transport and golgi organization 2 [Source:MGI Symbol;Acc:MGI:101825]"	NA	NA	NA
4833413E03Rik	0	0,027067415	0	2,95348071	1,562416189	0,620362175	0,999737041	"RIKEN cDNA 4833413E03 gene [Source:MGI Symbol;Acc:MGI:1925354]"	NA	NA	NA
Aldh1a2	0,020873454	0,040933594	0	2,117068454	1,082067919	0,484507697	0,999737041	"aldehyde dehydrogenase family 1, subfamily A2 [Source:MGI Symbol;Acc:MGI:107928]"	NA	NA	NA
Ndufs2	282,7298708	265,6097495	191,9481926	0,971008264	-0,04244452	0,786819132	0,999737041	"NADH dehydrogenase (ubiquinone) Fe-S protein 2 [Source:MGI Symbol;Acc:MGI:2385112]"	YES	NDUFS2	CI-49|O75306
Snx31	0	0,019411127	0	3,242683671	1,697188293	0,589850442	0,999737041	"sorting nexin 31 [Source:MGI Symbol;Acc:MGI:1913946]"	NA	NA	NA
Atraid	317,8883502	310,7902503	562,4218899	0,985934667	-0,020436046	0,915321085	0,999737041	"all-trans retinoic acid induced differentiation factor [Source:MGI Symbol;Acc:MGI:1918918]"	NA	NA	NA
Cad	1,046192079	1,069523789	1,936147536	0,965299332	-0,050951715	0,80015296	0,999737041	"carbamoyl-phosphate synthetase 2, aspartate transcarbamylase, and dihydroorotase [Source:MGI Symbol;Acc:MGI:1916969]"	NA	NA	NA
Lypd8	0,07936059	0,040966548	0	0,586197647	-0,770540917	0,668733525	0,999737041	"LY6/PLAUR domain containing 8 [Source:MGI Symbol;Acc:MGI:1917413]"	NA	NA	NA
Sh3bp5l	17,95440635	17,76467336	17,8826511	0,924993445	-0,112484953	0,495510781	0,999737041	"SH3 binding domain protein 5 like [Source:MGI Symbol;Acc:MGI:1933124]"	NA	NA	NA
Atad1	53,48872724	53,85789235	37,86584274	0,986572501	-0,01950302	0,907997065	0,999737041	"ATPase family, AAA domain containing 1 [Source:MGI Symbol;Acc:MGI:1915229]"	YES	ATAD1	AFDC1|THORASE|Q8NBU5
Pten	4,099630393	3,319534908	1,253316949	0,846238154	-0,240864361	0,466620741	0,999737041	"phosphatase and tensin homolog [Source:MGI Symbol;Acc:MGI:109583]"	NA	NA	NA
4933402N03Rik	0	0,009359863	0	2,073105958	1,051793856	0,739309989	0,999737041	"RIKEN cDNA 4933402N03 gene [Source:MGI Symbol;Acc:MGI:1914681]"	NA	NA	NA
Timm23	25,02577474	26,08756131	12,35164709	1,138226527	0,186787708	0,425368059	0,999737041	"translocase of inner mitochondrial membrane 23 [Source:MGI Symbol;Acc:MGI:1858317]"	YES	TIMM23	TIM23|O14925
Tnfaip8l2	0,03127756	0,046034766	0	1,632829036	0,707373743	0,693700836	0,999737041	"tumor necrosis factor, alpha-induced protein 8-like 2 [Source:MGI Symbol;Acc:MGI:1917019]"	NA	NA	NA
Trnt1	38,51474069	36,73976453	31,67317941	0,989298771	-0,015521811	0,924383714	0,999737041	"tRNA nucleotidyl transferase, CCA-adding, 1 [Source:MGI Symbol;Acc:MGI:1917297]"	YES	TRNT1	CCA1|MtCCA|Q96Q11
Ly6g6e	0,035291208	0	33,91462523	0,48457129	-1,045219164	0,739643432	0,999737041	"lymphocyte antigen 6 complex, locus G6E [Source:MGI Symbol;Acc:MGI:1917524]"	NA	NA	NA
Ehmt2	31,34261846	34,84002752	14,57404706	1,087984772	0,121658364	0,661689275	0,999737041	"euchromatic histone lysine N-methyltransferase 2 [Source:MGI Symbol;Acc:MGI:2148922]"	NA	NA	NA
Elof1	204,3381297	201,333624	121,283549	0,986794908	-0,019177824	0,886829427	0,999737041	"elongation factor 1 homolog (ELF1, S. cerevisiae) [Source:MGI Symbol;Acc:MGI:1913376]"	NA	NA	NA
Med16	6,817468849	6,967686414	13,74721535	0,945347161	-0,081083865	0,685798211	0,999737041	"mediator complex subunit 16 [Source:MGI Symbol;Acc:MGI:2158394]"	NA	NA	NA
St3gal1	1,652345386	0,971558951	0,026043525	0,570403191	-0,809946041	0,003751307	0,999737041	"ST3 beta-galactoside alpha-2,3-sialyltransferase 1 [Source:MGI Symbol;Acc:MGI:98304]"	NA	NA	NA
Tmem259	9,634025771	8,426689816	18,98059733	0,893379617	-0,162654756	0,595866949	0,999737041	"transmembrane protein 259 [Source:MGI Symbol;Acc:MGI:2177957]"	NA	NA	NA
Rnf170	7,216576764	6,786469865	0,487790577	0,943309265	-0,084197258	0,590914074	0,999737041	"ring finger protein 170 [Source:MGI Symbol;Acc:MGI:1924983]"	NA	NA	NA
Clip3	171,7115977	147,365002	128,980076	0,817395447	-0,290893887	0,069855087	0,999737041	"CAP-GLY domain containing linker protein 3 [Source:MGI Symbol;Acc:MGI:1923936]"	NA	NA	NA
Thap8	0,166156716	0,115866508	0	0,568454694	-0,814882724	0,494220965	0,999737041	"THAP domain containing 8 [Source:MGI Symbol;Acc:MGI:1922879]"	NA	NA	NA
Myl2	1,224316732	1,461243009	4,391649582	1,753071873	0,809885146	0,235325267	0,999737041	"myosin, light polypeptide 2, regulatory, cardiac, slow [Source:MGI Symbol;Acc:MGI:97272]"	NA	NA	NA
1810033B17Rik	0,014441593	0	0	0,771126601	-0,374960359	0,905514509	0,999737041	"RIKEN cDNA 1810033B17 gene [Source:MGI Symbol;Acc:MGI:1916439]"	NA	NA	NA
Nit1	46,87822575	48,21542914	39,61702418	0,981183675	-0,027404865	0,815033323	0,999737041	"nitrilase 1 [Source:MGI Symbol;Acc:MGI:1350916]"	YES	NIT1	Q86X76
Pax5	0,043952321	0	0	0,379857532	-1,396469665	0,589451108	0,999737041	"paired box gene 5 [Source:MGI Symbol;Acc:MGI:97489]"	NA	NA	NA
Prdm15	1,637419317	1,331506515	0,079096351	0,908447261	-0,138525331	0,580827846	0,999737041	"PR domain containing 15 [Source:MGI Symbol;Acc:MGI:1930121]"	NA	NA	NA
Rnf168	2,995567299	3,045540409	5,526985344	0,984336778	-0,022776095	0,881712569	0,999737041	"ring finger protein 168 [Source:MGI Symbol;Acc:MGI:1917488]"	NA	NA	NA
Tctex1d2	47,84977116	48,70846346	26,05771903	0,987850885	-0,01763481	0,902916629	0,999737041	"Tctex1 domain containing 2 [Source:MGI Symbol;Acc:MGI:1913311]"	NA	NA	NA
Chp1	62,35629095	66,60833474	31,90095546	1,036314983	0,05146257	0,670942238	0,999737041	"calcineurin-like EF hand protein 1 [Source:MGI Symbol;Acc:MGI:1927185]"	NA	NA	NA
Sval2	0,06659461	0,168374861	0	5,053465035	2,337272947	0,224661835	0,999737041	"seminal vesicle antigen-like 2 [Source:MGI Symbol;Acc:MGI:1934254]"	NA	NA	NA
Trpv4	0,107548002	0,102527727	0	1,72456679	0,786234004	0,520598767	0,999737041	"transient receptor potential cation channel, subfamily V, member 4 [Source:MGI Symbol;Acc:MGI:1926945]"	NA	NA	NA
Klhl3	0,339681171	0,43881171	0	1,316373949	0,396569381	0,412707812	0,999737041	"kelch-like 3 [Source:MGI Symbol;Acc:MGI:2445185]"	NA	NA	NA
Tvp23b	76,66177202	78,37774132	35,7302571	0,974806329	-0,036812478	0,771630868	0,999737041	"trans-golgi network vesicle protein 23B [Source:MGI Symbol;Acc:MGI:1914760]"	NA	NA	NA
Dnajc7	134,5900933	128,024625	104,4198075	0,928560547	-0,106932111	0,214342824	0,999737041	"DnaJ (Hsp40) homolog, subfamily C, member 7 [Source:MGI Symbol;Acc:MGI:1928373]"	NA	NA	NA
Zfp385c	0,094909392	0,117680066	0,278725423	1,583090569	0,662743795	0,534466634	0,999737041	"zinc finger protein 385C [Source:MGI Symbol;Acc:MGI:3608347]"	NA	NA	NA
Cacybp	199,4689593	217,6339298	75,43741954	1,077658482	0,107900049	0,501786208	0,999737041	"calcyclin binding protein [Source:MGI Symbol;Acc:MGI:1270839]"	NA	NA	NA
Zswim7	49,5426311	50,77940781	28,01110261	1,0313024	0,044467423	0,742177404	0,999737041	"zinc finger SWIM-type containing 7 [Source:MGI Symbol;Acc:MGI:1916997]"	NA	NA	NA
Pigl	6,021664373	6,80940315	4,218201814	1,126584746	0,171955842	0,489897826	0,999737041	"phosphatidylinositol glycan anchor biosynthesis, class L [Source:MGI Symbol;Acc:MGI:2681271]"	NA	NA	NA
Ndufa2	1701,601447	1680,562577	780,3310259	0,98624229	-0,019985978	0,882751799	0,999737041	"NADH dehydrogenase (ubiquinone) 1 alpha subcomplex, 2 [Source:MGI Symbol;Acc:MGI:1343103]"	YES	NDUFA2	B8|CD14|CIB8|O43678
Pam16	20,31501351	20,70228549	16,38076369	1,06267659	0,087702601	0,651101938	0,999737041	"presequence translocase-asssociated motor 16 homolog (S. cerevisiae) [Source:MGI Symbol;Acc:MGI:1913699]"	YES	PAM16	MAGMAS|TIM16|TIMM16|Q9Y3D7
Glis2	2,020453947	1,465858944	1,016964116	0,680530678	-0,555267896	0,126959168	0,999737041	"GLIS family zinc finger 2 [Source:MGI Symbol;Acc:MGI:1932535]"	NA	NA	NA
Cox6c	1296,123663	1399,833153	816,796548	1,033396337	0,047393675	0,770753755	0,999737041	"cytochrome c oxidase subunit VIc [Source:MGI Symbol;Acc:MGI:104614]"	YES	COX6C	P09669
Bicc1	1,133437966	0,978362209	0,219339951	1,060193021	0,084326949	0,805036164	0,999737041	"bicaudal C homolog 1 (Drosophila) [Source:MGI Symbol;Acc:MGI:1933388]"	NA	NA	NA
Ube2z	15,03930584	11,71542137	4,836235908	0,827284003	-0,27354541	0,270605102	0,999737041	"ubiquitin-conjugating enzyme E2Z (putative) [Source:MGI Symbol;Acc:MGI:1343160]"	NA	NA	NA
Tmem87b	7,89449912	8,580341756	5,990544594	1,057201077	0,0802498	0,505439863	0,999737041	"transmembrane protein 87B [Source:MGI Symbol;Acc:MGI:1919727]"	NA	NA	NA
Anapc1	6,446144662	6,877995338	14,19570984	0,863304723	-0,212058214	0,402471791	0,999737041	"anaphase promoting complex subunit 1 [Source:MGI Symbol;Acc:MGI:103097]"	NA	NA	NA
Mertk	0,02927206	0,051129782	6,428922889	0,739791625	-0,434809127	0,743341236	0,999737041	"c-mer proto-oncogene tyrosine kinase [Source:MGI Symbol;Acc:MGI:96965]"	NA	NA	NA
Tsg101	103,2637103	106,2495475	78,92611006	1,041634636	0,058849327	0,661769828	0,999737041	"tumor susceptibility gene 101 [Source:MGI Symbol;Acc:MGI:106581]"	NA	NA	NA
Hps5	3,122113876	3,051066625	5,912810491	1,024800874	0,035343612	0,881597196	0,999737041	"Hermansky-Pudlak syndrome 5 homolog (human) [Source:MGI Symbol;Acc:MGI:2180307]"	NA	NA	NA
Blk	0,017603689	0	0	0,340213352	-1,555488335	0,464643459	0,999737041	"B lymphoid kinase [Source:MGI Symbol;Acc:MGI:88169]"	NA	NA	NA
Rnf166	7,19069722	8,19107364	3,266197611	1,162686388	0,21746201	0,278082948	0,999737041	"ring finger protein 166 [Source:MGI Symbol;Acc:MGI:1915968]"	NA	NA	NA
Ankrd28	1,100255314	1,275341415	8,672719083	1,155491655	0,20850684	0,476379572	0,999737041	"ankyrin repeat domain 28 [Source:MGI Symbol;Acc:MGI:2145661]"	NA	NA	NA
Ankrd52	1,708398606	1,066244322	0	0,631936486	-0,662148531	0,050337253	0,999737041	"ankyrin repeat domain 52 [Source:MGI Symbol;Acc:MGI:2444029]"	NA	NA	NA
Pkd2l2	1,618579051	1,766439673	0,220342748	1,149256753	0,200701144	0,420912872	0,999737041	"polycystic kidney disease 2-like 2 [Source:MGI Symbol;Acc:MGI:1858231]"	NA	NA	NA
Srp19	184,3731403	180,421595	161,7670156	0,997388999	-0,003771804	0,969043496	0,999737041	"signal recognition particle 19 [Source:MGI Symbol;Acc:MGI:1913634]"	NA	NA	NA
4930511M11Rik	0,014766987	0	0	1,044294669	0,062528855	0,984216542	0,999737041	"RIKEN cDNA 4930511M11 gene [Source:MGI Symbol;Acc:MGI:1922305]"	NA	NA	NA
Clec4f	0,006796945	0,01605593	0	1,941825038	0,957413217	0,732596393	0,999737041	"C-type lectin domain family 4, member f [Source:MGI Symbol;Acc:MGI:1859834]"	NA	NA	NA
Wdfy2	0,797226552	0,794303015	0,113312597	1,067454905	0,094175124	0,781349665	0,999737041	"WD repeat and FYVE domain containing 2 [Source:MGI Symbol;Acc:MGI:2442811]"	NA	NA	NA
Zfyve20	4,829848326	4,305520569	7,502738706	0,844400677	-0,244000359	0,342887591	0,999737041	"zinc finger, FYVE domain containing 20 [Source:MGI Symbol;Acc:MGI:1925537]"	NA	NA	NA
Dguok	45,4445604	42,70904495	33,64604217	0,955727737	-0,065328405	0,619924893	0,999737041	"deoxyguanosine kinase [Source:MGI Symbol;Acc:MGI:1351602]"	YES	DGUOK	MTDPS3|dGK|Q16854
Camta1	20,50193798	15,966916	13,58386904	0,898596117	-0,154255267	0,598663497	0,999737041	"calmodulin binding transcription activator 1 [Source:MGI Symbol;Acc:MGI:2140230]"	NA	NA	NA
Csf1	1,081072632	1,414230702	26,36683969	1,472118904	0,557894204	0,207107941	0,999737041	"colony stimulating factor 1 (macrophage) [Source:MGI Symbol;Acc:MGI:1339753]"	NA	NA	NA
Strip1	17,13520848	17,51506751	13,81506296	1,080078668	0,111136396	0,494242979	0,999737041	"striatin interacting protein 1 [Source:MGI Symbol;Acc:MGI:2443884]"	NA	NA	NA
Kif1a	54,49372478	44,40273652	22,56733913	0,850842292	-0,23303635	0,410697953	0,999737041	"kinesin family member 1A [Source:MGI Symbol;Acc:MGI:108391]"	NA	NA	NA
Alx3	0,009872026	0	0	0,771126601	-0,374960359	0,905514509	0,999737041	"aristaless-like homeobox 3 [Source:MGI Symbol;Acc:MGI:1277097]"	NA	NA	NA
Slc25a11	277,7311762	275,4760115	64,55191699	0,986596129	-0,019468468	0,897784049	0,999737041	"solute carrier family 25 (mitochondrial carrier oxoglutarate carrier), member 11 [Source:MGI Symbol;Acc:MGI:1915113]"	YES	SLC25A11	OGC|SLC20A4|Q02978
Chrne	0,275559542	0,382483308	0	1,957820059	0,969248175	0,348347842	0,999737041	"cholinergic receptor, nicotinic, epsilon polypeptide [Source:MGI Symbol;Acc:MGI:87894]"	NA	NA	NA
Cmc2	54,78799076	56,36170007	85,49348998	0,981417833	-0,027060608	0,880855744	0,999737041	"COX assembly mitochondrial protein 2 [Source:MGI Symbol;Acc:MGI:1913781]"	YES	CMC2	2310061C15Rik|C16orf61|Q9NRP2
Chfr	9,459418339	9,56299126	1,792096147	1,012453847	0,017856143	0,893541251	0,999737041	"checkpoint with forkhead and ring finger domains [Source:MGI Symbol;Acc:MGI:2444898]"	NA	NA	NA
Ceacam16	0,079737313	0,007629837	0	0,254126834	-1,97637937	0,198928884	0,999737041	"carcinoembryonic antigen-related cell adhesion molecule 16 [Source:MGI Symbol;Acc:MGI:2685615]"	NA	NA	NA
Hoxa2	0,005133579	0	0,123084997	1,044294669	0,062528855	0,984216542	0,999737041	"homeobox A2 [Source:MGI Symbol;Acc:MGI:96174]"	NA	NA	NA
Adam28	0,019380707	0,033956159	0	2,915227045	1,543608248	0,328714755	0,999737041	"a disintegrin and metallopeptidase domain 28 [Source:MGI Symbol;Acc:MGI:105988]"	NA	NA	NA
Ankrd53	0,134948987	0,035608508	0	0,363854927	-1,458564748	0,202890504	0,999737041	"ankyrin repeat domain 53 [Source:MGI Symbol;Acc:MGI:1922555]"	NA	NA	NA
Tex261	50,42392836	45,91829414	58,27338858	0,984959417	-0,021863812	0,85727312	0,999737041	"testis expressed gene 261 [Source:MGI Symbol;Acc:MGI:1096575]"	NA	NA	NA
Fam120b	20,7950666	21,88067779	8,839222658	1,049467408	0,069657364	0,502624447	0,999737041	"family with sequence similarity 120, member B [Source:MGI Symbol;Acc:MGI:1914794]"	NA	NA	NA
Tbp	21,27236961	23,96460289	22,48459789	1,080953267	0,112304153	0,414424508	0,999737041	"TATA box binding protein [Source:MGI Symbol;Acc:MGI:101838]"	NA	NA	NA
Psmb1	537,5725952	535,9396707	257,395835	0,978860977	-0,03082412	0,822317272	0,999737041	"proteasome (prosome, macropain) subunit, beta type 1 [Source:MGI Symbol;Acc:MGI:104884]"	NA	NA	NA
Dll1	2,117465595	3,143630029	10,27795153	1,556732089	0,63852068	0,035784207	0,999737041	"delta-like 1 (Drosophila) [Source:MGI Symbol;Acc:MGI:104659]"	NA	NA	NA
Nol3	66,57025883	59,36629276	25,27291916	0,859180195	-0,218967357	0,236569253	0,999737041	"nucleolar protein 3 (apoptosis repressor with CARD domain) [Source:MGI Symbol;Acc:MGI:1925938]"	NA	NA	NA
Fhod1	0,306004485	0,388174921	2,889591654	0,911408725	-0,133829913	0,804759621	0,999737041	"formin homology 2 domain containing 1 [Source:MGI Symbol;Acc:MGI:2679008]"	NA	NA	NA
Plekhg4	0,918908635	0,915940956	0,047012186	0,946003173	-0,080083072	0,874831138	0,999737041	"pleckstrin homology domain containing, family G (with RhoGef domain) member 4 [Source:MGI Symbol;Acc:MGI:2142544]"	NA	NA	NA
Slc9a5	2,525678685	2,278449698	0	0,923032728	-0,115546293	0,679744105	0,999737041	"solute carrier family 9 (sodium/hydrogen exchanger), member 5 [Source:MGI Symbol;Acc:MGI:2685542]"	NA	NA	NA
Elmo3	0,782752072	0,970088955	0	1,202470558	0,26600157	0,409219769	0,999737041	"engulfment and cell motility 3 [Source:MGI Symbol;Acc:MGI:2679007]"	NA	NA	NA
Stc1	0,737148695	1,095615701	6,958012728	1,376254288	0,460747058	0,410185395	0,999737041	"stanniocalcin 1 [Source:MGI Symbol;Acc:MGI:109131]"	NA	NA	NA
4931428F04Rik	10,11653536	11,82538115	11,45794102	1,142602518	0,192323614	0,354599296	0,999737041	"RIKEN cDNA 4931428F04 gene [Source:MGI Symbol;Acc:MGI:1921606]"	NA	NA	NA
Tppp3	636,6459676	696,8977279	825,3482931	1,068090781	0,095034272	0,467455952	0,999737041	"tubulin polymerization-promoting protein family member 3 [Source:MGI Symbol;Acc:MGI:1915221]"	NA	NA	NA
Msh3	15,29122175	14,69962159	3,165680994	0,977936852	-0,032186785	0,852521808	0,999737041	"mutS homolog 3 (E. coli) [Source:MGI Symbol;Acc:MGI:109519]"	NA	NA	NA
Adamts13	0,093793748	0,025506432	0	1,869070927	0,902321317	0,582907418	0,999737041	"a disintegrin-like and metallopeptidase (reprolysin type) with thrombospondin type 1 motif, 13 [Source:MGI Symbol;Acc:MGI:2685556]"	NA	NA	NA
Tmem208	176,8742861	169,3795994	94,58399866	0,949673852	-0,074495964	0,531879907	0,999737041	"transmembrane protein 208 [Source:MGI Symbol;Acc:MGI:1913570]"	NA	NA	NA
E2f4	7,129726832	7,632011815	4,045577843	1,056361847	0,079104101	0,650401104	0,999737041	"E2F transcription factor 4 [Source:MGI Symbol;Acc:MGI:103012]"	NA	NA	NA
Surf4	47,80358804	50,64776758	30,35853868	0,993035533	-0,010082753	0,947334867	0,999737041	"surfeit gene 4 [Source:MGI Symbol;Acc:MGI:98445]"	NA	NA	NA
Surf2	65,12265169	68,57089465	48,53832694	1,063777825	0,089196869	0,535884051	0,999737041	"surfeit gene 2 [Source:MGI Symbol;Acc:MGI:98444]"	NA	NA	NA
Dnajb9	63,32775632	66,32057444	161,0847713	1,057071191	0,080072541	0,626943973	0,999737041	"DnaJ (Hsp40) homolog, subfamily B, member 9 [Source:MGI Symbol;Acc:MGI:1351618]"	NA	NA	NA
Naf1	1,326830353	1,080945378	0,856765715	0,88632503	-0,17409224	0,739171401	0,999737041	"nuclear assembly factor 1 homolog (S. cerevisiae) [Source:MGI Symbol;Acc:MGI:2682306]"	NA	NA	NA
Yes1	1,113754075	1,346990765	0,055229082	1,122657486	0,16691784	0,548615847	0,999737041	"Yamaguchi sarcoma viral (v-yes) oncogene homolog 1 [Source:MGI Symbol;Acc:MGI:99147]"	NA	NA	NA
Ppp1cb	30,84986776	29,86506255	18,08805839	1,009762124	0,014015468	0,919512139	0,999737041	"protein phosphatase 1, catalytic subunit, beta isoform [Source:MGI Symbol;Acc:MGI:104871]"	NA	NA	NA
Gorasp2	116,2385125	115,0404095	78,03424959	1,061281638	0,085807562	0,498409395	0,999737041	"golgi reassembly stacking protein 2 [Source:MGI Symbol;Acc:MGI:2135962]"	NA	NA	NA
Tsen15	53,43897283	50,92219572	17,5239227	1,008448145	0,012136902	0,918544878	0,999737041	"tRNA splicing endonuclease 15 homolog (S. cerevisiae) [Source:MGI Symbol;Acc:MGI:1913887]"	NA	NA	NA
Oc90	0,056885232	0,199931843	0	3,32371348	1,73279602	0,287703997	0,999737041	"otoconin 90 [Source:MGI Symbol;Acc:MGI:1313269]"	NA	NA	NA
Efr3a	15,51677501	13,33000222	18,05424912	0,820873553	-0,284768088	0,125855164	0,999737041	"EFR3 homolog A (S. cerevisiae) [Source:MGI Symbol;Acc:MGI:1923990]"	NA	NA	NA
Trappc2l	483,3335997	472,5065316	170,8314957	0,985849184	-0,020561136	0,869665904	0,999737041	"trafficking protein particle complex 2-like [Source:MGI Symbol;Acc:MGI:1916295]"	NA	NA	NA
Acsf3	10,50706917	10,13425551	3,205790324	0,918450054	-0,122726827	0,444520482	0,999737041	"acyl-CoA synthetase family member 3 [Source:MGI Symbol;Acc:MGI:2182591]"	YES	ACSF3	Q4G176
Ddx19a	6,232810811	8,379964962	2,025819398	1,073637663	0,102507187	0,711237192	0,999737041	"DEAD (Asp-Glu-Ala-Asp) box polypeptide 19a [Source:MGI Symbol;Acc:MGI:99526]"	NA	NA	NA
Galns	3,990175234	4,990190038	0	1,296772461	0,374925358	0,077976753	0,999737041	"galactosamine (N-acetyl)-6-sulfate sulfatase [Source:MGI Symbol;Acc:MGI:1355303]"	NA	NA	NA
Gata2	0,00649386	0	12,86371485	0,8105488	-0,303029047	0,923592982	0,999737041	"GATA binding protein 2 [Source:MGI Symbol;Acc:MGI:95662]"	NA	NA	NA
C8g	4,574037968	4,750830481	3,664653378	0,893689828	-0,162153892	0,544922154	0,999737041	"complement component 8, gamma polypeptide [Source:MGI Symbol;Acc:MGI:88237]"	NA	NA	NA
Entpd2	1,748805679	1,607017429	9,651481008	0,946388965	-0,079494842	0,856722568	0,999737041	"ectonucleoside triphosphate diphosphohydrolase 2 [Source:MGI Symbol;Acc:MGI:1096863]"	NA	NA	NA
Rabl6	12,47101828	14,24199787	10,2804109	1,066871025	0,093385778	0,703763004	0,999737041	"RAB, member of RAS oncogene family-like 6 [Source:MGI Symbol;Acc:MGI:2442633]"	NA	NA	NA
Ptgds	6,901773293	8,839320756	13177,85959	2,348280773	1,231604915	0,284574787	0,999737041	"prostaglandin D2 synthase (brain) [Source:MGI Symbol;Acc:MGI:99261]"	NA	NA	NA
Edf1	469,1248897	478,3183779	244,8786901	0,997447164	-0,003687674	0,979629393	0,999737041	"endothelial differentiation-related factor 1 [Source:MGI Symbol;Acc:MGI:1891227]"	NA	NA	NA
Clic3	0,3358582	0,447511823	0	1,506103475	0,590820892	0,506890972	0,999737041	"chloride intracellular channel 3 [Source:MGI Symbol;Acc:MGI:1916704]"	NA	NA	NA
Npdc1	523,5363188	533,4191946	207,340227	1,019670773	0,028103416	0,79698065	0,999737041	"neural proliferation, differentiation and control 1 [Source:MGI Symbol;Acc:MGI:1099802]"	NA	NA	NA
Fbxw5	43,18417037	47,36007109	20,10770966	1,009384979	0,013476523	0,933576577	0,999737041	"F-box and WD-40 domain protein 5 [Source:MGI Symbol;Acc:MGI:1354731]"	NA	NA	NA
Slc25a13	0,579333731	0,567296524	7,23036691	1,077746012	0,108017225	0,768526197	0,999737041	"solute carrier family 25 (mitochondrial carrier, adenine nucleotide translocator), member 13 [Source:MGI Symbol;Acc:MGI:1354721]"	YES	SLC25A13	ARALAR2|CITRIN|CTLN2|Q9UJS0
Ube2i	18,52794404	15,25875179	20,65020712	0,917868151	-0,123641165	0,462551739	0,999737041	"ubiquitin-conjugating enzyme E2I [Source:MGI Symbol;Acc:MGI:107365]"	NA	NA	NA
Tsr3	64,06386564	64,58582096	35,91097454	1,00379912	0,005470586	0,974865635	0,999737041	"TSR3 20S rRNA accumulation [Source:MGI Symbol;Acc:MGI:1915577]"	NA	NA	NA
Unkl	2,940800095	3,158952635	0,776907415	0,994608988	-0,007798626	0,978644663	0,999737041	"unkempt-like (Drosophila) [Source:MGI Symbol;Acc:MGI:1921404]"	NA	NA	NA
Lrrk1	0,144402197	0,17714959	0,08868207	1,036287506	0,051424318	0,950797327	0,999737041	"leucine-rich repeat kinase 1 [Source:MGI Symbol;Acc:MGI:2142227]"	NA	NA	NA
Aldh1a3	0,240411106	0,227318344	0	1,175607107	0,233405986	0,793005467	0,999737041	"aldehyde dehydrogenase family 1, subfamily A3 [Source:MGI Symbol;Acc:MGI:1861722]"	NA	NA	NA
Actn1	2,59071786	2,541380365	0,630938574	1,082148458	0,113898433	0,784233565	0,999737041	"actinin, alpha 1 [Source:MGI Symbol;Acc:MGI:2137706]"	NA	NA	NA
Sirt2	71,51997673	70,29151845	535,3131312	0,957781904	-0,062230917	0,658095714	0,999737041	"sirtuin 2 [Source:MGI Symbol;Acc:MGI:1927664]"	NA	NA	NA
Hnrnpl	46,1494735	49,48739115	95,81007293	1,104054852	0,14281185	0,631245818	0,999737041	"heterogeneous nuclear ribonucleoprotein L [Source:MGI Symbol;Acc:MGI:104816]"	NA	NA	NA
Nolc1	13,57946138	15,04786994	17,8658835	1,121376032	0,165270139	0,208417218	0,999737041	"nucleolar and coiled-body phosphoprotein 1 [Source:MGI Symbol;Acc:MGI:1918019]"	NA	NA	NA
Casd1	13,21644531	12,64313024	0,355822733	0,982060351	-0,026116409	0,862733413	0,999737041	"CAS1 domain containing 1 [Source:MGI Symbol;Acc:MGI:2384865]"	NA	NA	NA
Cnksr3	0,400983966	0,616928397	3,035277637	1,587298184	0,666573173	0,196909777	0,999737041	"Cnksr family member 3 [Source:MGI Symbol;Acc:MGI:2674130]"	NA	NA	NA
Mtmr1	3,439707678	3,229296197	1,937481163	0,93415083	-0,098272586	0,665167543	0,999737041	"myotubularin related protein 1 [Source:MGI Symbol;Acc:MGI:1858271]"	NA	NA	NA
Hmgb3	2,15574009	3,597243693	3,548860791	1,800395375	0,848313764	0,086239962	0,999737041	"high mobility group box 3 [Source:MGI Symbol;Acc:MGI:1098219]"	NA	NA	NA
Map2	36,73239325	35,47686069	20,9667089	1,040716956	0,057577753	0,813473497	0,999737041	"microtubule-associated protein 2 [Source:MGI Symbol;Acc:MGI:97175]"	NA	NA	NA
Cyp2j9	0,767435919	0,712480435	32,31146807	0,956409067	-0,064300288	0,860583547	0,999737041	"cytochrome P450, family 2, subfamily j, polypeptide 9 [Source:MGI Symbol;Acc:MGI:1921769]"	NA	NA	NA
Nipsnap3a	0,004546643	0	0	1,044294669	0,062528855	0,984216542	0,999737041	"nipsnap homolog 3A (C. elegans) [Source:MGI Symbol;Acc:MGI:1920648]"	YES	NIPSNAP3A	NIPSNAP4|TASSC|Q9UFN0
Abca1	0,471925387	0,32723092	2,986892349	0,69953251	-0,515536988	0,120477699	0,999737041	"ATP-binding cassette, sub-family A (ABC1), member 1 [Source:MGI Symbol;Acc:MGI:99607]"	NA	NA	NA
Nipsnap3b	84,58255597	83,02101101	52,59484528	1,07229291	0,100699049	0,571927852	0,999737041	"nipsnap homolog 3B (C. elegans) [Source:MGI Symbol;Acc:MGI:1913786]"	YES	NIPSNAP3B	NIPSNAP3|Q9BS92
Lage3	47,85365586	46,15300277	35,98325631	0,959173423	-0,060136411	0,786294746	0,999737041	"L antigen family, member 3 [Source:MGI Symbol;Acc:MGI:1913442]"	NA	NA	NA
Ubl4	98,71220144	98,19743516	66,63582552	0,964481965	-0,052173834	0,742099722	0,999737041	"ubiquitin-like 4 [Source:MGI Symbol;Acc:MGI:95049]"	NA	NA	NA
Gdi1	611,1030011	648,2535508	195,5370129	0,976894739	-0,033724976	0,813532443	0,999737041	"guanosine diphosphate (GDP) dissociation inhibitor 1 [Source:MGI Symbol;Acc:MGI:99846]"	NA	NA	NA
Sash1	0,263624433	0,257277313	5,098182504	0,974843961	-0,036756784	0,934850183	0,999737041	"SAM and SH3 domain containing 1 [Source:MGI Symbol;Acc:MGI:1917347]"	NA	NA	NA
Gadd45b	29,18046192	31,18465978	441,6128887	1,12516518	0,170136812	0,365137754	0,999737041	"growth arrest and DNA-damage-inducible 45 beta [Source:MGI Symbol;Acc:MGI:107776]"	NA	NA	NA
Slamf1	0,013493216	0,125031109	0	5,015566436	2,326412642	0,110565743	0,999737041	"signaling lymphocytic activation molecule family member 1 [Source:MGI Symbol;Acc:MGI:1351314]"	NA	NA	NA
Zdhhc12	7,084404875	9,981699811	3,028132889	1,331578365	0,413137336	0,169328457	0,999737041	"zinc finger, DHHC domain containing 12 [Source:MGI Symbol;Acc:MGI:1913470]"	NA	NA	NA
Endog	17,02719124	17,58661956	8,99874305	1,029559528	0,042027248	0,88685603	0,999737041	"endonuclease G [Source:MGI Symbol;Acc:MGI:1261433]"	YES	ENDOG	Q14249
Cybb	0	0,003829069	0	2,073105958	1,051793856	0,739309989	0,999737041	"cytochrome b-245, beta polypeptide [Source:MGI Symbol;Acc:MGI:88574]"	NA	NA	NA
Golga7	39,0732083	39,36965877	186,9750244	0,992830219	-0,010381067	0,952640915	0,999737041	"golgi autoantigen, golgin subfamily a, 7 [Source:MGI Symbol;Acc:MGI:1931029]"	NA	NA	NA
Xk	1,84252145	1,975868889	1,053245308	1,030775648	0,043730359	0,851234674	0,999737041	"Kell blood group precursor (McLeod phenotype) homolog [Source:MGI Symbol;Acc:MGI:103569]"	NA	NA	NA
Pcolce2	0,198970131	0,32687553	19,23682094	1,244062185	0,315058601	0,458464928	0,999737041	"procollagen C-endopeptidase enhancer 2 [Source:MGI Symbol;Acc:MGI:1923727]"	NA	NA	NA
Cd48	0	0,038542424	6,619992258	3,242683671	1,697188293	0,589850442	0,999737041	"CD48 antigen [Source:MGI Symbol;Acc:MGI:88339]"	NA	NA	NA
Clpx	17,02296327	18,92242325	17,34226915	1,052058742	0,07321526	0,597270191	0,999737041	"caseinolytic peptidase X (E.coli) [Source:MGI Symbol;Acc:MGI:1346017]"	YES	CLPX	O76031
Trabd	12,70367833	12,00473615	4,647366297	0,967094215	-0,04827165	0,737817419	0,999737041	"TraB domain containing [Source:MGI Symbol;Acc:MGI:1915226]"	NA	NA	NA
Mov10l1	0,073514319	0	0,050361149	0,281388268	-1,829365915	0,312386746	0,999737041	"Moloney leukemia virus 10-like 1 [Source:MGI Symbol;Acc:MGI:1891384]"	NA	NA	NA
Dennd6b	25,43193352	27,59888528	4,738124172	1,069081927	0,096372416	0,399438634	0,999737041	"DENN/MADD domain containing 6B [Source:MGI Symbol;Acc:MGI:1916690]"	NA	NA	NA
Cd83	18,10059221	22,00315887	419,5937969	1,292905951	0,370617334	0,052512549	0,999737041	"CD83 antigen [Source:MGI Symbol;Acc:MGI:1328316]"	NA	NA	NA
Tmem27	0,073214816	0	0	0,184642538	-2,437193137	0,207968722	0,999737041	"transmembrane protein 27 [Source:MGI Symbol;Acc:MGI:1926234]"	NA	NA	NA
Ace2	0,006296094	0	0	0,771126601	-0,374960359	0,905514509	0,999737041	"angiotensin I converting enzyme (peptidyl-dipeptidase A) 2 [Source:MGI Symbol;Acc:MGI:1917258]"	NA	NA	NA
Gzmf	0	0,021996279	0	2,073105958	1,051793856	0,739309989	0,999737041	"granzyme F [Source:MGI Symbol;Acc:MGI:109254]"	NA	NA	NA
C4a	0,884556347	1,468560283	0,263702467	2,038237371	1,027322076	0,046107253	0,999737041	"complement component 4A (Rodgers blood group) [Source:MGI Symbol;Acc:MGI:98320]"	NA	NA	NA
Ager	0,230945251	0,13265859	0	0,602071314	-0,731993713	0,444976622	0,999737041	"advanced glycosylation end product-specific receptor [Source:MGI Symbol;Acc:MGI:893592]"	NA	NA	NA
Atf6b	14,23297468	14,1533926	22,98665422	0,954914941	-0,066555865	0,695918513	0,999737041	"activating transcription factor 6 beta [Source:MGI Symbol;Acc:MGI:105121]"	NA	NA	NA
Egfl8	0,524484761	0,814392239	0	1,344835308	0,427429507	0,546761373	0,999737041	"EGF-like domain 8 [Source:MGI Symbol;Acc:MGI:1932094]"	NA	NA	NA
Notch4	0,827625079	0,660751366	1,400839603	1,273845287	0,349190067	0,400593728	0,999737041	"notch 4 [Source:MGI Symbol;Acc:MGI:107471]"	NA	NA	NA
Prrt1	16,2732679	15,78393654	25,61592125	1,064586394	0,090293033	0,785726527	0,999737041	"proline-rich transmembrane protein 1 [Source:MGI Symbol;Acc:MGI:1932118]"	NA	NA	NA
Fam163a	1,002821884	0,796282439	0	0,845055525	-0,242881957	0,449177301	0,999737041	"family with sequence similarity 163, member A [Source:MGI Symbol;Acc:MGI:3618859]"	NA	NA	NA
Cacfd1	57,2265122	55,93916467	16,11349748	0,948464536	-0,076334264	0,63851761	0,999737041	"calcium channel flower domain containing 1 [Source:MGI Symbol;Acc:MGI:1924317]"	NA	NA	NA
Hivep2	1,170039841	1,005737298	1,28506409	0,916586638	-0,125656841	0,688803648	0,999737041	"human immunodeficiency virus type I enhancer binding protein 2 [Source:MGI Symbol;Acc:MGI:1338076]"	NA	NA	NA
Arnt	8,387939356	8,089722494	6,922626066	0,950800218	-0,072785861	0,614813829	0,999737041	"aryl hydrocarbon receptor nuclear translocator [Source:MGI Symbol;Acc:MGI:88071]"	NA	NA	NA
Itga2	0,021459526	0,023872048	0	0,817470119	-0,290762098	0,789136006	0,999737041	"integrin alpha 2 [Source:MGI Symbol;Acc:MGI:96600]"	NA	NA	NA
Mocs2	157,945992	151,0840916	77,67168455	0,957345875	-0,062887851	0,715765477	0,999737041	"molybdenum cofactor synthesis 2 [Source:MGI Symbol;Acc:MGI:1336894]"	NA	NA	NA
Nat9	46,57174309	42,64384418	22,56430781	0,922482708	-0,116406226	0,382962569	0,999737041	"N-acetyltransferase 9 (GCN5-related, putative) [Source:MGI Symbol;Acc:MGI:1913426]"	NA	NA	NA
Lpl	23,38331619	25,61566699	0,112519343	1,140122465	0,189188799	0,538462913	0,999737041	"lipoprotein lipase [Source:MGI Symbol;Acc:MGI:96820]"	NA	NA	NA
Atp6v0e	51,27179819	55,91389342	200,831654	1,154415412	0,207162466	0,210263274	0,999737041	"ATPase, H+ transporting, lysosomal V0 subunit E [Source:MGI Symbol;Acc:MGI:1328318]"	NA	NA	NA
Zfp318	3,516640695	2,762154952	0,901319258	0,693243648	-0,528565603	0,101326306	0,999737041	"zinc finger protein 318 [Source:MGI Symbol;Acc:MGI:1889348]"	NA	NA	NA
Ttbk1	2,271353784	1,844164823	0,91223482	0,841584136	-0,248820584	0,452375316	0,999737041	"tau tubulin kinase 1 [Source:MGI Symbol;Acc:MGI:2147036]"	NA	NA	NA
Srf	3,767757877	3,098457177	6,641967573	0,98895076	-0,016029404	0,9691515	0,999737041	"serum response factor [Source:MGI Symbol;Acc:MGI:106658]"	NA	NA	NA
Gata3	0,140591396	0,148394002	9,129861664	1,261435416	0,335066343	0,699785313	0,999737041	"GATA binding protein 3 [Source:MGI Symbol;Acc:MGI:95663]"	NA	NA	NA
Lama5	23,60632557	20,21734547	7,487157608	0,924986186	-0,112496275	0,631486811	0,999737041	"laminin, alpha 5 [Source:MGI Symbol;Acc:MGI:105382]"	NA	NA	NA
Steap1	0,185054035	0,192247376	2,90343831	1,080070014	0,111124835	0,916102057	0,999737041	"six transmembrane epithelial antigen of the prostate 1 [Source:MGI Symbol;Acc:MGI:1917608]"	NA	NA	NA
Steap2	1,010487125	0,732641542	0,856660086	0,682374791	-0,551363745	0,055389337	0,999737041	"six transmembrane epithelial antigen of prostate 2 [Source:MGI Symbol;Acc:MGI:1921301]"	NA	NA	NA
Hspa8	2233,694242	2306,190232	2147,924099	1,043853279	0,061918946	0,739949284	0,999737041	"heat shock protein 8 [Source:MGI Symbol;Acc:MGI:105384]"	NA	NA	NA
Serac1	2,499002057	2,038565969	4,602251132	0,981651191	-0,026717611	0,924653617	0,999737041	"serine active site containing 1 [Source:MGI Symbol;Acc:MGI:2447813]"	YES	SERAC1	Q96JX3
Awat1	0,008276444	0	0	1,044294669	0,062528855	0,984216542	0,999737041	"acyl-CoA wax alcohol acyltransferase 1 [Source:MGI Symbol;Acc:MGI:3588200]"	NA	NA	NA
Pdzd11	189,3702975	178,3054256	70,27110429	0,90722172	-0,140472914	0,470275842	0,999737041	"PDZ domain containing 11 [Source:MGI Symbol;Acc:MGI:1919871]"	NA	NA	NA
Psma2	385,4473455	388,6933511	257,8473917	0,996855831	-0,004543223	0,97870184	0,999737041	"proteasome (prosome, macropain) subunit, alpha type 2 [Source:MGI Symbol;Acc:MGI:104885]"	NA	NA	NA
Mrpl32	81,79525511	85,50138085	69,53155523	1,036074331	0,051127511	0,718301971	0,999737041	"mitochondrial ribosomal protein L32 [Source:MGI Symbol;Acc:MGI:2137226]"	YES	MRPL32	L32mt|MRP-L32|bMRP-59b|Q9BYC8
Setdb1	4,154458028	3,64035665	2,266100708	0,960085193	-0,058765667	0,806074294	0,999737041	"SET domain, bifurcated 1 [Source:MGI Symbol;Acc:MGI:1934229]"	NA	NA	NA
Anxa9	0,59778723	0,666910316	0,044603615	1,135924289	0,18386668	0,613011668	0,999737041	"annexin A9 [Source:MGI Symbol;Acc:MGI:1923711]"	NA	NA	NA
Prune	12,3517103	13,01608917	1,888308818	1,00472206	0,006796458	0,959184451	0,999737041	"prune homolog (Drosophila) [Source:MGI Symbol;Acc:MGI:1925152]"	NA	NA	NA
Cers2	14,91617752	16,62248518	338,5093064	1,084168905	0,116589534	0,374481566	0,999737041	"ceramide synthase 2 [Source:MGI Symbol;Acc:MGI:1924143]"	NA	NA	NA
Capza2	123,8099416	143,0065059	105,2400224	1,058571974	0,082119364	0,606128148	0,999737041	"capping protein (actin filament) muscle Z-line, alpha 2 [Source:MGI Symbol;Acc:MGI:106222]"	NA	NA	NA
Plekho1	5,021722053	5,207010267	46,1429822	1,060742936	0,085075071	0,677577139	0,999737041	"pleckstrin homology domain containing, family O member 1 [Source:MGI Symbol;Acc:MGI:1914470]"	NA	NA	NA
Vps45	50,33777394	54,23427427	44,33215712	1,034095662	0,048369652	0,675485317	0,999737041	"vacuolar protein sorting 45 (yeast) [Source:MGI Symbol;Acc:MGI:891965]"	NA	NA	NA
Prpf3	9,622155076	16,44343026	10,61464156	1,306464488	0,38566791	0,017872865	0,999737041	"PRP3 pre-mRNA processing factor 3 homolog (yeast) [Source:MGI Symbol;Acc:MGI:1918017]"	NA	NA	NA
Anp32e	9,101894564	9,218123539	18,55042898	1,097274943	0,133925065	0,637409685	0,999737041	"acidic (leucine-rich) nuclear phosphoprotein 32 family, member E [Source:MGI Symbol;Acc:MGI:1913721]"	NA	NA	NA
Aph1a	1,55760752	1,487934501	6,322297077	0,80102418	-0,320082301	0,434273647	0,999737041	"anterior pharynx defective 1a homolog (C. elegans) [Source:MGI Symbol;Acc:MGI:2385110]"	NA	NA	NA
Ppil4	16,28965695	16,48051672	12,69740247	1,014298272	0,020481965	0,863245995	0,999737041	"peptidylprolyl isomerase (cyclophilin)-like 4 [Source:MGI Symbol;Acc:MGI:1914668]"	NA	NA	NA
Cnih1	128,337817	128,626812	64,43973856	0,966986857	-0,048431814	0,742280218	0,999737041	"cornichon homolog 1 (Drosophila) [Source:MGI Symbol;Acc:MGI:1277202]"	NA	NA	NA
Eps8	7,889077222	6,998999491	7,201919571	0,871832176	-0,197877646	0,222320529	0,999737041	"epidermal growth factor receptor pathway substrate 8 [Source:MGI Symbol;Acc:MGI:104684]"	NA	NA	NA
Med22	62,97700321	64,94124187	42,9678907	0,99516355	-0,00699445	0,961840631	0,999737041	"mediator complex subunit 22 [Source:MGI Symbol;Acc:MGI:98446]"	NA	NA	NA
Abo	0,03772994	0	0	0,393546811	-1,345392846	0,667886659	0,999737041	"ABO blood group (transferase A, alpha 1-3-N-acetylgalactosaminyltransferase, transferase B, alpha 1-3-galactosyltransferase) [Source:MGI Symbol;Acc:MGI:2135738]"	NA	NA	NA
Surf1	247,2495774	251,1766073	144,4173506	1,032209565	0,045735905	0,745605624	0,999737041	"surfeit gene 1 [Source:MGI Symbol;Acc:MGI:98443]"	YES	SURF1	Q15526
Med28	279,2440071	294,6991384	209,9589966	1,042768508	0,060418919	0,69043464	0,999737041	"mediator of RNA polymerase II transcription, subunit 28 homolog (yeast) [Source:MGI Symbol;Acc:MGI:1914249]"	NA	NA	NA
Qdpr	247,2542066	247,3669953	2711,093206	0,980069338	-0,029044275	0,807062699	0,999737041	"quinoid dihydropteridine reductase [Source:MGI Symbol;Acc:MGI:97836]"	YES	QDPR	DHPR|PKU2|SDR33C1|P09417
Gnrh1	0,854082281	1,056125773	0	1,053647308	0,075392027	0,892400613	0,999737041	"gonadotropin releasing hormone 1 [Source:MGI Symbol;Acc:MGI:95789]"	NA	NA	NA
Tnr	0,919063384	1,204495284	0,829434863	1,267522691	0,342011575	0,390583335	0,999737041	"tenascin R [Source:MGI Symbol;Acc:MGI:99516]"	NA	NA	NA
Sqstm1	594,1886591	578,1017345	1002,878959	0,950423422	-0,073357704	0,612698026	0,999737041	"sequestosome 1 [Source:MGI Symbol;Acc:MGI:107931]"	NA	NA	NA
Nfe2l2	0,560720466	0,854823071	51,86438506	1,863379056	0,897921183	0,005549877	0,999737041	"nuclear factor, erythroid derived 2, like 2 [Source:MGI Symbol;Acc:MGI:108420]"	NA	NA	NA
Rxrg	5,061982566	6,774320446	0	1,400911425	0,486365742	0,102378071	0,999737041	"retinoid X receptor gamma [Source:MGI Symbol;Acc:MGI:98216]"	NA	NA	NA
Rxra	1,226990469	1,123602125	2,069930061	1,145480868	0,195953362	0,513316786	0,999737041	"retinoid X receptor alpha [Source:MGI Symbol;Acc:MGI:98214]"	NA	NA	NA
Adamtsl4	0,111497644	0,078285211	31,3369169	1,201679091	0,265051675	0,802942568	0,999737041	"ADAMTS-like 4 [Source:MGI Symbol;Acc:MGI:2389008]"	NA	NA	NA
Fcrls	0,00501607	0,191564051	22,06149993	17,00035794	4,087493217	0,007150303	0,999737041	"Fc receptor-like S, scavenger receptor [Source:MGI Symbol;Acc:MGI:1933397]"	NA	NA	NA
Cd5l	0	0,0125855	0	2,95348071	1,562416189	0,620362175	0,999737041	"CD5 antigen-like [Source:MGI Symbol;Acc:MGI:1334419]"	NA	NA	NA
Prpsap1	91,34893881	97,07099931	129,9745966	1,081065452	0,112453872	0,24146855	0,999737041	"phosphoribosyl pyrophosphate synthetase-associated protein 1 [Source:MGI Symbol;Acc:MGI:1915013]"	NA	NA	NA
Fam184b	0,603829125	0,44191958	3,53977772	0,723470741	-0,466993423	0,284543988	0,999737041	"family with sequence similarity 184, member B [Source:MGI Symbol;Acc:MGI:2442958]"	NA	NA	NA
Lcorl	2,320620506	1,622390599	7,143665286	0,869108868	-0,202391188	0,284350624	0,999737041	"ligand dependent nuclear receptor corepressor-like [Source:MGI Symbol;Acc:MGI:2651932]"	NA	NA	NA
Lta4h	39,73896045	39,51649322	41,35663272	0,991285982	-0,012626766	0,923614703	0,999737041	"leukotriene A4 hydrolase [Source:MGI Symbol;Acc:MGI:96836]"	NA	NA	NA
Amdhd1	0,304162452	0,328003904	0	1,135724847	0,183613355	0,750876412	0,999737041	"amidohydrolase domain containing 1 [Source:MGI Symbol;Acc:MGI:1919011]"	NA	NA	NA
Dstn	208,4643318	214,7531343	215,4322752	0,980994953	-0,027682381	0,89823821	0,999737041	"destrin [Source:MGI Symbol;Acc:MGI:1929270]"	NA	NA	NA
H2afy	65,75722373	56,76117187	9,368191911	1,008128959	0,011680199	0,952387508	0,999737041	"H2A histone family, member Y [Source:MGI Symbol;Acc:MGI:1349392]"	NA	NA	NA
Gtf2ird2	4,808234333	4,485404785	0,479203037	0,893953398	-0,16172847	0,569668805	0,999737041	"GTF2I repeat domain containing 2 [Source:MGI Symbol;Acc:MGI:2149780]"	NA	NA	NA
Bola1	107,4781635	99,82734952	43,61826672	0,967221259	-0,04808214	0,680448541	0,999737041	"bolA-like 1 (E. coli) [Source:MGI Symbol;Acc:MGI:1916418]"	YES	BOLA1	Q9Y3E2
Gatsl2	10,94123264	9,192162508	3,19138675	0,910539255	-0,13520688	0,702703973	0,999737041	"GATS protein-like 2 [Source:MGI Symbol;Acc:MGI:1933384]"	NA	NA	NA
Fcgr1	0,040786918	0,03057854	15,42025753	0,741208817	-0,432048052	0,768986262	0,999737041	"Fc receptor, IgG, high affinity I [Source:MGI Symbol;Acc:MGI:95498]"	NA	NA	NA
Ncf1	1,004030149	1,175101618	19,17283443	1,076466935	0,106304006	0,821696967	0,999737041	"neutrophil cytosolic factor 1 [Source:MGI Symbol;Acc:MGI:97283]"	NA	NA	NA
Adss	20,04551215	22,81413662	9,516096507	1,081652777	0,113237452	0,349455277	0,999737041	"adenylosuccinate synthetase, non muscle [Source:MGI Symbol;Acc:MGI:87948]"	NA	NA	NA
1700016C15Rik	0,054175879	0,013490101	0	0,559563452	-0,837626359	0,648444425	0,999737041	"RIKEN cDNA 1700016C15 gene [Source:MGI Symbol;Acc:MGI:1916678]"	NA	NA	NA
Il17rb	1,335835593	1,162586179	8,025497075	0,898553098	-0,154324336	0,701087872	0,999737041	"interleukin 17 receptor B [Source:MGI Symbol;Acc:MGI:1355292]"	NA	NA	NA
Cacna1d	1,576743233	1,530150669	0,034365711	1,036345055	0,051504434	0,84582268	0,999737041	"calcium channel, voltage-dependent, L type, alpha 1D subunit [Source:MGI Symbol;Acc:MGI:88293]"	NA	NA	NA
Chdh	0,522991152	1,183914925	1,108109693	1,44313634	0,529207605	0,392941356	0,999737041	"choline dehydrogenase [Source:MGI Symbol;Acc:MGI:1860776]"	YES	CHDH	Q8NE62
Actr8	37,76804987	39,49321405	24,60666346	1,054084615	0,075990682	0,547671119	0,999737041	"ARP8 actin-related protein 8 [Source:MGI Symbol;Acc:MGI:1860775]"	NA	NA	NA
Lrrc27	8,686567714	10,84661554	0	1,085861427	0,118840005	0,520102568	0,999737041	"leucine rich repeat containing 27 [Source:MGI Symbol;Acc:MGI:1923862]"	NA	NA	NA
Stk32c	2,803391819	3,167031402	0	1,182809363	0,242217569	0,489054017	0,999737041	"serine/threonine kinase 32C [Source:MGI Symbol;Acc:MGI:2385336]"	NA	NA	NA
Fnta	48,23232759	39,68912398	68,53810301	0,881122209	-0,182585964	0,445224792	0,999737041	"farnesyltransferase, CAAX box, alpha [Source:MGI Symbol;Acc:MGI:104683]"	NA	NA	NA
Skiv2l2	13,64094664	14,59858805	14,28812726	1,012363607	0,01772755	0,897545322	0,999737041	"superkiller viralicidic activity 2-like 2 (S. cerevisiae) [Source:MGI Symbol;Acc:MGI:1919448]"	NA	NA	NA
Lbp	0,415544125	0,347267494	0	0,804484889	-0,313862772	0,614989592	0,999737041	"lipopolysaccharide binding protein [Source:MGI Symbol;Acc:MGI:1098776]"	NA	NA	NA
Celsr1	0,041854795	0,048216674	0	1,081324351	0,112799334	0,831501548	0,999737041	"cadherin, EGF LAG seven-pass G-type receptor 1 (flamingo homolog, Drosophila) [Source:MGI Symbol;Acc:MGI:1100883]"	NA	NA	NA
Fli1	0,003089777	0	9,760595812	1,044294669	0,062528855	0,984216542	0,999737041	"Friend leukemia integration 1 [Source:MGI Symbol;Acc:MGI:95554]"	NA	NA	NA
Stard13	0,142220289	0,20401215	10,25842971	1,816575259	0,861221136	0,198801758	0,999737041	"StAR-related lipid transfer (START) domain containing 13 [Source:MGI Symbol;Acc:MGI:2385331]"	NA	NA	NA
Tenm1	3,98328269	3,723156861	0	0,95632318	-0,06442985	0,78967543	0,999737041	"teneurin transmembrane protein 1 [Source:MGI Symbol;Acc:MGI:1345185]"	NA	NA	NA
Camk1g	18,72144933	20,47991742	0,580381534	1,097999771	0,134877754	0,316148254	0,999737041	"calcium/calmodulin-dependent protein kinase I gamma [Source:MGI Symbol;Acc:MGI:2388073]"	NA	NA	NA
Diexf	0,99083649	0,964175652	0,663307996	1,059468191	0,083340274	0,798727838	0,999737041	"digestive organ expansion factor homolog (zebrafish) [Source:MGI Symbol;Acc:MGI:2138080]"	NA	NA	NA
Hsd11b1	0,043684335	0	14,77057807	0,59165682	-0,757167486	0,806506095	0,999737041	"hydroxysteroid 11-beta dehydrogenase 1 [Source:MGI Symbol;Acc:MGI:103562]"	NA	NA	NA
Syt14	0,508393512	0,810318877	0	1,387278312	0,472257247	0,337179599	0,999737041	"synaptotagmin XIV [Source:MGI Symbol;Acc:MGI:2444490]"	NA	NA	NA
H2-M3	11,35197565	9,955591379	13,15342083	0,871301431	-0,198756182	0,431687088	0,999737041	"histocompatibility 2, M region locus 3 [Source:MGI Symbol;Acc:MGI:95915]"	NA	NA	NA
Lonrf3	0,062599751	0,182200205	0,213662672	1,672265657	0,741804053	0,56009985	0,999737041	"LON peptidase N-terminal domain and ring finger 3 [Source:MGI Symbol;Acc:MGI:1921615]"	NA	NA	NA
Atp5e	1301,756478	1324,15855	766,3499385	1,002846122	0,004100254	0,977194361	0,999737041	"ATP synthase, H+ transporting, mitochondrial F1 complex, epsilon subunit [Source:MGI Symbol;Acc:MGI:1855697]"	YES	ATP5E	ATPE|MC5DN3|P56381
Nelfcd	42,00754456	39,45960501	28,26000191	1,010297578	0,014780295	0,913628141	0,999737041	"negative elongation factor complex member C/D, Th1l [Source:MGI Symbol;Acc:MGI:1926424]"	NA	NA	NA
Tubb1	0	0,015874387	0	2,073105958	1,051793856	0,739309989	0,999737041	"tubulin, beta 1 class VI [Source:MGI Symbol;Acc:MGI:107814]"	NA	NA	NA
Ctsz	17,43887173	19,25693406	443,7202813	1,163211507	0,218113446	0,366530395	0,999737041	"cathepsin Z [Source:MGI Symbol;Acc:MGI:1891190]"	NA	NA	NA
Slmo2	122,6326508	118,1706173	85,21607154	0,948028598	-0,076997516	0,613398144	0,999737041	"slowmo homolog 2 (Drosophila) [Source:MGI Symbol;Acc:MGI:1913640]"	YES	SLMO2	C20orf45|PRELID3B|dJ543J19.5|Q9Y3B1
Sertad4	5,051057481	4,438580794	0,726214112	0,926234077	-0,110551258	0,64040215	0,999737041	"SERTA domain containing 4 [Source:MGI Symbol;Acc:MGI:2443496]"	NA	NA	NA
H2-M2	0,022540491	0,017471135	0	0,961706965	-0,056330728	0,983478795	0,999737041	"histocompatibility 2, M region locus 2 [Source:MGI Symbol;Acc:MGI:95914]"	NA	NA	NA
Ube2a	62,76389832	60,41209913	39,97316906	0,92928887	-0,105800966	0,535888686	0,999737041	"ubiquitin-conjugating enzyme E2A [Source:MGI Symbol;Acc:MGI:102959]"	NA	NA	NA
Slc25a5	419,7830356	386,1053499	317,1840263	0,867416434	-0,205203319	0,33184845	0,999737041	"solute carrier family 25 (mitochondrial carrier, adenine nucleotide translocator), member 5 [Source:MGI Symbol;Acc:MGI:1353496]"	YES	SLC25A5	2F1|AAC2|ANT2|T2|T3|P05141
Atp1b4	0,020809399	0,013933136	0	0,79672472	-0,327846756	0,799282668	0,999737041	"ATPase, (Na+)/K+ transporting, beta 4 polypeptide [Source:MGI Symbol;Acc:MGI:1915071]"	NA	NA	NA
Ppdpf	171,1359165	170,1158265	151,4035267	1,024079138	0,034327208	0,809333532	0,999737041	"pancreatic progenitor cell differentiation and proliferation factor homolog (zebrafish)RIKEN cDNA 2700038C09 gene [Source:MGI Symbol;Acc:MGI:1913746]"	NA	NA	NA
Kcnq2	21,87265564	20,76138247	2,819411065	0,948123183	-0,076853585	0,708445682	0,999737041	"potassium voltage-gated channel, subfamily Q, member 2 [Source:MGI Symbol;Acc:MGI:1309503]"	NA	NA	NA
Eef1a2	24,78428821	19,48866132	3,166662651	0,738283048	-0,437754063	0,071089437	0,999737041	"eukaryotic translation elongation factor 1 alpha 2 [Source:MGI Symbol;Acc:MGI:1096317]"	NA	NA	NA
Col20a1	0,566780751	0,570889609	0	0,824564176	-0,278296311	0,56551898	0,999737041	"collagen, type XX, alpha 1 [Source:MGI Symbol;Acc:MGI:1920618]"	NA	NA	NA
Pls3	53,52334883	57,26224341	19,98266931	1,05039943	0,070938038	0,682781257	0,999737041	"plastin 3 (T-isoform) [Source:MGI Symbol;Acc:MGI:104807]"	NA	NA	NA
Mpped2	45,25846467	51,6709466	0,760027834	1,012613904	0,018084199	0,844409652	0,999737041	"metallophosphoesterase domain containing 2 [Source:MGI Symbol;Acc:MGI:1924265]"	NA	NA	NA
Nkap	5,224288634	5,36086253	6,59199421	1,003223791	0,004643467	0,975048151	0,999737041	"NFKB activating protein [Source:MGI Symbol;Acc:MGI:1914300]"	NA	NA	NA
Ndufa1	893,2676791	847,7515229	282,4063813	0,942056496	-0,086114512	0,492939216	0,999737041	"NADH dehydrogenase (ubiquinone) 1 alpha subcomplex, 1 [Source:MGI Symbol;Acc:MGI:1929511]"	YES	NDUFA1	CI-MWFE|MWFE|ZNF183|O15239
Wt1	0,012143254	0,004943517	0,085737731	0,434510683	-1,202536447	0,454443802	0,999737041	"Wilms tumor 1 homolog [Source:MGI Symbol;Acc:MGI:98968]"	NA	NA	NA
E2f3	3,616866963	2,712540742	0,02837802	0,851388054	-0,232111247	0,317751762	0,999737041	"E2F transcription factor 3 [Source:MGI Symbol;Acc:MGI:1096340]"	NA	NA	NA
Cr1l	7,997808468	8,224389105	39,03671384	1,034220954	0,04854444	0,813740295	0,999737041	"complement component (3b/4b) receptor 1-like [Source:MGI Symbol;Acc:MGI:88513]"	NA	NA	NA
Ppfibp1	1,911970587	1,793965168	5,51405821	1,064110785	0,089648359	0,765625801	0,999737041	"PTPRF interacting protein, binding protein 1 (liprin beta 1) [Source:MGI Symbol;Acc:MGI:1914783]"	NA	NA	NA
Cd46	1,049838253	1,012880831	1,972686611	0,857167031	-0,222351733	0,595465666	0,999737041	"CD46 antigen, complement regulatory protein [Source:MGI Symbol;Acc:MGI:1203290]"	NA	NA	NA
Cd34	0,224040548	0,252123148	38,67490901	1,291944387	0,369543969	0,503431055	0,999737041	"CD34 antigen [Source:MGI Symbol;Acc:MGI:88329]"	NA	NA	NA
Plgrkt	32,987275	41,9137054	59,55524506	1,304878968	0,383915998	0,015027396	0,999737041	"plasminogen receptor, C-terminal lysine transmembrane protein [Source:MGI Symbol;Acc:MGI:1915009]"	YES	PLGRKT	C9orf46|MDS030|PLG-RKT|Plg-R(KT)|Q9HBL7
Cd274	2,250351976	2,173517582	39,47920215	0,971253372	-0,042080392	0,823621251	0,999737041	"CD274 antigen [Source:MGI Symbol;Acc:MGI:1926446]"	NA	NA	NA
Pdcd1lg2	0,070106244	0,063609541	0	0,669541326	-0,57875499	0,653716437	0,999737041	"programmed cell death 1 ligand 2 [Source:MGI Symbol;Acc:MGI:1930125]"	NA	NA	NA
Gtf3a	23,48008672	26,23873371	59,02972471	1,111622927	0,152667495	0,48687122	0,999737041	"general transcription factor III A [Source:MGI Symbol;Acc:MGI:1913846]"	NA	NA	NA
Mtif3	13,26074834	14,36727625	17,43966536	1,065013185	0,090871292	0,521119533	0,999737041	"mitochondrial translational initiation factor 3 [Source:MGI Symbol;Acc:MGI:1923616]"	YES	MTIF3	IF3mt|Q9H2K0
Lnx2	0,379328776	0,359909399	3,66698077	1,03650744	0,051730471	0,911774585	0,999737041	"ligand of numb-protein X 2 [Source:MGI Symbol;Acc:MGI:2155959]"	NA	NA	NA
Il19	0,011373932	0,027211134	0	1,557899404	0,639602079	0,834510224	0,999737041	"interleukin 19 [Source:MGI Symbol;Acc:MGI:1890472]"	NA	NA	NA
Dyrk3	3,335304746	4,703942547	0	1,470621911	0,556426385	0,00656818	0,999737041	"dual-specificity tyrosine-(Y)-phosphorylation regulated kinase 3 [Source:MGI Symbol;Acc:MGI:1330300]"	NA	NA	NA
Mapkapk2	3,353189351	3,298320252	10,95144444	1,084710487	0,117310033	0,680422408	0,999737041	"MAP kinase-activated protein kinase 2 [Source:MGI Symbol;Acc:MGI:109298]"	NA	NA	NA
Il10	0,007393864	0	0	1,044294669	0,062528855	0,984216542	0,999737041	"interleukin 10 [Source:MGI Symbol;Acc:MGI:96537]"	NA	NA	NA
Lamp2	26,3633538	27,03801913	132,3756217	0,936305492	-0,094948775	0,737365473	0,999737041	"lysosomal-associated membrane protein 2 [Source:MGI Symbol;Acc:MGI:96748]"	NA	NA	NA
Atxn10	353,1364561	357,1478877	83,41100447	0,98065602	-0,028180918	0,850879894	0,999737041	"ataxin 10 [Source:MGI Symbol;Acc:MGI:1859293]"	NA	NA	NA
Foxred2	3,85667509	3,756189177	2,231237694	0,947513754	-0,07778121	0,617994778	0,999737041	"FAD-dependent oxidoreductase domain containing 2 [Source:MGI Symbol;Acc:MGI:106315]"	NA	NA	NA
Eif3d	70,39912157	67,99377649	45,46193718	0,949789396	-0,074320445	0,520504112	0,999737041	"eukaryotic translation initiation factor 3, subunit D [Source:MGI Symbol;Acc:MGI:1933181]"	NA	NA	NA
H3f3b	390,9812288	388,9890175	793,184241	1,044417008	0,062697856	0,609017746	0,999737041	"H3 histone, family 3B [Source:MGI Symbol;Acc:MGI:1101768]"	NA	NA	NA
Nup50	9,774457743	9,891919299	11,14310153	1,018854473	0,026948	0,796147762	0,999737041	"nucleoporin 50 [Source:MGI Symbol;Acc:MGI:1351502]"	NA	NA	NA
Phf21b	0,420457359	0,214858359	0	0,802478862	-0,317464703	0,605759411	0,999737041	"PHD finger protein 21B [Source:MGI Symbol;Acc:MGI:2443812]"	NA	NA	NA
Nlrp14	0,00324364	0	0	1,044294669	0,062528855	0,984216542	0,999737041	"NLR family, pyrin domain containing 14 [Source:MGI Symbol;Acc:MGI:1924108]"	NA	NA	NA
Ift27	48,52002915	50,3599046	47,68404832	1,040772622	0,057654917	0,634426191	0,999737041	"intraflagellar transport 27 [Source:MGI Symbol;Acc:MGI:1914292]"	NA	NA	NA
Pacsin2	10,79740468	10,74807779	15,69405851	0,969200851	-0,045132424	0,791948859	0,999737041	"protein kinase C and casein kinase substrate in neurons 2 [Source:MGI Symbol;Acc:MGI:1345153]"	YES	PACSIN2	SDPII|Q9UNF0
Cmah	0,003993982	0,02914363	0	1,185318188	0,24527439	0,935202357	0,999737041	"cytidine monophospho-N-acetylneuraminic acid hydroxylase [Source:MGI Symbol;Acc:MGI:103227]"	NA	NA	NA
Ttll12	4,369424005	4,726909398	7,677857847	1,053801948	0,075603752	0,641226802	0,999737041	"tubulin tyrosine ligase-like family, member 12 [Source:MGI Symbol;Acc:MGI:3039573]"	NA	NA	NA
Bik	0,215029401	0,251814979	6,729061266	0,881579695	-0,1818371	0,863630937	0,999737041	"BCL2-interacting killer [Source:MGI Symbol;Acc:MGI:1206591]"	NA	NA	NA
Scube1	1,652713966	1,830133616	0,746912026	1,139191551	0,188010351	0,450248859	0,999737041	"signal peptide, CUB domain, EGF-like 1 [Source:MGI Symbol;Acc:MGI:1890616]"	NA	NA	NA
Tox4	17,23044697	18,95479817	31,38552934	1,048545929	0,068390056	0,598594169	0,999737041	"TOX high mobility group box family member 4 [Source:MGI Symbol;Acc:MGI:1915389]"	NA	NA	NA
Mrps18c	152,9534939	149,9093042	70,53412209	1,002654459	0,003824501	0,975989351	0,999737041	"mitochondrial ribosomal protein S18C [Source:MGI Symbol;Acc:MGI:1915985]"	YES	MRPS18C	MRP-S18-1|MRPS18-1|Q9Y3D5
Sulf1	1,757822858	2,631027024	0,542622874	1,803634946	0,850907368	0,053610726	0,999737041	"sulfatase 1 [Source:MGI Symbol;Acc:MGI:2138563]"	NA	NA	NA
Srsf6	34,77457711	40,8980525	97,49483548	1,122351028	0,166523966	0,087947522	0,999737041	"serine/arginine-rich splicing factor 6 [Source:MGI Symbol;Acc:MGI:1915246]"	NA	NA	NA
Plcg1	8,364992879	6,838397488	9,138065709	0,882400138	-0,180495078	0,348213693	0,999737041	"phospholipase C, gamma 1 [Source:MGI Symbol;Acc:MGI:97615]"	NA	NA	NA
Kctd2	14,53800476	11,15285135	1,568050016	0,73705403	-0,440157714	0,175891717	0,999737041	"potassium channel tetramerisation domain containing 2 [Source:MGI Symbol;Acc:MGI:1917632]"	NA	NA	NA
Tmprss6	0,105369971	0,12983134	0	1,199914446	0,262931545	0,731333228	0,999737041	"transmembrane serine protease 6 [Source:MGI Symbol;Acc:MGI:1919003]"	NA	NA	NA
Kctd5	6,410848829	5,486403236	25,32114649	0,902094153	-0,148650078	0,552443712	0,999737041	"potassium channel tetramerisation domain containing 5 [Source:MGI Symbol;Acc:MGI:1916509]"	NA	NA	NA
Etaa1	0,585750511	0,505933974	0,609373721	0,90952111	-0,136820972	0,665256424	0,999737041	"Ewing's tumor-associated antigen 1 [Source:MGI Symbol;Acc:MGI:1915395]"	NA	NA	NA
Matn4	0,142403788	0,077929334	6,159357867	0,478748126	-1,062661254	0,213859437	0,999737041	"matrilin 4 [Source:MGI Symbol;Acc:MGI:1328314]"	NA	NA	NA
Svs4	0,015746395	0,011690225	0	1,557898353	0,639601106	0,839637311	0,999737041	"seminal vesicle secretory protein 4 [Source:MGI Symbol;Acc:MGI:98450]"	NA	NA	NA
Svs5	0,024968121	0	0	0,771126601	-0,374960359	0,905514509	0,999737041	"seminal vesicle secretory protein 5 [Source:MGI Symbol;Acc:MGI:98453]"	NA	NA	NA
Rbpjl	0,059832042	0,084909384	0,280007593	1,386070138	0,471000263	0,613876434	0,999737041	"recombination signal binding protein for immunoglobulin kappa J region-like [Source:MGI Symbol;Acc:MGI:1196616]"	NA	NA	NA
Sdc4	1,48607267	1,630333454	125,6604047	1,107704982	0,147573696	0,610397057	0,999737041	"syndecan 4 [Source:MGI Symbol;Acc:MGI:1349164]"	NA	NA	NA
Ccdc70	0	0,037830029	0	2,95348071	1,562416189	0,620362175	0,999737041	"coiled-coil domain containing 70 [Source:MGI Symbol;Acc:MGI:1915179]"	NA	NA	NA
Nbr1	23,16999132	25,24859399	38,71792425	0,888419269	-0,170687412	0,185756208	0,999737041	"neighbor of Brca1 gene 1 [Source:MGI Symbol;Acc:MGI:108498]"	YES	NBR1	1A1-3B|M17S2|Q14596
Cyth1	22,32771701	21,72516228	42,34219493	1,010655933	0,01529193	0,92755912	0,999737041	"cytohesin 1 [Source:MGI Symbol;Acc:MGI:1334257]"	NA	NA	NA
Rnd3	7,51871663	7,393077036	14,22865046	1,009646025	0,013849583	0,949320105	0,999737041	"Rho family GTPase 3 [Source:MGI Symbol;Acc:MGI:1921444]"	NA	NA	NA
Brca1	0,196921573	0,241840975	0,067587543	1,144856772	0,195167121	0,659936043	0,999737041	"breast cancer 1 [Source:MGI Symbol;Acc:MGI:104537]"	NA	NA	NA
Gast	1,892193448	2,453177022	0	1,341500228	0,4238473	0,367980957	0,999737041	"gastrin [Source:MGI Symbol;Acc:MGI:104768]"	NA	NA	NA
Cntnap1	7,072999535	6,111067354	1,361092136	0,874990336	-0,192661013	0,452545545	0,999737041	"contactin associated protein-like 1 [Source:MGI Symbol;Acc:MGI:1858201]"	NA	NA	NA
Nt5c3b	41,76582151	45,32740263	41,55000937	1,080322519	0,111462079	0,461632474	0,999737041	"5'-nucleotidase, cytosolic IIIB [Source:MGI Symbol;Acc:MGI:1915356]"	NA	NA	NA
Coa3	491,5705335	470,4344437	192,5202448	0,957966732	-0,06195254	0,699360456	0,999737041	"cytochrome C oxidase assembly factor 3 [Source:MGI Symbol;Acc:MGI:1098757]"	YES	COA3	CCDC56|MITRAC12|Q9Y2R0
Zpbp2	0,079667253	0,050382164	0	0,839140871	-0,253015071	0,887320996	0,999737041	"zona pellucida binding protein 2 [Source:MGI Symbol;Acc:MGI:1916626]"	NA	NA	NA
Gsdma	0,037944297	0,031857573	0	1,024770937	0,035301466	0,981382185	0,999737041	"gasdermin A [Source:MGI Symbol;Acc:MGI:1889509]"	NA	NA	NA
Med24	33,43125974	29,25725244	43,34333728	0,932497025	-0,100828973	0,478178184	0,999737041	"mediator complex subunit 24 [Source:MGI Symbol;Acc:MGI:1344385]"	NA	NA	NA
Gsdma2	0	0,040412792	0,315020431	3,242683671	1,697188293	0,589850442	0,999737041	"gasdermin A2 [Source:MGI Symbol;Acc:MGI:1921490]"	NA	NA	NA
Psmd3	57,40257557	58,95235727	49,87444675	1,010977999	0,015751602	0,912068368	0,999737041	"proteasome (prosome, macropain) 26S subunit, non-ATPase, 3 [Source:MGI Symbol;Acc:MGI:98858]"	NA	NA	NA
Exosc10	18,32797217	19,40752117	22,36283619	1,057869959	0,081162291	0,435815463	0,999737041	"exosome component 10 [Source:MGI Symbol;Acc:MGI:1355322]"	NA	NA	NA
Glod4	67,50213081	68,11413827	104,6387121	1,005336545	0,007678537	0,959879723	0,999737041	"glyoxalase domain containing 4 [Source:MGI Symbol;Acc:MGI:1914451]"	YES	GLOD4	C17orf25|HC71|Q9HC38
Vps53	48,04479534	51,95737774	47,5082569	1,008476922	0,01217807	0,894889215	0,999737041	"vacuolar protein sorting 53 (yeast) [Source:MGI Symbol;Acc:MGI:1915549]"	NA	NA	NA
Taok1	4,332509913	3,760233181	2,583583505	0,901142896	-0,150172199	0,553572101	0,999737041	"TAO kinase 1 [Source:MGI Symbol;Acc:MGI:1914490]"	NA	NA	NA
Dnttip1	14,25995591	13,16316158	10,32218298	0,963387168	-0,053812388	0,797766119	0,999737041	"deoxynucleotidyltransferase, terminal, interacting protein 1 [Source:MGI Symbol;Acc:MGI:1923483]"	NA	NA	NA
Acot8	82,43086981	83,00984582	31,98457817	0,992808535	-0,010412577	0,952709722	0,999737041	"acyl-CoA thioesterase 8 [Source:MGI Symbol;Acc:MGI:2158201]"	NA	NA	NA
Cd300lg	0,138719451	0,168850492	0	1,287961979	0,365090005	0,570471669	0,999737041	"CD300 antigen like family member G [Source:MGI Symbol;Acc:MGI:1289168]"	NA	NA	NA
Mpp2	10,42120561	10,01429371	4,732468358	1,01895288	0,027087338	0,924229649	0,999737041	"membrane protein, palmitoylated 2 (MAGUK p55 subfamily member 2) [Source:MGI Symbol;Acc:MGI:1858257]"	NA	NA	NA
Vtn	0,026849979	0,017967743	394,7822473	0,713546568	-0,486920508	0,856878195	0,999737041	"vitronectin [Source:MGI Symbol;Acc:MGI:98940]"	NA	NA	NA
Nlk	10,17322754	6,609671655	4,503532595	0,703851458	-0,506657103	0,046383359	0,999737041	"nemo like kinase [Source:MGI Symbol;Acc:MGI:1201387]"	NA	NA	NA
Traf4	2,595139455	3,315028897	4,546983111	1,250306851	0,322282206	0,073697737	0,999737041	"TNF receptor associated factor 4 [Source:MGI Symbol;Acc:MGI:1202880]"	NA	NA	NA
Aldoc	324,0003974	322,9983186	1189,146045	0,94571671	-0,080520006	0,735844105	0,999737041	"aldolase C, fructose-bisphosphate [Source:MGI Symbol;Acc:MGI:101863]"	NA	NA	NA
Stac2	3,049585657	2,071759096	0	0,707825497	-0,498534365	0,156381353	0,999737041	"SH3 and cysteine rich domain 2 [Source:MGI Symbol;Acc:MGI:2144518]"	NA	NA	NA
Rpl19	17,17745863	19,24164389	14,1661587	1,10169497	0,139724836	0,482554645	0,999737041	"ribosomal protein L19 [Source:MGI Symbol;Acc:MGI:98020]"	NA	NA	NA
Nek8	0,932474877	1,300279167	0,044234958	1,061690413	0,08636314	0,815116998	0,999737041	"NIMA (never in mitosis gene a)-related expressed kinase 8 [Source:MGI Symbol;Acc:MGI:1890646]"	NA	NA	NA
Cacnb4	9,325175704	7,404443087	3,526132401	0,837541816	-0,255766873	0,130781584	0,999737041	"calcium channel, voltage-dependent, beta 4 subunit [Source:MGI Symbol;Acc:MGI:103301]"	NA	NA	NA
Plxdc1	2,025519418	2,768198091	4,091733332	1,436779421	0,522838592	0,130301957	0,999737041	"plexin domain containing 1 [Source:MGI Symbol;Acc:MGI:1919574]"	NA	NA	NA
Arl5b	18,39348521	19,79494295	70,70997938	1,049254829	0,069365102	0,643021586	0,999737041	"ADP-ribosylation factor-like 5B [Source:MGI Symbol;Acc:MGI:1923119]"	NA	NA	NA
Zfp207	52,92868137	55,78925249	67,15180941	1,027301183	0,038859211	0,798054145	0,999737041	"zinc finger protein 207 [Source:MGI Symbol;Acc:MGI:1340045]"	NA	NA	NA
Psmd11	86,29207115	73,0006592	57,67277198	0,838894053	-0,253439475	0,279107934	0,999737041	"proteasome (prosome, macropain) 26S subunit, non-ATPase, 11 [Source:MGI Symbol;Acc:MGI:1916327]"	NA	NA	NA
C1qtnf1	0,851485398	1,098889531	0	1,589271947	0,668366011	0,097578922	0,999737041	"C1q and tumor necrosis factor related protein 1 [Source:MGI Symbol;Acc:MGI:1919254]"	NA	NA	NA
Pipox	0,117483228	0,081257669	0	0,64783767	-0,626295736	0,728777095	0,999737041	"pipecolic acid oxidase [Source:MGI Symbol;Acc:MGI:1197006]"	NA	NA	NA
Timp2	89,55423618	85,785514	16,27073906	1,013192471	0,018908262	0,933353332	0,999737041	"tissue inhibitor of metalloproteinase 2 [Source:MGI Symbol;Acc:MGI:98753]"	NA	NA	NA
Zc3h18	2,453686962	1,946622701	7,017059819	0,834338388	-0,26129547	0,386105015	0,999737041	"zinc finger CCCH-type containing 18 [Source:MGI Symbol;Acc:MGI:1923264]"	NA	NA	NA
Top2b	5,864812876	6,323079821	4,858907359	0,895999317	-0,158430463	0,491217094	0,999737041	"topoisomerase (DNA) II beta [Source:MGI Symbol;Acc:MGI:98791]"	NA	NA	NA
Rarb	1,380538389	1,065239382	0,167317199	0,712547006	-0,488942904	0,14998015	0,999737041	"retinoic acid receptor, beta [Source:MGI Symbol;Acc:MGI:97857]"	NA	NA	NA
Igfbp4	21,30847171	22,42202037	11,51362093	1,129678511	0,175912262	0,573461552	0,999737041	"insulin-like growth factor binding protein 4 [Source:MGI Symbol;Acc:MGI:96439]"	NA	NA	NA
Cdc6	0,263356889	0,227161789	3,25944103	1,077285819	0,107401068	0,860437112	0,999737041	"cell division cycle 6 [Source:MGI Symbol;Acc:MGI:1345150]"	NA	NA	NA
Suz12	2,375779443	2,923627567	2,857385467	1,08097852	0,112337856	0,760740482	0,999737041	"suppressor of zeste 12 homolog (Drosophila) [Source:MGI Symbol;Acc:MGI:1261758]"	NA	NA	NA
Atad5	0,273202522	0,298881932	0,027812758	1,190494907	0,251561449	0,573841017	0,999737041	"ATPase family, AAA domain containing 5 [Source:MGI Symbol;Acc:MGI:2442925]"	NA	NA	NA
Crlf3	9,648371585	11,98635599	30,74373318	1,19187941	0,253238277	0,156136495	0,999737041	"cytokine receptor-like factor 3 [Source:MGI Symbol;Acc:MGI:1860086]"	NA	NA	NA
Krt27	0,055647358	0,048407814	0	0,814973069	-0,295175709	0,864577539	0,999737041	"keratin 27 [Source:MGI Symbol;Acc:MGI:1339999]"	NA	NA	NA
Tns4	0,017590041	0,103995287	0	1,856013173	0,89220695	0,683882475	0,999737041	"tensin 4 [Source:MGI Symbol;Acc:MGI:2144377]"	NA	NA	NA
Tnfaip1	13,80082563	12,68250522	17,98641996	0,959335627	-0,059892459	0,577178241	0,999737041	"tumor necrosis factor, alpha-induced protein 1 (endothelial) [Source:MGI Symbol;Acc:MGI:104961]"	NA	NA	NA
Rab11fip4	15,06882518	15,51898748	8,600415714	1,023179556	0,033059344	0,780378327	0,999737041	"RAB11 family interacting protein 4 (class II) [Source:MGI Symbol;Acc:MGI:2442920]"	NA	NA	NA
Cd40	0,267984241	0,272333364	7,485681952	0,632536188	-0,660780074	0,446760863	0,999737041	"CD40 antigen [Source:MGI Symbol;Acc:MGI:88336]"	NA	NA	NA
Slc35c2	65,97558945	63,52822812	37,19834804	0,899637611	-0,152584118	0,369000451	0,999737041	"solute carrier family 35, member C2 [Source:MGI Symbol;Acc:MGI:2385166]"	NA	NA	NA
Zfp334	3,087382245	3,585825709	0,233090661	1,256150457	0,329009275	0,115244188	0,999737041	"zinc finger protein 334 [Source:MGI Symbol;Acc:MGI:2388656]"	NA	NA	NA
Elmo2	48,95788504	43,40726945	59,55499724	0,971098963	-0,042309769	0,714962018	0,999737041	"engulfment and cell motility 2 [Source:MGI Symbol;Acc:MGI:2153045]"	NA	NA	NA
Wsb1	116,8218497	131,563654	115,2010984	1,090944566	0,125577795	0,328196795	0,999737041	"WD repeat and SOCS box-containing 1 [Source:MGI Symbol;Acc:MGI:1926139]"	NA	NA	NA
Ttpal	13,24343951	12,71929435	7,653955625	0,904970659	-0,144057078	0,224043757	0,999737041	"tocopherol (alpha) transfer protein-like [Source:MGI Symbol;Acc:MGI:1923330]"	NA	NA	NA
Rhot1	27,86801348	31,1111864	16,1354463	1,058966764	0,082657311	0,587919075	0,999737041	"ras homolog gene family, member T1 [Source:MGI Symbol;Acc:MGI:1926078]"	YES	RHOT1	ARHT1|MIRO-1|MIRO1|Q8IXI2
Hnf4g	0,062623625	0,025700456	0	0,350168925	-1,513877036	0,192598675	0,999737041	"hepatocyte nuclear factor 4, gamma [Source:MGI Symbol;Acc:MGI:1353604]"	NA	NA	NA
Rhbdl3	1,110389211	0,991117937	2,3246202	0,855174478	-0,225709297	0,593628349	0,999737041	"rhomboid, veinlet-like 3 (Drosophila) [Source:MGI Symbol;Acc:MGI:2179276]"	NA	NA	NA
Ada	0,268362136	0,28208543	26,80794158	1,490555756	0,575850342	0,488661043	0,999737041	"adenosine deaminase [Source:MGI Symbol;Acc:MGI:87916]"	NA	NA	NA
Serinc3	108,0663423	114,8829512	219,2161048	0,950294405	-0,073553559	0,722468323	0,999737041	"serine incorporator 3 [Source:MGI Symbol;Acc:MGI:1349457]"	NA	NA	NA
Tha1	7,135553489	9,04652479	13,7969467	1,202330363	0,265833359	0,154569181	0,999737041	"threonine aldolase 1 [Source:MGI Symbol;Acc:MGI:1919026]"	NA	NA	NA
Pgs1	25,66504512	24,6293549	18,2652357	0,979803964	-0,029434967	0,871972805	0,999737041	"phosphatidylglycerophosphate synthase 1 [Source:MGI Symbol;Acc:MGI:1921701]"	YES	PGS1	Q32NB8
Birc5	1,927652962	2,306417784	0	1,288186545	0,365341528	0,205082265	0,999737041	"baculoviral IAP repeat-containing 5 [Source:MGI Symbol;Acc:MGI:1203517]"	NA	NA	NA
Afmid	4,890391468	4,514953609	6,41379195	0,930921543	-0,103268511	0,754117829	0,999737041	"arylformamidase [Source:MGI Symbol;Acc:MGI:2448704]"	NA	NA	NA
Trp53tg5	0,159057878	0,145559459	0	0,840277228	-0,251062707	0,782844233	0,999737041	"transformation related protein 53 target 5 [Source:MGI Symbol;Acc:MGI:1920853]"	NA	NA	NA
Pigt	14,5040749	13,84418495	1,750374192	0,890692316	-0,167000947	0,405469369	0,999737041	"phosphatidylinositol glycan anchor biosynthesis, class T [Source:MGI Symbol;Acc:MGI:1926178]"	NA	NA	NA
Wfdc2	0,601464651	0,657728068	0	0,810513888	-0,303091188	0,711954499	0,999737041	"WAP four-disulfide core domain 2 [Source:MGI Symbol;Acc:MGI:1914951]"	NA	NA	NA
Etv4	0,103757279	0,174975973	0	1,999652108	0,999749027	0,325339135	0,999737041	"ets variant gene 4 (E1A enhancer binding protein, E1AF) [Source:MGI Symbol;Acc:MGI:99423]"	NA	NA	NA
Dbndd2	26,1777384	25,00920598	529,4261246	0,911266135	-0,13405564	0,44071249	0,999737041	"dysbindin (dystrobrevin binding protein 1) domain containing 2 [Source:MGI Symbol;Acc:MGI:106562]"	NA	NA	NA
Mmp9	1,020555415	0,831080038	0	0,762125679	-0,391899168	0,19118366	0,999737041	"matrix metallopeptidase 9 [Source:MGI Symbol;Acc:MGI:97011]"	NA	NA	NA
Slc12a5	30,76906233	22,96557315	4,097611815	0,849487377	-0,235335584	0,381865423	0,999737041	"solute carrier family 12, member 5 [Source:MGI Symbol;Acc:MGI:1862037]"	NA	NA	NA
Ghdc	4,304856029	4,989594332	9,370481201	1,142341537	0,191994052	0,328247299	0,999737041	"GH3 domain containing [Source:MGI Symbol;Acc:MGI:1931556]"	NA	NA	NA
Pltp	0,015628488	0,010213666	282,2326685	2,13721114	1,095729442	0,726765121	0,999737041	"phospholipid transfer protein [Source:MGI Symbol;Acc:MGI:103151]"	NA	NA	NA
Slc12a7	0,285014624	0,2681722	0	1,025925321	0,036925718	0,941308787	0,999737041	"solute carrier family 12, member 7 [Source:MGI Symbol;Acc:MGI:1342283]"	NA	NA	NA
Ctsa	116,0571291	120,8449378	312,8147811	0,985323741	-0,021330276	0,911594828	0,999737041	"cathepsin A [Source:MGI Symbol;Acc:MGI:97748]"	NA	NA	NA
Zswim1	26,31333034	27,62645788	11,99832355	1,069951093	0,097544853	0,522539386	0,999737041	"zinc finger SWIM-type containing 1 [Source:MGI Symbol;Acc:MGI:1919221]"	NA	NA	NA
Slc12a4	0,036686895	0,023325825	8,216533582	0,744722196	-0,425225738	0,801431567	0,999737041	"solute carrier family 12, member 4 [Source:MGI Symbol;Acc:MGI:1309465]"	NA	NA	NA
Spata25	0,01913862	0,347691987	3,75462122	14,64166367	3,872007585	0,048679014	0,999737041	"spermatogenesis associated 25 [Source:MGI Symbol;Acc:MGI:1922892]"	NA	NA	NA
Myo1c	2,286248861	1,787838433	10,88402022	0,84844715	-0,237103297	0,200544666	0,999737041	"myosin IC [Source:MGI Symbol;Acc:MGI:106612]"	NA	NA	NA
Crk	12,1866793	10,02972457	19,95997854	0,861596773	-0,214915248	0,38768116	0,999737041	"v-crk sarcoma virus CT10 oncogene homolog (avian) [Source:MGI Symbol;Acc:MGI:88508]"	NA	NA	NA
Cox7c	223,5237686	222,8629003	117,4451445	0,982450785	-0,025542957	0,881202751	0,999737041	"cytochrome c oxidase subunit VIIc [Source:MGI Symbol;Acc:MGI:103226]"	YES	COX7C	P15954
Pitpna	62,85177615	48,43971077	15,78307901	0,780677295	-0,357201784	0,143467486	0,999737041	"phosphatidylinositol transfer protein, alpha [Source:MGI Symbol;Acc:MGI:99887]"	NA	NA	NA
Mlx	46,25223911	42,46448748	18,06854597	0,88388447	-0,178070283	0,261055436	0,999737041	"MAX-like protein X [Source:MGI Symbol;Acc:MGI:108398]"	NA	NA	NA
Fam134c	2,84828845	2,191957816	5,154505934	0,724511177	-0,464920148	0,052759174	0,999737041	"family with sequence similarity 134, member C [Source:MGI Symbol;Acc:MGI:1915248]"	NA	NA	NA
Jph2	1,677365588	1,357171615	0	0,784998413	-0,349238358	0,163200566	0,999737041	"junctophilin 2 [Source:MGI Symbol;Acc:MGI:1891496]"	NA	NA	NA
Dhx58	0,491536337	0,671888308	4,328400917	1,146195242	0,196852812	0,679806414	0,999737041	"DEXH (Asp-Glu-X-His) box polypeptide 58 [Source:MGI Symbol;Acc:MGI:1931560]"	NA	NA	NA
Rab5a	28,03755985	24,271512	18,40480307	0,862286433	-0,213760914	0,260649369	0,999737041	"RAB5A, member RAS oncogene family [Source:MGI Symbol;Acc:MGI:105926]"	NA	NA	NA
Hspb9	0,049669592	0,04617412	0	1,291327418	0,368854844	0,86187151	0,999737041	"heat shock protein, alpha-crystallin-related, B9 [Source:MGI Symbol;Acc:MGI:1922732]"	NA	NA	NA
Nkiras2	11,18227877	11,95874119	6,725406528	1,046124942	0,065055168	0,70930295	0,999737041	"NFKB inhibitor interacting Ras-like protein 2 [Source:MGI Symbol;Acc:MGI:1919216]"	NA	NA	NA
Ppp2r5c	15,35622613	15,08345281	8,159504595	0,98220025	-0,025910905	0,812947607	0,999737041	"protein phosphatase 2, regulatory subunit B (B56), gamma isoform [Source:MGI Symbol;Acc:MGI:1349475]"	NA	NA	NA
Ift52	29,36621718	32,89481149	4,445938392	1,062950161	0,088073954	0,637162926	0,999737041	"intraflagellar transport 52 [Source:MGI Symbol;Acc:MGI:2387217]"	NA	NA	NA
Mybl2	0,147151537	0,176225116	0	0,966507939	-0,049146513	0,951262574	0,999737041	"myeloblastosis oncogene-like 2 [Source:MGI Symbol;Acc:MGI:101785]"	NA	NA	NA
Sgk2	0,1162254	0,074895888	6,242058463	0,918158142	-0,123185433	0,899567919	0,999737041	"serum/glucocorticoid regulated kinase 2 [Source:MGI Symbol;Acc:MGI:1351318]"	NA	NA	NA
Eya2	0,903469449	0,774786115	0	0,618875032	-0,692279977	0,062953647	0,999737041	"eyes absent 2 homolog (Drosophila) [Source:MGI Symbol;Acc:MGI:109341]"	NA	NA	NA
B4galt5	3,97769503	3,969390054	2,237278725	1,094697194	0,130531859	0,694246673	0,999737041	"UDP-Gal:betaGlcNAc beta 1,4-galactosyltransferase, polypeptide 5 [Source:MGI Symbol;Acc:MGI:1927169]"	NA	NA	NA
Gdap1l1	125,7044818	129,4508535	50,66058415	0,969495029	-0,044694594	0,768056485	0,999737041	"ganglioside-induced differentiation-associated protein 1-like 1 [Source:MGI Symbol;Acc:MGI:2385163]"	NA	NA	NA
Hnf4a	0,002665929	0	0	1,044294669	0,062528855	0,984216542	0,999737041	"hepatic nuclear factor 4, alpha [Source:MGI Symbol;Acc:MGI:109128]"	NA	NA	NA
Ptgis	0,348242452	0,373284936	0	1,655916486	0,727629914	0,097999104	0,999737041	"prostaglandin I2 (prostacyclin) synthase [Source:MGI Symbol;Acc:MGI:1097156]"	NA	NA	NA
Cadps2	76,90844257	57,88980888	10,51729729	0,867752614	-0,204644289	0,309491678	0,999737041	"Ca2+-dependent activator protein for secretion 2 [Source:MGI Symbol;Acc:MGI:2443963]"	NA	NA	NA
Ddx27	9,966452143	8,173899462	15,73348203	0,906651961	-0,14137925	0,510044387	0,999737041	"DEAD (Asp-Glu-Ala-Asp) box polypeptide 27 [Source:MGI Symbol;Acc:MGI:2385884]"	NA	NA	NA
Cyth3	8,026007141	7,571820647	10,64978024	0,926780376	-0,109700599	0,485129456	0,999737041	"cytohesin 3 [Source:MGI Symbol;Acc:MGI:1335107]"	NA	NA	NA
Rac3	91,11544427	103,2686139	8,51094953	1,095626814	0,13175648	0,495365948	0,999737041	"RAS-related C3 botulinum substrate 3 [Source:MGI Symbol;Acc:MGI:2180784]"	NA	NA	NA
Rrp7a	121,1089255	124,1378525	35,94985316	0,992031775	-0,011541763	0,945347851	0,999737041	"ribosomal RNA processing 7 homolog A (S. cerevisiae) [Source:MGI Symbol;Acc:MGI:1922028]"	NA	NA	NA
Cyb5r3	72,88641195	75,99410657	77,41634768	1,018370648	0,026262743	0,8948989	0,999737041	"cytochrome b5 reductase 3 [Source:MGI Symbol;Acc:MGI:94893]"	YES	CYB5R3	B5R|DIA1|P00387
Ints2	1,414213109	1,311671798	0,812791675	1,134775471	0,182406871	0,531235879	0,999737041	"integrator complex subunit 2 [Source:MGI Symbol;Acc:MGI:1917672]"	NA	NA	NA
Med13l	1,239752347	1,157566122	2,852476004	1,036139257	0,051217915	0,867246364	0,999737041	"mediator complex subunit 13-like [Source:MGI Symbol;Acc:MGI:2670178]"	NA	NA	NA
Hist1h2bc	8,087305722	5,394985616	327,284395	0,60433544	-0,726578547	0,066818345	0,999737041	"histone cluster 1, H2bc [Source:MGI Symbol;Acc:MGI:1915274]"	NA	NA	NA
Baiap2l2	0,8073378	0,602331021	0	0,843886698	-0,244878782	0,633461208	0,999737041	"BAI1-associated protein 2-like 2 [Source:MGI Symbol;Acc:MGI:2652819]"	NA	NA	NA
Mafk	7,163928838	6,883084805	54,38726277	1,087380354	0,120856667	0,702209484	0,999737041	"v-maf musculoaponeurotic fibrosarcoma oncogene family, protein K (avian) [Source:MGI Symbol;Acc:MGI:99951]"	NA	NA	NA
Med1	5,244264452	5,177913965	3,870153445	0,990065777	-0,014403718	0,916844162	0,999737041	"mediator complex subunit 1 [Source:MGI Symbol;Acc:MGI:1100846]"	NA	NA	NA
Erbb3	0,019148002	0,008867961	10,78262026	0,745714112	-0,423305451	0,738142122	0,999737041	"v-erb-b2 erythroblastic leukemia viral oncogene homolog 3 (avian) [Source:MGI Symbol;Acc:MGI:95411]"	NA	NA	NA
Stard3	10,28107596	12,5282454	62,69370534	1,21089349	0,276071971	0,032740165	0,999737041	"START domain containing 3 [Source:MGI Symbol;Acc:MGI:1929618]"	NA	NA	NA
Ikzf3	0,030766208	0,004548502	0	0,468267588	-1,094594911	0,651008223	0,999737041	"IKAROS family zinc finger 3 [Source:MGI Symbol;Acc:MGI:1342542]"	NA	NA	NA
Mfng	0,044849776	0,035902502	24,85637197	0,633174864	-0,659324111	0,738867974	0,999737041	"MFNG O-fucosylpeptide 3-beta-N-acetylglucosaminyltransferase [Source:MGI Symbol;Acc:MGI:1095404]"	NA	NA	NA
Vmp1	73,18895835	77,30731914	357,5554935	1,013503839	0,019351554	0,911489866	0,999737041	"vacuole membrane protein 1 [Source:MGI Symbol;Acc:MGI:1923159]"	NA	NA	NA
Uchl5	56,61709833	54,15714518	36,67035185	0,967724741	-0,047331348	0,688299755	0,999737041	"ubiquitin carboxyl-terminal esterase L5 [Source:MGI Symbol;Acc:MGI:1914848]"	NA	NA	NA
Glrx2	129,9980352	140,5913136	97,77663477	1,038860396	0,055001795	0,740763485	0,999737041	"glutaredoxin 2 (thioltransferase) [Source:MGI Symbol;Acc:MGI:1916617]"	YES	GLRX2	CGI-133|GRX2|Q9NS18
Trove2	3,336595999	3,648341833	2,375218047	1,134840999	0,182490178	0,319618852	0,999737041	"TROVE domain family, member 2 [Source:MGI Symbol;Acc:MGI:106652]"	NA	NA	NA
Stk4	2,838886498	3,343393109	2,040485034	1,092541839	0,127688529	0,49490104	0,999737041	"serine/threonine kinase 4 [Source:MGI Symbol;Acc:MGI:1929004]"	NA	NA	NA
Pmp22	3,715880507	5,046329169	513,21449	1,024423948	0,034812884	0,964508193	0,999737041	"peripheral myelin protein 22 [Source:MGI Symbol;Acc:MGI:97631]"	NA	NA	NA
Gdf9	1,722740441	1,268117353	8,818663493	0,916449098	-0,125873343	0,710545379	0,999737041	"growth differentiation factor 9 [Source:MGI Symbol;Acc:MGI:95692]"	NA	NA	NA
Zcchc10	16,83139789	17,20825074	10,09422896	1,099105227	0,136329514	0,382530495	0,999737041	"zinc finger, CCHC domain containing 10 [Source:MGI Symbol;Acc:MGI:1196228]"	NA	NA	NA
Psmb6	663,0099628	647,441523	410,7836677	0,990982888	-0,01306795	0,920294961	0,999737041	"proteasome (prosome, macropain) subunit, beta type 6 [Source:MGI Symbol;Acc:MGI:104880]"	NA	NA	NA
Spag7	217,1393931	217,3697393	65,83392275	0,998798671	-0,001734193	0,985131979	0,999737041	"sperm associated antigen 7 [Source:MGI Symbol;Acc:MGI:107380]"	NA	NA	NA
Pfn1	626,3191174	642,8175647	782,3763279	1,00346079	0,004984244	0,97825575	0,999737041	"profilin 1 [Source:MGI Symbol;Acc:MGI:97549]"	NA	NA	NA
Tomm34	68,83905807	80,30673069	63,88513192	1,099787336	0,13722458	0,354202287	0,999737041	"translocase of outer mitochondrial membrane 34 [Source:MGI Symbol;Acc:MGI:1914395]"	YES	TOMM34	HTOM34P|TOM34|URCC3|Q15785
Ywhab	407,153195	407,7714628	92,38170775	0,93540062	-0,09634371	0,429724769	0,999737041	"tyrosine 3-monooxygenase/tryptophan 5-monooxygenase activation protein, beta polypeptide [Source:MGI Symbol;Acc:MGI:1891917]"	NA	NA	NA
Ksr1	1,017538404	1,03190507	6,509323131	1,131310165	0,17799452	0,54803709	0,999737041	"kinase suppressor of ras 1 [Source:MGI Symbol;Acc:MGI:105051]"	NA	NA	NA
Gpx3	119,2026596	180,3703657	16,91869215	1,575677599	0,655972374	0,034659309	0,999737041	"glutathione peroxidase 3 [Source:MGI Symbol;Acc:MGI:105102]"	NA	NA	NA
Anxa6	34,55348438	34,18853304	27,93212643	0,959097255	-0,060250979	0,605956752	0,999737041	"annexin A6 [Source:MGI Symbol;Acc:MGI:88255]"	NA	NA	NA
Il12rb2	0,189560363	0,235480748	1,209451642	1,062909874	0,088019273	0,887526002	0,999737041	"interleukin 12 receptor, beta 2 [Source:MGI Symbol;Acc:MGI:1270861]"	NA	NA	NA
Zkscan6	5,045181262	5,791666748	0	1,158962278	0,21283361	0,279424076	0,999737041	"zinc finger with KRAB and SCAN domains 6 [Source:MGI Symbol;Acc:MGI:1289293]"	NA	NA	NA
Kpna2	3,475967466	3,62582098	2,853250902	1,020946675	0,029907515	0,925337086	0,999737041	"karyopherin (importin) alpha 2 [Source:MGI Symbol;Acc:MGI:103561]"	NA	NA	NA
Smurf2	1,958120122	2,117993781	3,411257048	1,088108144	0,12182195	0,730691447	0,999737041	"SMAD specific E3 ubiquitin protein ligase 2 [Source:MGI Symbol;Acc:MGI:1913563]"	NA	NA	NA
Cep95	2,877294199	2,988776243	3,409776473	1,097866134	0,134702152	0,509413106	0,999737041	"centrosomal protein 95 [Source:MGI Symbol;Acc:MGI:2443502]"	NA	NA	NA
Vezf1	3,855584404	3,83806275	12,87567622	1,032607254	0,046291637	0,730406198	0,999737041	"vascular endothelial zinc finger 1 [Source:MGI Symbol;Acc:MGI:1313291]"	NA	NA	NA
Cuedc1	2,712317156	3,655446057	1,830582272	1,440684164	0,526754093	0,168074906	0,999737041	"CUE domain containing 1 [Source:MGI Symbol;Acc:MGI:2144281]"	NA	NA	NA
Srsf1	32,61523187	30,78841817	10,92883105	0,981327617	-0,027193233	0,922882623	0,999737041	"serine/arginine-rich splicing factor 1 [Source:MGI Symbol;Acc:MGI:98283]"	NA	NA	NA
Abi3	0,095526018	0,25247998	0	1,973970393	0,981100351	0,695909802	0,999737041	"ABI gene family, member 3 [Source:MGI Symbol;Acc:MGI:1913860]"	NA	NA	NA
Shroom1	0,682997375	0,302467736	14,05115599	0,40803639	-1,293230273	0,014355487	0,999737041	"shroom family member 1 [Source:MGI Symbol;Acc:MGI:1919024]"	NA	NA	NA
Kif3a	58,27301116	57,35639781	47,44782001	0,985726507	-0,020740673	0,90245912	0,999737041	"kinesin family member 3A [Source:MGI Symbol;Acc:MGI:107689]"	NA	NA	NA
Sept8	31,10209118	31,29935986	277,7460074	0,958851463	-0,060620752	0,611772089	0,999737041	"septin 8 [Source:MGI Symbol;Acc:MGI:894310]"	NA	NA	NA
Mtmr4	9,926206805	8,695120083	7,175993008	0,876020278	-0,19096383	0,328113252	0,999737041	"myotubularin related protein 4 [Source:MGI Symbol;Acc:MGI:2180699]"	NA	NA	NA
Mrm1	10,64832807	9,579531701	5,672165624	0,940226677	-0,08891948	0,626398733	0,999737041	"mitochondrial rRNA methyltransferase 1 homolog (S. cerevisiae) [Source:MGI Symbol;Acc:MGI:2443470]"	YES	MRM1	Q6IN84
Mapt	154,2675598	142,3230912	161,0407369	0,941711741	-0,086642578	0,755524036	0,999737041	"microtubule-associated protein tau [Source:MGI Symbol;Acc:MGI:97180]"	NA	NA	NA
Kansl1	9,043854583	8,853976348	4,073698314	0,971948023	-0,041048931	0,76063026	0,999737041	"KAT8 regulatory NSL complex subunit 1 [Source:MGI Symbol;Acc:MGI:1923969]"	NA	NA	NA
Gid4	6,566300593	6,806610498	23,00384013	1,027614566	0,039299245	0,846519672	0,999737041	"GID complex subunit 4, VID24 homolog (S. cerevisiae) [Source:MGI Symbol;Acc:MGI:1914021]"	NA	NA	NA
Myo1b	0,159620356	0,106827168	5,466293621	0,579748771	-0,786500239	0,378195179	0,999737041	"myosin IB [Source:MGI Symbol;Acc:MGI:107752]"	NA	NA	NA
Dhx40	8,95169216	10,17174211	6,982370056	1,091336651	0,126096207	0,468943876	0,999737041	"DEAH (Asp-Glu-Ala-His) box polypeptide 40 [Source:MGI Symbol;Acc:MGI:1914737]"	NA	NA	NA
Ypel2	7,081165345	6,484886279	15,82520455	0,92338825	-0,11499072	0,343154179	0,999737041	"yippee-like 2 (Drosophila) [Source:MGI Symbol;Acc:MGI:1925114]"	NA	NA	NA
Akap1	3,331509913	3,314875086	4,617046882	1,02276019	0,032467911	0,920821571	0,999737041	"A kinase (PRKA) anchor protein 1 [Source:MGI Symbol;Acc:MGI:104729]"	YES	AKAP1	AKAP|AKAP121|AKAP149|AKAP84|D-AKAP1|PPP1R43|PRKA1|SAKAP84|TDRD17|Q92667
Nol11	12,9149598	13,89803751	4,797513735	1,045293872	0,063908596	0,726133382	0,999737041	"nucleolar protein 11 [Source:MGI Symbol;Acc:MGI:1916229]"	NA	NA	NA
Derl2	15,05383946	16,98018569	49,54062526	1,049974798	0,0703547	0,536615734	0,999737041	"Der1-like domain family, member 2 [Source:MGI Symbol;Acc:MGI:2151483]"	NA	NA	NA
C1qbp	176,0598118	177,5610823	65,86753381	0,996100321	-0,005637046	0,969615018	0,999737041	"complement component 1, q subcomponent binding protein [Source:MGI Symbol;Acc:MGI:1194505]"	YES	C1QBP	GC1QBP|HABP1|SF2p32|gC1Q-R|gC1qR|p32|Q07021
Rpain	80,09651222	88,225002	83,01351996	1,055326553	0,077689486	0,400403386	0,999737041	"RPA interacting protein [Source:MGI Symbol;Acc:MGI:1916973]"	NA	NA	NA
6330403K07Rik	1312,72057	1325,390952	227,6992793	1,024900766	0,03548423	0,809049743	0,999737041	"RIKEN cDNA 6330403K07 gene [Source:MGI Symbol;Acc:MGI:1918001]"	NA	NA	NA
Slc13a3	3,704404941	4,182437222	12,59756784	0,763279887	-0,389715919	0,201621621	0,999737041	"solute carrier family 13 (sodium-dependent dicarboxylate transporter), member 3 [Source:MGI Symbol;Acc:MGI:2149635]"	NA	NA	NA
Kcnab3	1,225650084	1,06568526	2,048700438	0,912573012	-0,131988106	0,657650304	0,999737041	"potassium voltage-gated channel, shaker-related subfamily, beta member 3 [Source:MGI Symbol;Acc:MGI:1336208]"	NA	NA	NA
Chd3	29,43425186	23,63708272	2,68941657	0,912794276	-0,131638351	0,642568949	0,999737041	"chromodomain helicase DNA binding protein 3 [Source:MGI Symbol;Acc:MGI:1344395]"	NA	NA	NA
Kdm6b	13,60127943	13,45623497	61,17698498	1,039305985	0,055620465	0,672811418	0,999737041	"KDM1 lysine (K)-specific demethylase 6B [Source:MGI Symbol;Acc:MGI:2448492]"	NA	NA	NA
1700125H20Rik	0,198726421	0,162339667	0	0,597063678	-0,744043289	0,518800325	0,999737041	"RIKEN cDNA 1700125H20 gene [Source:MGI Symbol;Acc:MGI:1920884]"	NA	NA	NA
Appbp2	12,74171787	12,32336553	20,62787854	0,985603939	-0,020920074	0,891674491	0,999737041	"amyloid beta precursor protein (cytoplasmic tail) binding protein 2 [Source:MGI Symbol;Acc:MGI:1914134]"	NA	NA	NA
Adora2b	0,099376326	0,108507056	10,18270006	1,076053576	0,105749911	0,904865203	0,999737041	"adenosine A2b receptor [Source:MGI Symbol;Acc:MGI:99403]"	NA	NA	NA
Ncor1	16,44689953	14,07810476	17,49276077	0,938216215	-0,09200766	0,757679739	0,999737041	"nuclear receptor co-repressor 1 [Source:MGI Symbol;Acc:MGI:1349717]"	NA	NA	NA
Trpv2	27,27964049	29,29709598	4,260851411	1,044313095	0,06255431	0,660413622	0,999737041	"transient receptor potential cation channel, subfamily V, member 2 [Source:MGI Symbol;Acc:MGI:1341836]"	NA	NA	NA
Cenpv	14,83637613	14,30424383	26,23205308	1,178133183	0,23650264	0,395754722	0,999737041	"centromere protein V [Source:MGI Symbol;Acc:MGI:1920389]"	NA	NA	NA
Pcgf2	18,35464076	19,00464777	8,249144873	1,107508808	0,147318172	0,438173219	0,999737041	"polycomb group ring finger 2 [Source:MGI Symbol;Acc:MGI:99161]"	NA	NA	NA
Cwc25	8,155565947	7,539079075	11,67750849	0,975952245	-0,035117539	0,872623644	0,999737041	"CWC25 spliceosome-associated protein homolog (S. cerevisiae) [Source:MGI Symbol;Acc:MGI:1914730]"	NA	NA	NA
1700001P01Rik	0,166448785	0,199740975	3,100616991	1,283106167	0,359640547	0,781650491	0,999737041	"RIKEN cDNA 1700001P01 gene [Source:MGI Symbol;Acc:MGI:1919465]"	NA	NA	NA
Pip4k2b	2,176003823	1,637046331	1,195346989	0,826530969	-0,274859219	0,501182411	0,999737041	"phosphatidylinositol-5-phosphate 4-kinase, type II, beta [Source:MGI Symbol;Acc:MGI:1934234]"	NA	NA	NA
Trim37	14,57121987	13,12704231	3,998238266	0,884986045	-0,176273388	0,225694209	0,999737041	"tripartite motif-containing 37 [Source:MGI Symbol;Acc:MGI:2153072]"	NA	NA	NA
Ybx2	0,673737648	0,703469968	0	0,897114015	-0,156636745	0,764321493	0,999737041	"Y box protein 2 [Source:MGI Symbol;Acc:MGI:1096372]"	NA	NA	NA
Ctdnep1	17,87039302	14,80789089	8,482169503	0,917414065	-0,124355069	0,607658237	0,999737041	"CTD nuclear envelope phosphatase 1 [Source:MGI Symbol;Acc:MGI:1914431]"	NA	NA	NA
Elp5	261,9922198	273,4843255	89,59191704	1,002134131	0,003075619	0,983866054	0,999737041	"elongator acetyltransferase complex subunit 5 [Source:MGI Symbol;Acc:MGI:1859017]"	NA	NA	NA
Slc2a4	0,199807195	0,015208653	0	0,244937954	-2,02951175	0,065065918	0,999737041	"solute carrier family 2 (facilitated glucose transporter), member 4 [Source:MGI Symbol;Acc:MGI:95758]"	NA	NA	NA
Gabarap	671,5574566	690,5969161	665,2203622	1,013501902	0,019348796	0,876599481	0,999737041	"gamma-aminobutyric acid receptor associated protein [Source:MGI Symbol;Acc:MGI:1861742]"	NA	NA	NA
Cldn7	0,643863296	0,531026182	0	0,939415517	-0,090164671	0,903100521	0,999737041	"claudin 7 [Source:MGI Symbol;Acc:MGI:1859285]"	NA	NA	NA
2810408A11Rik	0,19496487	0,073903242	0	0,338335064	-1,563475393	0,197402012	0,999737041	"RIKEN cDNA 2810408A11 gene [Source:MGI Symbol;Acc:MGI:1917669]"	NA	NA	NA
Phf23	16,66109314	15,11462452	48,33370002	0,9263983	-0,110295488	0,531278191	0,999737041	"PHD finger protein 23 [Source:MGI Symbol;Acc:MGI:1925496]"	NA	NA	NA
Acadvl	30,30032553	31,38502437	65,83685923	0,983799048	-0,023564436	0,939157991	0,999737041	"acyl-Coenzyme A dehydrogenase, very long chain [Source:MGI Symbol;Acc:MGI:895149]"	YES	ACADVL	ACAD6|LCACD|VLCAD|P49748
Dnah11	0,050928306	0,005176365	0	0,35845295	-1,480144328	0,290045366	0,999737041	"dynein, axonemal, heavy chain 11 [Source:MGI Symbol;Acc:MGI:1100864]"	NA	NA	NA
G3bp1	12,1121827	10,7115628	23,11449841	1,049826963	0,070151556	0,671779089	0,999737041	"GTPase activating protein (SH3 domain) binding protein 1 [Source:MGI Symbol;Acc:MGI:1351465]"	NA	NA	NA
Atox1	447,369649	420,8923899	476,6288107	0,92631627	-0,110423241	0,491407697	0,999737041	"ATX1 (antioxidant protein 1) homolog 1 (yeast) [Source:MGI Symbol;Acc:MGI:1333855]"	NA	NA	NA
Glra2	3,267154586	3,735820551	0,055338723	1,106408826	0,14588457	0,642675925	0,999737041	"glycine receptor, alpha 2 subunit [Source:MGI Symbol;Acc:MGI:95748]"	NA	NA	NA
Glra4	0,230553483	0,350693437	0,808713095	1,745434773	0,803586444	0,401065199	0,999737041	"glycine receptor, alpha 4 subunit [Source:MGI Symbol;Acc:MGI:95750]"	NA	NA	NA
Mief2	6,82314232	6,626244221	4,249802306	0,957381905	-0,062833557	0,698812765	0,999737041	"mitochondrial elongation factor 2 [Source:MGI Symbol;Acc:MGI:2144199]"	NA	NA	NA
Crhr1	11,68401569	11,30304121	1,925563992	0,96073905	-0,057783467	0,814396508	0,999737041	"corticotropin releasing hormone receptor 1 [Source:MGI Symbol;Acc:MGI:88498]"	NA	NA	NA
Dusp14	115,0237274	112,8663037	2,72559183	1,048676547	0,068569763	0,711770944	0,999737041	"dual specificity phosphatase 14 [Source:MGI Symbol;Acc:MGI:1927168]"	NA	NA	NA
Tada2a	10,91379469	11,10218599	5,898880024	1,020939848	0,029897867	0,781371	0,999737041	"transcriptional adaptor 2A [Source:MGI Symbol;Acc:MGI:2144471]"	NA	NA	NA
Ikzf1	0,014614032	0	0	0,553883928	-0,852344419	0,786753373	0,999737041	"IKAROS family zinc finger 1 [Source:MGI Symbol;Acc:MGI:1342540]"	NA	NA	NA
Fam115e	0	0,031408423	0	2,967142215	1,569074077	0,618849003	0,999737041	"family with sequence similarity 115, member E [Source:MGI Symbol;Acc:MGI:3042585]"	NA	NA	NA
Pnpo	141,9228805	135,9181255	20,42264572	0,939704156	-0,089721466	0,572952615	0,999737041	"pyridoxine 5'-phosphate oxidase [Source:MGI Symbol;Acc:MGI:2144151]"	YES	PNPO	HEL-S-302|PDXPO|Q9NVS9
Cog1	32,53050985	30,39800257	9,868580515	0,94418491	-0,082858669	0,672714254	0,999737041	"component of oligomeric golgi complex 1 [Source:MGI Symbol;Acc:MGI:1333873]"	NA	NA	NA
Cbx1	19,59092621	17,06207276	10,43098758	0,935763753	-0,095783748	0,524283332	0,999737041	"chromobox 1 [Source:MGI Symbol;Acc:MGI:105369]"	NA	NA	NA
Cdk5rap3	31,5898457	33,20240506	41,16320702	1,036990943	0,052403293	0,806180305	0,999737041	"CDK5 regulatory subunit associated protein 3 [Source:MGI Symbol;Acc:MGI:1933126]"	NA	NA	NA
Copz2	0,738502823	0,798687836	15,50543324	1,13902313	0,187797044	0,799337818	0,999737041	"coatomer protein complex, subunit zeta 2 [Source:MGI Symbol;Acc:MGI:1929008]"	NA	NA	NA
Slc25a39	196,0479862	206,2465341	79,12610866	1,013121631	0,018807388	0,881534904	0,999737041	"solute carrier family 25, member 39 [Source:MGI Symbol;Acc:MGI:1196386]"	YES	SLC25A39	CGI69|Q9BZJ4
Sp2	2,815391506	3,409526526	6,299912999	1,233150122	0,302348443	0,164836084	0,999737041	"Sp2 transcription factor [Source:MGI Symbol;Acc:MGI:1926162]"	NA	NA	NA
Aatf	13,37342931	14,00026564	18,1410253	1,064653428	0,090383872	0,45651412	0,999737041	"apoptosis antagonizing transcription factor [Source:MGI Symbol;Acc:MGI:1929608]"	NA	NA	NA
Lhx1	0,3558178	0,173637023	0,230985613	0,656295671	-0,607582177	0,284199134	0,999737041	"LIM homeobox protein 1 [Source:MGI Symbol;Acc:MGI:99783]"	NA	NA	NA
Dync1h1	55,40554622	49,46453591	99,50644274	0,943405898	-0,084049474	0,728081835	0,999737041	"dynein cytoplasmic 1 heavy chain 1 [Source:MGI Symbol;Acc:MGI:103147]"	NA	NA	NA
Pex12	10,63903959	11,84703398	6,451864179	0,992711942	-0,010552947	0,955409978	0,999737041	"peroxisomal biogenesis factor 12 [Source:MGI Symbol;Acc:MGI:2144177]"	NA	NA	NA
Ndel1	62,3951054	65,2548162	30,47485679	1,009287347	0,013336973	0,897308349	0,999737041	"nuclear distribution gene E-like homolog 1 (A. nidulans) [Source:MGI Symbol;Acc:MGI:1932915]"	NA	NA	NA
Slc25a35	2,434188735	2,105919187	1,41096137	0,871004433	-0,199248034	0,44533854	0,999737041	"solute carrier family 25, member 35 [Source:MGI Symbol;Acc:MGI:1919248]"	YES	SLC25A35	Q3KQZ1
Zbtb4	10,507196	9,090561798	2,045679999	0,877298457	-0,188860364	0,544871259	0,999737041	"zinc finger and BTB domain containing 4 [Source:MGI Symbol;Acc:MGI:1922830]"	NA	NA	NA
Mpdu1	66,09688808	67,24424849	71,75026073	1,009298935	0,013353537	0,923777198	0,999737041	"mannose-P-dolichol utilization defect 1 [Source:MGI Symbol;Acc:MGI:1346040]"	NA	NA	NA
Fxr2	14,90753232	13,35295594	21,22613005	0,961177485	-0,05712524	0,864063568	0,999737041	"fragile X mental retardation, autosomal homolog 2 [Source:MGI Symbol;Acc:MGI:1346074]"	NA	NA	NA
Atp5g3	1116,866555	1031,470426	308,6836197	0,914893841	-0,128323744	0,275715207	0,999737041	"ATP synthase, H+ transporting, mitochondrial F0 complex, subunit C3 (subunit 9) [Source:MGI Symbol;Acc:MGI:2442035]"	YES	ATP5G3	P3|P48201
Cd68	0,895748636	2,139181753	195,1294909	2,221272457	1,151386362	0,042684628	0,999737041	"CD68 antigen [Source:MGI Symbol;Acc:MGI:88342]"	NA	NA	NA
Slc35g3	0,070163708	0,049092315	0	0,682557755	-0,55097697	0,716206632	0,999737041	"solute carrier family 35, member G3 [Source:MGI Symbol;Acc:MGI:1927128]"	NA	NA	NA
Acsl1	5,480717157	4,811742202	22,58994133	0,963305524	-0,053934657	0,767212107	0,999737041	"acyl-CoA synthetase long-chain family member 1 [Source:MGI Symbol;Acc:MGI:102797]"	YES	ACSL1	ACS1|FACL1|FACL2|LACS|LACS1|LACS2|P33121
Smyd4	8,895071617	8,339833957	0,352746338	0,940054265	-0,089184056	0,563553955	0,999737041	"SET and MYND domain containing 4 [Source:MGI Symbol;Acc:MGI:2442796]"	NA	NA	NA
Lsp1	0,785615897	1,024453598	55,02518866	1,175039551	0,232709318	0,616641135	0,999737041	"lymphocyte specific 1 [Source:MGI Symbol;Acc:MGI:96832]"	NA	NA	NA
Zfyve27	22,07755724	20,86187029	17,79093976	0,975433708	-0,035884267	0,802287756	0,999737041	"zinc finger, FYVE domain containing 27 [Source:MGI Symbol;Acc:MGI:1919602]"	NA	NA	NA
Avpi1	64,64498845	59,53713425	55,25247669	0,912768986	-0,131678322	0,461029768	0,999737041	"arginine vasopressin-induced 1 [Source:MGI Symbol;Acc:MGI:1916784]"	NA	NA	NA
Sfrp5	0,114236783	0,129212864	17,16876703	0,921602556	-0,117783376	0,909197781	0,999737041	"secreted frizzled-related sequence protein 5 [Source:MGI Symbol;Acc:MGI:1860298]"	NA	NA	NA
Myh11	0,008594942	0,011502472	0	1,244349903	0,315392219	0,840150804	0,999737041	"myosin, heavy polypeptide 11, smooth muscle [Source:MGI Symbol;Acc:MGI:102643]"	NA	NA	NA
Rad51d	12,55057353	13,33956101	3,979905619	1,022632163	0,032287307	0,837422801	0,999737041	"RAD51 homolog D [Source:MGI Symbol;Acc:MGI:1261809]"	NA	NA	NA
Fndc8	0,481639448	0,527484904	0	1,064960094	0,090799371	0,795190391	0,999737041	"fibronectin type III domain containing 8 [Source:MGI Symbol;Acc:MGI:1926169]"	NA	NA	NA
Unc45b	0,05291181	0,004562496	1,660831507	0,528493806	-0,920041531	0,761833031	0,999737041	"unc-45 homolog B (C. elegans) [Source:MGI Symbol;Acc:MGI:2443377]"	NA	NA	NA
Pank3	2,887701742	2,260913824	2,266910332	0,805543889	-0,3119649	0,245068885	0,999737041	"pantothenate kinase 3 [Source:MGI Symbol;Acc:MGI:2387464]"	NA	NA	NA
Rars	42,88336487	43,74116084	21,96882071	1,038167489	0,054039215	0,623474355	0,999737041	"arginyl-tRNA synthetase [Source:MGI Symbol;Acc:MGI:1914297]"	YES	RARS	ArgRS|DALRD1|P54136
Wwc1	3,624818497	3,984491107	4,398599663	1,250915639	0,322984499	0,151625145	0,999737041	"WW, C2 and coiled-coil domain containing 1 [Source:MGI Symbol;Acc:MGI:2388637]"	NA	NA	NA
Ict1	292,7436	299,3748769	223,9675475	1,009217584	0,013237248	0,936505461	0,999737041	"immature colon carcinoma transcript 1 [Source:MGI Symbol;Acc:MGI:1915822]"	YES	ICT1	DS-1|DS1|MRP-L58|Q14197
Fdxr	12,31305124	10,43643013	11,4131603	0,834852381	-0,260406973	0,278306805	0,999737041	"ferredoxin reductase [Source:MGI Symbol;Acc:MGI:104724]"	YES	FDXR	ADXR|P22570
Otop3	0	0,042713201	0	7,191597497	2,846312278	0,203750428	0,999737041	"otopetrin 3 [Source:MGI Symbol;Acc:MGI:1916852]"	NA	NA	NA
Sult4a1	147,4022532	142,5737938	31,501184	0,934369061	-0,09793559	0,564293494	0,999737041	"sulfotransferase family 4A, member 1 [Source:MGI Symbol;Acc:MGI:1888971]"	NA	NA	NA
Pnpla5	0,009775261	0,05419877	0	4,284799095	2,099227561	0,21528668	0,999737041	"patatin-like phospholipase domain containing 5 [Source:MGI Symbol;Acc:MGI:1923022]"	NA	NA	NA
Mrpl45	26,00570949	27,58914006	19,4792965	1,073174936	0,101885266	0,463977885	0,999737041	"mitochondrial ribosomal protein L45 [Source:MGI Symbol;Acc:MGI:1914286]"	YES	MRPL45	L45mt|MRP-L45|B4DEF8
Mb	0,632690439	1,779470811	0	2,85266911	1,512312414	0,003958102	0,999737041	"myoglobin [Source:MGI Symbol;Acc:MGI:96922]"	NA	NA	NA
Irf1	3,753273041	3,146090942	10,4746698	0,930107037	-0,104531343	0,708125558	0,999737041	"interferon regulatory factor 1 [Source:MGI Symbol;Acc:MGI:96590]"	NA	NA	NA
Slc22a5	2,096550201	1,755672535	8,14795508	1,026600498	0,037874866	0,870479355	0,999737041	"solute carrier family 22 (organic cation transporter), member 5 [Source:MGI Symbol;Acc:MGI:1329012]"	NA	NA	NA
P4ha2	12,95077106	13,55634097	15,27814767	1,014441348	0,020685456	0,871480389	0,999737041	"procollagen-proline, 2-oxoglutarate 4-dioxygenase (proline 4-hydroxylase), alpha II polypeptide [Source:MGI Symbol;Acc:MGI:894286]"	NA	NA	NA
Alox12e	0,029377142	0	0	0,771126601	-0,374960359	0,905514509	0,999737041	"arachidonate lipoxygenase, epidermal [Source:MGI Symbol;Acc:MGI:1274790]"	NA	NA	NA
Arrb1	9,354303808	7,637945332	4,397591655	0,839132216	-0,253029952	0,391827665	0,999737041	"arrestin, beta 1 [Source:MGI Symbol;Acc:MGI:99473]"	NA	NA	NA
Tm4sf5	9,455219404	7,615121173	2,53820191	0,853599273	-0,228369148	0,363984928	0,999737041	"transmembrane 4 superfamily member 5 [Source:MGI Symbol;Acc:MGI:1922854]"	NA	NA	NA
Cxcl16	2,409484333	2,483451202	105,1760883	1,027144804	0,038639583	0,879600131	0,999737041	"chemokine (C-X-C motif) ligand 16 [Source:MGI Symbol;Acc:MGI:1932682]"	NA	NA	NA
Pelp1	5,197170638	3,742862375	5,271173791	0,850301997	-0,233952768	0,219894249	0,999737041	"proline, glutamic acid and leucine rich protein 1 [Source:MGI Symbol;Acc:MGI:1922523]"	NA	NA	NA
Med11	33,77065828	35,55300273	25,21146232	0,995543537	-0,006443686	0,972385542	0,999737041	"mediator of RNA polymerase II transcription, subunit 11 homolog (S. cerevisiae) [Source:MGI Symbol;Acc:MGI:1913422]"	NA	NA	NA
Gm11435	0,040262017	0,010247006	0	0,380990021	-1,392174882	0,378671496	0,999737041	"predicted gene 11435 [Source:MGI Symbol;Acc:MGI:3650286]"	NA	NA	NA
Ccl4	0,530252501	18,92399748	4477,219953	21,31704482	4,413935546	0,002270571	0,999737041	"chemokine (C-C motif) ligand 4 [Source:MGI Symbol;Acc:MGI:98261]"	NA	NA	NA
Gm16515	1,800885347	2,015822103	10,29130695	1,241601243	0,312201907	0,123637512	0,999737041	"predicted gene, Gm16515 [Source:MGI Symbol;Acc:MGI:1344388]"	NA	NA	NA
Map2k3	6,702822003	7,022431517	60,91397403	0,969696986	-0,044394095	0,829791157	0,999737041	"mitogen-activated protein kinase kinase 3 [Source:MGI Symbol;Acc:MGI:1346868]"	NA	NA	NA
Ywhah	595,7880664	601,7673301	178,9043298	1,021052156	0,030056562	0,851144948	0,999737041	"tyrosine 3-monooxygenase/tryptophan 5-monooxygenase activation protein, eta polypeptide [Source:MGI Symbol;Acc:MGI:109194]"	NA	NA	NA
Sart3	4,953205074	5,151154803	8,032221071	1,073798748	0,102723627	0,678926935	0,999737041	"squamous cell carcinoma antigen recognized by T cells 3 [Source:MGI Symbol;Acc:MGI:1858230]"	NA	NA	NA
E2f2	0,260308363	0,315863684	0	1,050591447	0,071201745	0,864196666	0,999737041	"E2F transcription factor 2 [Source:MGI Symbol;Acc:MGI:1096341]"	NA	NA	NA
Nars2	21,42407673	24,87317518	4,805915085	1,083468471	0,115657172	0,440479234	0,999737041	"asparaginyl-tRNA synthetase 2 (mitochondrial)(putative) [Source:MGI Symbol;Acc:MGI:2142075]"	YES	NARS2	SLM5|asnRS|Q96I59
Slc35b4	21,45702758	23,39230682	12,53667549	0,955734223	-0,065318616	0,588651957	0,999737041	"solute carrier family 35, member B4 [Source:MGI Symbol;Acc:MGI:1931249]"	NA	NA	NA
Dnah1	2,190270076	2,691573432	0	1,33624265	0,418182012	0,060084734	0,999737041	"dynein, axonemal, heavy chain 1 [Source:MGI Symbol;Acc:MGI:107721]"	NA	NA	NA
Dalrd3	43,64384597	43,44522887	25,77057544	0,931150218	-0,102914166	0,597894574	0,999737041	"DALR anticodon binding domain containing 3 [Source:MGI Symbol;Acc:MGI:1915039]"	NA	NA	NA
Plod1	4,48470124	4,342287029	58,56870947	0,837681428	-0,255526406	0,20086231	0,999737041	"procollagen-lysine, 2-oxoglutarate 5-dioxygenase 1 [Source:MGI Symbol;Acc:MGI:99907]"	NA	NA	NA
Rab3d	1,667401462	1,62580853	0,033752443	0,756138884	-0,40327685	0,054912423	0,999737041	"RAB3D, member RAS oncogene family [Source:MGI Symbol;Acc:MGI:97844]"	NA	NA	NA
Mfsd3	14,89209638	12,62556832	12,59297576	0,821909443	-0,282948646	0,116117751	0,999737041	"major facilitator superfamily domain containing 3 [Source:MGI Symbol;Acc:MGI:1916822]"	NA	NA	NA
Slc25a22	75,5543337	80,17640644	12,71624779	1,008348648	0,011994553	0,929850294	0,999737041	"solute carrier family 25 (mitochondrial carrier, glutamate), member 22 [Source:MGI Symbol;Acc:MGI:1915517]"	YES	SLC25A22	EIEE3|GC1|NET44|Q9H936
Atp6ap1	539,6631718	520,1031891	277,9766308	0,962124561	-0,055704412	0,729791994	0,999737041	"ATPase, H+ transporting, lysosomal accessory protein 1 [Source:MGI Symbol;Acc:MGI:109629]"	NA	NA	NA
Dnase1l1	2,65484754	1,832764153	1,321302793	0,773354034	-0,370799078	0,167878604	0,999737041	"deoxyribonuclease 1-like 1 [Source:MGI Symbol;Acc:MGI:109628]"	NA	NA	NA
Aldh3a1	0,223850002	0,050798412	0	0,227327839	-2,137153724	0,123252258	0,999737041	"aldehyde dehydrogenase family 3, subfamily A1 [Source:MGI Symbol;Acc:MGI:1353451]"	NA	NA	NA
Ccl9	0,234822603	0,090502177	93,72259077	0,387761918	-1,366756971	0,05754228	0,999737041	"chemokine (C-C motif) ligand 9 [Source:MGI Symbol;Acc:MGI:104533]"	NA	NA	NA
Scrn1	72,11356658	66,45317193	15,47264602	0,929820769	-0,104975444	0,397306275	0,999737041	"secernin 1 [Source:MGI Symbol;Acc:MGI:1917188]"	NA	NA	NA
BC005537	16,95808181	14,70958573	15,07797285	0,91406563	-0,129630341	0,700697538	0,999737041	"cDNA sequence BC005537 [Source:MGI Symbol;Acc:MGI:2441726]"	NA	NA	NA
Isyna1	67,00584285	65,63015848	44,44514779	0,963878635	-0,053076592	0,700655217	0,999737041	"myo-inositol 1-phosphate synthase A1 [Source:MGI Symbol;Acc:MGI:1919030]"	NA	NA	NA
Hars2	12,54189958	12,71729463	12,71410542	1,077236815	0,10733544	0,414287785	0,999737041	"histidyl-tRNA synthetase 2, mitochondrial (putative) [Source:MGI Symbol;Acc:MGI:1918041]"	YES	HARS2	HARSL|HARSR|HO3|PRLTS2|P49590
Cacng2	9,731706751	8,94864653	0,617627546	0,902632517	-0,147789343	0,317728491	0,999737041	"calcium channel, voltage-dependent, gamma subunit 2 [Source:MGI Symbol;Acc:MGI:1316660]"	NA	NA	NA
Tmem160	131,5296493	112,2263092	54,45384617	0,881547885	-0,181889157	0,507231475	0,999737041	"transmembrane protein 160 [Source:MGI Symbol;Acc:MGI:1916344]"	NA	NA	NA
Rab5c	22,73646853	24,27311648	68,74877852	1,045720124	0,064496781	0,663806615	0,999737041	"RAB5C, member RAS oncogene family [Source:MGI Symbol;Acc:MGI:105306]"	NA	NA	NA
Styxl1	0,930794015	0,40885268	0	0,542043624	-0,88351913	0,204693496	0,999737041	"serine/threonine/tyrosine interacting-like 1 [Source:MGI Symbol;Acc:MGI:1923821]"	NA	NA	NA
Mdh2	841,0706357	857,3753437	362,0909997	1,003772785	0,005432736	0,9771537	0,999737041	"malate dehydrogenase 2, NAD (mitochondrial) [Source:MGI Symbol;Acc:MGI:97050]"	YES	MDH2	M-MDH|MDH|MGC:3559|MOR1|P40926
H13	100,6128949	109,7279581	84,54409459	1,058762866	0,082379501	0,468683852	0,999737041	"histocompatibility 13 [Source:MGI Symbol;Acc:MGI:95886]"	NA	NA	NA
Rnf145	9,548628616	9,568904682	2,582870383	0,996658691	-0,004828562	0,976706809	0,999737041	"ring finger protein 145 [Source:MGI Symbol;Acc:MGI:1921565]"	NA	NA	NA
Scn1b	43,40446838	35,86534928	9,31310814	0,804018815	-0,314698832	0,054787081	0,999737041	"sodium channel, voltage-gated, type I, beta [Source:MGI Symbol;Acc:MGI:98247]"	NA	NA	NA
Atp6v1e1	871,2426209	854,6773139	316,8923059	0,961715497	-0,056317929	0,685423783	0,999737041	"ATPase, H+ transporting, lysosomal V1 subunit E1 [Source:MGI Symbol;Acc:MGI:894326]"	NA	NA	NA
Chtf18	0,977542824	2,041084697	0	1,545388308	0,627969388	0,274609405	0,999737041	"CTF18, chromosome transmission fidelity factor 18 [Source:MGI Symbol;Acc:MGI:2384887]"	NA	NA	NA
Lhx9	0,132919446	0,132210813	0	0,951974024	-0,071005886	0,946237459	0,999737041	"LIM homeobox protein 9 [Source:MGI Symbol;Acc:MGI:1316721]"	NA	NA	NA
Etnppl	0,049288118	0,012203102	49,22441583	0,642170003	-0,63897282	0,687201774	0,999737041	"ethanolamine phosphate phospholyase [Source:MGI Symbol;Acc:MGI:1919010]"	NA	NA	NA
Rps6kl1	22,403757	23,80204643	21,39558245	1,067227362	0,09386756	0,642175245	0,999737041	"ribosomal protein S6 kinase-like 1 [Source:MGI Symbol;Acc:MGI:2443413]"	NA	NA	NA
Ppp1r12c	22,85516594	28,16588201	53,4127289	0,97090158	-0,042603037	0,847603148	0,999737041	"protein phosphatase 1, regulatory (inhibitor) subunit 12C [Source:MGI Symbol;Acc:MGI:1924258]"	NA	NA	NA
Ahr	0,855649322	1,118688569	0	1,042700917	0,060325401	0,824909304	0,999737041	"aryl-hydrocarbon receptor [Source:MGI Symbol;Acc:MGI:105043]"	NA	NA	NA
Map1s	11,7033526	11,3208909	13,85147785	0,966512966	-0,049139008	0,77325265	0,999737041	"microtubule-associated protein 1S [Source:MGI Symbol;Acc:MGI:2443304]"	NA	NA	NA
Dpep1	0,511374838	0,422098258	0	0,887077184	-0,172868457	0,761587852	0,999737041	"dipeptidase 1 (renal) [Source:MGI Symbol;Acc:MGI:94917]"	NA	NA	NA
Tmem129	25,67561649	24,63829114	31,56798552	0,974796961	-0,036826341	0,825946735	0,999737041	"transmembrane protein 129 [Source:MGI Symbol;Acc:MGI:1915616]"	NA	NA	NA
Nop9	3,107131747	3,131300241	9,689501322	1,00499068	0,007182123	0,973950764	0,999737041	"NOP9 nucleolar protein [Source:MGI Symbol;Acc:MGI:1915092]"	NA	NA	NA
Hsd17b1	0,149740223	0,106057804	5,073969862	0,573111733	-0,803111662	0,439490847	0,999737041	"hydroxysteroid (17-beta) dehydrogenase 1 [Source:MGI Symbol;Acc:MGI:105077]"	NA	NA	NA
Atp6v0a1	104,2965747	99,31124996	26,77101754	0,938482679	-0,091597977	0,473718854	0,999737041	"ATPase, H+ transporting, lysosomal V0 subunit A1 [Source:MGI Symbol;Acc:MGI:103286]"	NA	NA	NA
Psmc3ip	3,089137059	3,011190354	13,77242146	1,074733057	0,103978367	0,765356234	0,999737041	"proteasome (prosome, macropain) 26S subunit, ATPase 3, interacting protein [Source:MGI Symbol;Acc:MGI:1098610]"	NA	NA	NA
Grb7	0,029895196	0,082288397	4,355161878	1,143235436	0,19312254	0,934146013	0,999737041	"growth factor receptor bound protein 7 [Source:MGI Symbol;Acc:MGI:102683]"	NA	NA	NA
Aoc3	0,026532548	0,014803234	0	0,676528661	-0,563777039	0,741116578	0,999737041	"amine oxidase, copper containing 3 [Source:MGI Symbol;Acc:MGI:1306797]"	NA	NA	NA
Zfp687	3,853535977	4,047232655	4,992357658	0,961069046	-0,057288012	0,829452939	0,999737041	"zinc finger protein 687 [Source:MGI Symbol;Acc:MGI:1925516]"	NA	NA	NA
Gdpd2	13,6203743	14,88594365	8,432125551	1,202037506	0,265481912	0,221382712	0,999737041	"glycerophosphodiester phosphodiesterase domain containing 2 [Source:MGI Symbol;Acc:MGI:1918834]"	NA	NA	NA
D8Ertd738e	444,0890505	456,1469987	327,9509257	1,041003209	0,057974516	0,640432793	0,999737041	"DNA segment, Chr 8, ERATO Doi 738, expressed [Source:MGI Symbol;Acc:MGI:1289231]"	NA	NA	NA
Sec14l4	0,024885845	0,002890918	0,029466559	0,347384221	-1,525395871	0,330842833	0,999737041	"SEC14-like 4 (S. cerevisiae) [Source:MGI Symbol;Acc:MGI:2144095]"	NA	NA	NA
Calm3	498,4510627	464,6326655	127,2766582	0,918493373	-0,122658782	0,269739649	0,999737041	"calmodulin 3 [Source:MGI Symbol;Acc:MGI:103249]"	NA	NA	NA
Cops3	123,0351878	132,7942834	46,6290851	0,979214966	-0,030302487	0,883612972	0,999737041	"COP9 (constitutive photomorphogenic) homolog, subunit 3 (Arabidopsis thaliana) [Source:MGI Symbol;Acc:MGI:1349409]"	NA	NA	NA
Fkbp8	196,2436639	187,8457748	93,9661998	0,92991299	-0,104832363	0,485207166	0,999737041	"FK506 binding protein 8 [Source:MGI Symbol;Acc:MGI:1341070]"	YES	FKBP8	FKBP38|FKBPr38|Q14318
Ddx39b	134,0859523	140,8353855	147,3923389	1,075804285	0,105415641	0,214664525	0,999737041	"DEAD (Asp-Glu-Ala-Asp) box polypeptide 39B [Source:MGI Symbol;Acc:MGI:99240]"	NA	NA	NA
Gipc1	48,43592059	49,36987163	62,47882407	1,004598069	0,006618407	0,977191608	0,999737041	"GIPC PDZ domain containing family, member 1 [Source:MGI Symbol;Acc:MGI:1926252]"	NA	NA	NA
Tlcd1	2,0461126	1,3148556	17,97927896	0,741426678	-0,431624067	0,10477113	0,999737041	"TLC domain containing 1 [Source:MGI Symbol;Acc:MGI:1915572]"	NA	NA	NA
Plscr3	8,86259403	11,55396406	0,940724696	1,272088818	0,347199404	0,021396281	0,999737041	"phospholipid scramblase 3 [Source:MGI Symbol;Acc:MGI:1917560]"	NA	NA	NA
Ptger1	0,808323141	0,872634736	1,999642227	0,988357257	-0,016895475	0,963201328	0,999737041	"prostaglandin E receptor 1 (subtype EP1) [Source:MGI Symbol;Acc:MGI:97793]"	NA	NA	NA
Xab2	16,23042831	16,06813465	20,39090254	0,958845021	-0,060630445	0,768782335	0,999737041	"XPA binding protein 2 [Source:MGI Symbol;Acc:MGI:1914689]"	NA	NA	NA
Cdc37	108,2771802	108,085847	95,21583651	0,954163892	-0,067691003	0,675852543	0,999737041	"cell division cycle 37 [Source:MGI Symbol;Acc:MGI:109531]"	NA	NA	NA
Rab4a	131,8184237	135,149584	61,59416739	1,011012761	0,015801207	0,925465151	0,999737041	"RAB4A, member RAS oncogene family [Source:MGI Symbol;Acc:MGI:105069]"	NA	NA	NA
Trip10	0,836707657	0,971234702	1,302352508	1,21335106	0,278997027	0,483388787	0,999737041	"thyroid hormone receptor interactor 10 [Source:MGI Symbol;Acc:MGI:2146901]"	NA	NA	NA
Cd70	1,073176633	1,249765896	0	1,332284637	0,413902341	0,520881591	0,999737041	"CD70 antigen [Source:MGI Symbol;Acc:MGI:1195273]"	NA	NA	NA
Cops6	425,067776	406,5009098	171,8550469	0,972765936	-0,039835385	0,817064763	0,999737041	"COP9 (constitutive photomorphogenic) homolog, subunit 6 (Arabidopsis thaliana) [Source:MGI Symbol;Acc:MGI:1349439]"	NA	NA	NA
Ubb	1740,266183	1772,287983	1536,401921	1,055957113	0,078551241	0,559794654	0,999737041	"ubiquitin B [Source:MGI Symbol;Acc:MGI:98888]"	NA	NA	NA
Gyg	65,94257538	67,79257587	82,75564766	1,016132365	0,023088344	0,908275144	0,999737041	"glycogenin [Source:MGI Symbol;Acc:MGI:1351614]"	NA	NA	NA
Rcn3	0,479722785	0,659094824	5,665704602	1,366556933	0,450545567	0,486507833	0,999737041	"reticulocalbin 3, EF-hand calcium binding domain [Source:MGI Symbol;Acc:MGI:1277122]"	NA	NA	NA
Slc6a8	9,091540985	7,425449493	9,555039501	0,881054298	-0,182697162	0,509880449	0,999737041	"solute carrier family 6 (neurotransmitter transporter, creatine), member 8 [Source:MGI Symbol;Acc:MGI:2147834]"	NA	NA	NA
Arid3a	0,479056651	0,436670443	0,678579545	0,780468451	-0,35758778	0,296838478	0,999737041	"AT rich interactive domain 3A (BRIGHT-like) [Source:MGI Symbol;Acc:MGI:1328360]"	NA	NA	NA
Pdk4	0,082597018	0,064587317	7,110543023	1,223856506	0,291434416	0,794172535	0,999737041	"pyruvate dehydrogenase kinase, isoenzyme 4 [Source:MGI Symbol;Acc:MGI:1351481]"	YES	PDK4	Q16654
Ubxn6	82,77450876	82,08493799	79,28325348	0,97208043	-0,040852407	0,650812221	0,999737041	"UBX domain protein 6 [Source:MGI Symbol;Acc:MGI:1913780]"	NA	NA	NA
D17Wsu104e	102,6913402	103,4702131	57,45275467	0,977266481	-0,033176085	0,820617499	0,999737041	"DNA segment, Chr 17, Wayne State University 104, expressed [Source:MGI Symbol;Acc:MGI:2156020]"	NA	NA	NA
Cyb561	75,38140946	70,56945569	10,09837768	0,938840966	-0,0910473	0,438464306	0,999737041	"cytochrome b-561 [Source:MGI Symbol;Acc:MGI:103253]"	NA	NA	NA
Sema6a	0,958795466	1,238766983	6,389584531	1,429802145	0,515815522	0,174965178	0,999737041	"sema domain, transmembrane domain (TM), and cytoplasmic domain, (semaphorin) 6A [Source:MGI Symbol;Acc:MGI:1203727]"	NA	NA	NA
Ccdc12	38,44910274	37,20689057	46,611215	0,978679966	-0,031090928	0,790661486	0,999737041	"coiled-coil domain containing 12 [Source:MGI Symbol;Acc:MGI:1919904]"	NA	NA	NA
Akt3	9,839526632	6,896485575	6,00953307	0,689949144	-0,53543807	0,031405214	0,999737041	"thymoma viral proto-oncogene 3 [Source:MGI Symbol;Acc:MGI:1345147]"	NA	NA	NA
Mrpl24	86,76763353	84,85722459	62,94028589	1,021090702	0,030111024	0,843497285	0,999737041	"mitochondrial ribosomal protein L24 [Source:MGI Symbol;Acc:MGI:1914957]"	YES	MRPL24	L24mt|MRP-L18|MRP-L24|Q96A35
Gle1	19,28108889	18,05710886	20,76819451	0,942885673	-0,084845243	0,403976139	0,999737041	"GLE1 RNA export mediator (yeast) [Source:MGI Symbol;Acc:MGI:1921662]"	NA	NA	NA
L3hypdh	4,562461148	5,097443679	2,270923268	1,297797655	0,376065465	0,088819407	0,999737041	"L-3-hydroxyproline dehydratase (trans-) [Source:MGI Symbol;Acc:MGI:1914467]"	NA	NA	NA
Lyst	0,946441136	0,818156149	0,75992075	0,836126601	-0,258206692	0,379692845	0,999737041	"lysosomal trafficking regulator [Source:MGI Symbol;Acc:MGI:107448]"	NA	NA	NA
Slc35e1	5,525565159	4,475527521	6,54834539	0,86317068	-0,212282235	0,449930652	0,999737041	"solute carrier family 35, member E1 [Source:MGI Symbol;Acc:MGI:2142403]"	NA	NA	NA
Calr3	2,078576793	1,66000759	0	0,866937682	-0,205999803	0,417239924	0,999737041	"calreticulin 3 [Source:MGI Symbol;Acc:MGI:1920566]"	NA	NA	NA
Tmc4	3,312247636	3,073474036	0	1,499487152	0,584469161	0,148110089	0,999737041	"transmembrane channel-like gene family 4 [Source:MGI Symbol;Acc:MGI:2669035]"	NA	NA	NA
Syne4	11,73806949	8,971725977	0	0,75834133	-0,399080743	0,070300045	0,999737041	"spectrin repeat containing, nuclear envelope family member 4 [Source:MGI Symbol;Acc:MGI:2141950]"	NA	NA	NA
Polr2i	224,3351134	203,8365237	103,3638332	0,979165401	-0,030375514	0,741846148	0,999737041	"polymerase (RNA) II (DNA directed) polypeptide I [Source:MGI Symbol;Acc:MGI:1917170]"	NA	NA	NA
Krt10	7,262977303	8,478472505	13,33887509	1,119284119	0,162576297	0,342400043	0,999737041	"keratin 10 [Source:MGI Symbol;Acc:MGI:96685]"	NA	NA	NA
Iyd	0,105272743	0,117727825	0	0,909278885	-0,137205243	0,899475029	0,999737041	"iodotyrosine deiodinase [Source:MGI Symbol;Acc:MGI:1917587]"	NA	NA	NA
Rmnd1	23,48758278	23,42335447	17,27064501	1,010265466	0,014734438	0,944220918	0,999737041	"required for meiotic nuclear division 1 homolog (S. cerevisiae) [Source:MGI Symbol;Acc:MGI:1913334]"	YES	RMND1	C6orf96|COXPD11|RMD1|bA351K16|bA351K16.3|Q9NWS8
Ccdc170	0,065644755	0,057591297	0	0,404196846	-1,306870031	0,35912732	0,999737041	"coiled-coil domain containing 170 [Source:MGI Symbol;Acc:MGI:2685067]"	NA	NA	NA
Esr1	127,0563894	118,7937074	0,029215031	0,83617388	-0,258125117	0,254788478	0,999737041	"estrogen receptor 1 (alpha) [Source:MGI Symbol;Acc:MGI:1352467]"	NA	NA	NA
Vip	179,3561246	337,3082473	0	1,896133603	0,923060621	0,303418758	0,999737041	"vasoactive intestinal polypeptide [Source:MGI Symbol;Acc:MGI:98933]"	NA	NA	NA
Fbxo5	0,377677014	0,391413731	0	1,261102849	0,33468594	0,623830478	0,999737041	"F-box protein 5 [Source:MGI Symbol;Acc:MGI:1914391]"	NA	NA	NA
Mtrf1l	6,928022946	6,931018392	1,853122606	0,92139977	-0,118100857	0,49487977	0,999737041	"mitochondrial translational release factor 1-like [Source:MGI Symbol;Acc:MGI:1918830]"	YES	MTRF1L	HMRF1L|MRF1L|mtRF1a|Q9UGC7
Rgs17	35,62647999	28,15529645	2,477107509	0,897664674	-0,155751474	0,417781069	0,999737041	"regulator of G-protein signaling 17 [Source:MGI Symbol;Acc:MGI:1927469]"	NA	NA	NA
Hdac2	24,90292809	24,62663528	10,46129278	1,039410864	0,055766043	0,582790555	0,999737041	"histone deacetylase 2 [Source:MGI Symbol;Acc:MGI:1097691]"	NA	NA	NA
Rwdd1	56,49694279	59,69907344	35,46423247	1,056818127	0,079727118	0,688681393	0,999737041	"RWD domain containing 1 [Source:MGI Symbol;Acc:MGI:1913771]"	NA	NA	NA
Clvs2	30,86544885	36,24715498	1,736116217	1,083370015	0,115526067	0,306083023	0,999737041	"clavesin 2 [Source:MGI Symbol;Acc:MGI:2443223]"	NA	NA	NA
Trdn	0,005521117	0	0	0,644851933	-0,632960159	0,841035195	0,999737041	"triadin [Source:MGI Symbol;Acc:MGI:1924007]"	NA	NA	NA
Hey2	0,400478966	0,3574969	0	1,025281392	0,036019917	0,946204263	0,999737041	"hairy/enhancer-of-split related with YRPW motif 2 [Source:MGI Symbol;Acc:MGI:1341884]"	NA	NA	NA
Stxbp5	2,325301912	2,187447007	0	0,899610747	-0,152627198	0,649817972	0,999737041	"syntaxin binding protein 5 (tomosyn) [Source:MGI Symbol;Acc:MGI:1926058]"	NA	NA	NA
Hint3	17,34827118	17,88697897	33,1384094	1,009215045	0,013233618	0,945351428	0,999737041	"histidine triad nucleotide binding protein 3 [Source:MGI Symbol;Acc:MGI:1914097]"	YES	HINT3	HINT4|Q9NQE9
Trmt11	6,953082765	7,043532341	5,874015074	1,011248146	0,016137057	0,905203794	0,999737041	"tRNA methyltransferase 11 [Source:MGI Symbol;Acc:MGI:1920931]"	YES	TRMT11	C6orf75|MDS024|TRM11|TRMT11-1|Q7Z4G4
Katna1	15,6240772	12,64679451	57,00893526	1,0089769	0,012893145	0,944849496	0,999737041	"katanin p60 (ATPase-containing) subunit A1 [Source:MGI Symbol;Acc:MGI:1344353]"	NA	NA	NA
Pcmt1	282,3092078	289,8176603	117,0547301	1,021917905	0,031279303	0,851013641	0,999737041	"protein-L-isoaspartate (D-aspartate) O-methyltransferase 1 [Source:MGI Symbol;Acc:MGI:97502]"	NA	NA	NA
Lrp11	26,30202413	22,05545997	6,298930562	0,846635599	-0,240186942	0,299793655	0,999737041	"low density lipoprotein receptor-related protein 11 [Source:MGI Symbol;Acc:MGI:2442989]"	NA	NA	NA
1700021F05Rik	66,47542802	67,23570396	37,1808355	0,986361899	-0,019811022	0,916492775	0,999737041	"RIKEN cDNA 1700021F05 gene [Source:MGI Symbol;Acc:MGI:1915101]"	YES	C6orf203	PRED31|RP11-59I9.1|Q9P0P8
Sec63	5,190684009	3,701625306	6,224498216	0,737381622	-0,439516635	0,077139668	0,999737041	"SEC63-like (S. cerevisiae) [Source:MGI Symbol;Acc:MGI:2155302]"	NA	NA	NA
Nr2e1	0	0,026133193	0	2,073105958	1,051793856	0,739309989	0,999737041	"nuclear receptor subfamily 2, group E, member 1 [Source:MGI Symbol;Acc:MGI:1100526]"	NA	NA	NA
Snx3	265,9758472	274,0674152	263,9554863	1,03083488	0,043813259	0,771590846	0,999737041	"sorting nexin 3 [Source:MGI Symbol;Acc:MGI:1860188]"	NA	NA	NA
Aig1	55,68053936	56,4882694	147,9312651	1,024346431	0,034703714	0,760885036	0,999737041	"androgen-induced 1 [Source:MGI Symbol;Acc:MGI:1913503]"	NA	NA	NA
Adat2	3,514561696	3,020398141	0	0,910722783	-0,13491612	0,701927257	0,999737041	"adenosine deaminase, tRNA-specific 2 [Source:MGI Symbol;Acc:MGI:1914007]"	NA	NA	NA
Pex3	17,6787726	20,50917721	29,62699386	1,160722098	0,215022601	0,149668902	0,999737041	"peroxisomal biogenesis factor 3 [Source:MGI Symbol;Acc:MGI:1929646]"	NA	NA	NA
Fuca2	92,94385875	93,25124574	43,70205133	1,041885472	0,059196699	0,652078193	0,999737041	"fucosidase, alpha-L- 2, plasma [Source:MGI Symbol;Acc:MGI:1914098]"	NA	NA	NA
[truncated: 37,469 more rows]
